# Supplementary material for: YB-1 Knockdown Inhibits the Proliferation of Mesothelioma Cells through Multiple Mechanisms
Source: Cancers (Basel). 2020 Aug 14;12(8):2285. doi: 10.3390/cancers12082285 (PMC7464182; doi:10.3390/cancers12082285)
Supplement: Supplementary file 1 [file cancers-12-02285-s001.zip]

Archive with 5 entries (5 files):
- cancers-885241-XML supply.docx
- Supplementary Table S1.xlsx
- Supplementary Table S2.xlsx
- Supplementary Table S3.xlsx
- Supplementary Table S4.xlsx
