# Supplementary material for: YB-1 Knockdown Inhibits the Proliferation of Mesothelioma Cells through Multiple Mechanisms
Source: Cancers (Basel). 2020 Aug 14;12(8):2285. doi: 10.3390/cancers12082285 (PMC7464182; doi:10.3390/cancers12082285)
Supplement: Supplementary file 1 [file cancers-12-02285-s001.zip › Supplementary Table S1.xlsx]

## Sheet: MSTO
							siCont#1	siCont#2	siCont#3	siYB1#1	siYB1#2	siYB1#3
GeneName	EnsemblID	logFC	logCPM	F	PValue	FDR(QValue)	mc3	mc4	mc6	myb3	myb4	myb6
DIRAS2	ENSG00000165023	10.4195	1.47446	315.294	2.26387e-43	2.07763e-40	0	0	0	172	156	180
TREML3P	ENSG00000184106	8.81321	-0.0763996	137.805	1.09588e-24	1.43996e-22	0	0	0	38	66	61
HLA-DRA	ENSG00000204287	8.40155	-0.450408	106.66	2.07958e-20	1.77794e-18	0	0	0	34	43	48
DRC7	ENSG00000159625	8.19289	1.15924	260.428	1.68522e-38	9.08085e-36	1	0	0	133	146	127
ZSWIM5	ENSG00000162415	7.51108	0.514679	183.806	2.09322e-30	4.89821e-28	0	0	1	104	68	80
CXCL10	ENSG00000169245	6.96341	-1.66999	35.4977	1.09412e-08	2.34281e-07	0	0	0	19	14	13
RP11-657O9.1	ENSG00000240086	6.81618	-1.81682	30.3879	1.05365e-07	1.93274e-06	0	0	0	9	17	15
PDE9A	ENSG00000160191	6.75391	-1.8711	28.157	2.88581e-07	4.92441e-06	0	0	0	6	16	17
RP5-1027O15.1	ENSG00000255117	6.60061	-1.98317	24.7323	1.38779e-06	2.09058e-05	0	0	0	8	19	8
RSAD2	ENSG00000134321	6.46194	2.4115	345.737	4.52259e-46	6.03714e-43	0	1	9	336	327	314
RP1-45I4.3	ENSG00000227192	6.41316	-2.11078	21.2887	6.94615e-06	9.15784e-05	0	0	0	10	15	7
LINC01208	ENSG00000223715	6.34358	-2.14476	19.8125	1.39994e-05	0.000174133	0	0	0	13	14	4
SLC8A2	ENSG00000118160	6.27798	-2.21307	18.8674	2.20046e-05	0.000262958	0	0	0	8	13	8
SCG3	ENSG00000104112	6.25562	0.557366	173.497	3.39205e-29	7.01521e-27	2	1	0	92	83	84
NR4A3	ENSG00000119508	6.23692	-0.695782	79.8724	2.1998e-16	1.26921e-14	0	0	1	27	35	41
HLA-DRB1	ENSG00000196126	6.22977	-2.21918	18.2184	3.00672e-05	0.000349287	0	0	0	12	5	10
ZNF521	ENSG00000198795	6.20701	-2.25103	17.9061	3.49577e-05	0.000400164	0	0	0	10	10	8
OLFM1	ENSG00000130558	6.19533	0.505294	166.034	2.67341e-28	5.06525e-26	2	1	0	62	101	88
TREML4	ENSG00000188056	6.15388	-2.29064	15.8214	9.64405e-05	0.00100952	0	0	0	5	4	17
CTA-390C10.9	ENSG00000272798	6.14792	-2.29027	16.6506	6.42934e-05	0.000700088	0	0	0	8	5	12
AC003090.1	ENSG00000223561	6.09698	-2.32438	16.0761	8.51223e-05	0.00090019	0	0	0	10	10	6
CPNE4	ENSG00000196353	6.00597	0.973925	202.756	1.51025e-32	4.28523e-30	1	2	2	96	78	176
HLA-DOA	ENSG00000204252	5.96035	-2.44207	13.5974	0.000289881	0.00274306	0	0	0	4	9	10
AC092881.1	ENSG00000279530	5.93327	-2.40803	10.6467	0.00129127	0.0105837	0	0	0	1	0	22
XAF1	ENSG00000132530	5.91127	-0.959428	60.4436	3.47026e-13	1.34273e-11	0	0	1	32	12	38
DGCR9	ENSG00000273032	5.89675	-2.44382	13.238	0.000346972	0.00322612	0	0	0	11	7	4
CFAP65	ENSG00000181378	5.87634	-0.981893	60.6458	3.20498e-13	1.24501e-11	1	0	0	38	22	21
RP11-360L9.4	ENSG00000253133	5.87496	-2.48235	12.7939	0.000433614	0.0039584	0	0	0	7	11	4
NA	ENSG00000285210	5.869	-0.977302	61.037	2.74861e-13	1.07698e-11	0	0	1	32	30	20
METTL21EP	ENSG00000250878	5.78479	-2.5301	11.9577	0.00066141	0.00579646	0	0	0	7	4	8
TPBGL	ENSG00000261594	5.75827	-2.57045	11.5273	0.000823066	0.00706353	0	0	0	5	9	7
SPTA1	ENSG00000163554	5.7451	-2.57286	11.183	0.000981027	0.0082717	0	0	0	4	5	10
RP11-405F3.4	ENSG00000260467	5.73109	-2.56996	11.194	0.000975558	0.00823267	0	0	0	7	10	3
TRAF1	ENSG00000056558	5.72958	-2.57164	11.4132	0.000872297	0.00744902	0	0	0	7	7	5
PPP1R1A	ENSG00000135447	5.71907	-2.57092	11.1497	0.00099789	0.00839701	0	0	0	8	9	3
PKD1L3	ENSG00000277481	5.70756	-2.61387	10.4735	0.00141154	0.0114623	0	0	0	2	11	7
NA	ENSG00000283709	5.66808	-1.16412	51.0802	1.48175e-11	4.68661e-10	1	0	0	17	28	25
CTD-2525I3.5	ENSG00000269102	5.66718	-2.57692	10.4352	0.00143968	0.0116602	0	0	0	9	1	8
AC010096.1	ENSG00000234597	5.66424	-2.61699	10.7152	0.00124659	0.0102618	0	0	0	6	7	5
CPO	ENSG00000144410	5.63998	-2.61723	10.4093	0.00145897	0.0117985	0	0	0	8	7	3
TMEM132B	ENSG00000139364	5.61312	2.7814	368.927	6.30874e-48	9.75115e-45	9	7	9	440	390	424
HIST1H2BF	ENSG00000277224	5.5933	-2.66542	9.93736	0.00186173	0.0146678	0	0	0	5	5	8
HRH4	ENSG00000134489	5.57723	-2.66565	9.93462	0.00186437	0.0146866	0	0	0	6	5	6
IFI27	ENSG00000165949	5.55849	3.51191	423.637	5.0563e-52	1.09993e-48	12	9	24	606	712	772
RP11-807H7.2	ENSG00000248479	5.55561	-0.557081	78.9207	3.11662e-16	1.74671e-14	2	0	0	44	19	48
DQX1	ENSG00000144045	5.50658	0.708195	169.632	9.83036e-29	1.92462e-26	0	4	2	87	95	106
FAM95B1	ENSG00000274628	5.50073	-2.70802	8.17536	0.00468411	0.0333602	0	0	0	5	13	0
LINC00488	ENSG00000214381	5.4969	-2.71496	9.15042	0.00280386	0.0210941	0	0	0	5	4	7
SHISA7	ENSG00000187902	5.47578	-2.71519	9.04331	0.0029655	0.0221912	0	0	0	7	4	5
FAM155A	ENSG00000204442	5.3962	0.109414	124.665	5.64952e-23	6.19075e-21	1	2	1	52	59	75
TTC29	ENSG00000137473	5.38682	-2.76696	8.10261	0.00486832	0.0344922	0	0	0	5	2	8
CTD-2547L24.3	ENSG00000258875	5.37825	-2.76708	8.10319	0.0048668	0.0344898	0	0	0	6	2	7
ZNF648	ENSG00000179930	5.37825	-2.76708	8.10319	0.0048668	0.0344898	0	0	0	6	2	7
NA	ENSG00000283930	5.35296	-2.76731	7.95755	0.00525811	0.0369155	0	0	0	8	2	5
RP1-127L4.7	ENSG00000239674	5.34896	-2.81542	7.81577	0.00567017	0.039436	0	0	0	4	6	5
CROCCP4	ENSG00000227684	5.33591	-2.76743	7.80735	0.00569566	0.0395805	0	0	0	9	2	4
COL2A1	ENSG00000139219	5.32759	-2.81726	7.74682	0.00588243	0.0407146	0	0	0	5	4	6
PCDHA5	ENSG00000204965	5.32127	-2.81764	7.01041	0.00873217	0.0575593	0	0	0	1	3	10
RP11-387H17.4	ENSG00000264968	5.30317	-2.81749	7.63389	0.00624793	0.0429408	0	0	0	6	4	4
GATA1	ENSG00000102145	5.26309	-2.86569	6.53771	0.0112824	0.0719669	0	0	0	1	11	3
OAS2	ENSG00000111335	5.25544	4.01494	445.374	1.49466e-53	3.81692e-50	26	21	30	932	758	1264
ACVR1C	ENSG00000123612	5.25401	-2.87026	7.05204	0.00853825	0.0564873	0	0	0	3	5	6
PCDHB19P	ENSG00000262096	5.25333	-2.82081	6.78622	0.00985781	0.0639354	0	0	0	5	0	8
CARMIL3	ENSG00000186648	5.17301	-0.46427	83.1057	6.79599e-17	4.17534e-15	0	2	1	36	53	32
RP11-667M19.9	ENSG00000255710	5.16478	-2.87419	6.50936	0.0114579	0.0729046	0	0	0	6	1	6
CMPK2	ENSG00000134326	5.16273	-1.57905	32.3001	4.43611e-08	8.63376e-07	1	0	0	22	12	15
RP11-839D17.3	ENSG00000255129	5.15547	-2.92637	6.28246	0.0129689	0.0812855	0	0	0	2	5	6
RP11-664D1.1	ENSG00000256862	5.14456	-2.92724	6.20366	0.0135407	0.0843298	0	0	0	2	4	7
C3orf14	ENSG00000114405	5.14296	-2.92388	6.10402	0.0143014	0.0883829	0	0	0	3	9	2
ALK	ENSG00000171094	5.14087	-2.92574	6.32445	0.0126744	0.0796952	0	0	0	4	6	3
PPP1R14C	ENSG00000198729	5.14071	-2.92661	6.38254	0.0122785	0.0775377	0	0	0	4	5	4
RP11-883A18.3	ENSG00000265728	5.12802	-2.92822	6.19895	0.0135757	0.0845117	0	0	0	3	3	7
CTD-2251F13.1	ENSG00000248975	5.11386	-2.92846	6.27882	0.0129947	0.0814302	0	0	0	5	3	5
LINC00461	ENSG00000245526	5.10777	-2.92909	5.99984	0.0151444	0.0927603	0	0	0	3	2	8
GPRIN3	ENSG00000185477	5.08066	-2.92996	5.71082	0.0177641	0.106456	0	0	0	3	1	8
MGC45922	ENSG00000180279	5.07119	-1.68821	29.0978	1.86745e-07	3.29928e-06	0	1	0	13	20	12
ELMOD1	ENSG00000110675	5.05645	-0.557437	76.8846	6.59393e-16	3.57943e-14	1	0	2	34	37	41
RP11-290M5.2	ENSG00000230285	5.04639	-2.98479	5.56407	0.0192708	0.114377	0	0	0	1	5	6
TUBB8P2	ENSG00000218896	5.03419	-2.98566	5.4901	0.0200801	0.118547	0	0	0	1	4	7
RP1-28O10.1	ENSG00000227591	5.0335	-2.98229	5.44094	0.0206375	0.121496	0	0	0	2	9	2
RPL23AP49	ENSG00000243422	5.0334	-2.93056	5.74373	0.0174434	0.104855	0	0	0	7	1	4
RP11-19E11.1	ENSG00000258910	5.02439	-2.98515	5.73988	0.0174807	0.105057	0	0	0	4	5	3
KRTAP1-1	ENSG00000188581	5.01877	-2.98677	5.6639	0.018232	0.108893	0	0	0	3	3	6
TAS2R12	ENSG00000256682	4.99667	-2.98752	5.3558	0.0216414	0.126582	0	0	0	2	2	8
CTD-2377D24.6	ENSG00000244649	4.9948	-1.71675	27.6116	3.66862e-07	6.17587e-06	1	0	0	18	15	10
NA	ENSG00000284620	4.98918	-2.98253	5.109	0.0248502	0.142606	0	0	0	4	9	0
CYP2A6	ENSG00000255974	4.98871	-2.9874	5.13985	0.0244232	0.140582	0	0	0	1	2	8
LINC00654	ENSG00000205181	4.98491	-2.98788	5.57495	0.0191546	0.113722	0	0	0	5	2	5
MIR421	ENSG00000202566	4.97023	-2.98851	5.23312	0.0231785	0.134259	0	0	0	3	1	8
ANOS1	ENSG00000011201	4.96268	-2.98875	5.36315	0.0215528	0.126136	0	0	0	5	1	6
APBA1	ENSG00000107282	4.93604	-1.08549	49.5819	2.73902e-11	8.41842e-10	1	0	1	30	26	18
PCDHA1	ENSG00000204970	4.93537	-1.7204	26.449	6.24521e-07	1.00662e-05	0	1	0	22	11	10
SPDYE19P	ENSG00000275328	4.93124	-2.98962	5.02987	0.0259813	0.148214	0	0	0	5	0	7
YAP1P1	ENSG00000220494	4.91773	-3.04682	5.17311	0.0239715	0.138307	0	0	0	2	4	5
EPHA10	ENSG00000183317	4.9106	-3.04694	5.22878	0.0232349	0.134507	0	0	0	3	4	4
GAS1	ENSG00000180447	4.90712	-1.13092	47.9724	5.32249e-11	1.57173e-09	1	1	0	20	28	24
SFMBT2	ENSG00000198879	4.90522	0.991729	174.965	2.27087e-29	4.83259e-27	2	6	3	129	89	130
RP11-55J15.2	ENSG00000278275	4.89633	-3.04707	5.20202	0.023586	0.136337	0	0	0	4	4	3
RP11-114H24.2	ENSG00000260776	4.88946	-3.04794	5.18591	0.0238001	0.137466	0	0	0	4	3	4
AC098820.2	ENSG00000235042	4.8745	-3.04719	5.09151	0.0250957	0.143791	0	0	0	5	4	2
HEPACAM2	ENSG00000188175	4.8745	-3.04719	5.09151	0.0250957	0.143791	0	0	0	5	4	2
XXbac-BPGBPG55C20.1	ENSG00000272541	4.8745	-3.04719	5.09151	0.0250957	0.143791	0	0	0	5	4	2
CD5	ENSG00000110448	4.87383	-3.04882	5.07898	0.0252732	0.144638	0	0	0	4	2	5
RP11-6N17.2	ENSG00000266821	4.87383	-3.04882	5.07898	0.0252732	0.144638	0	0	0	4	2	5
FLJ33360	ENSG00000250490	4.86005	-3.04894	5.05644	0.0255957	0.146242	0	0	0	5	2	4
PTPN20	ENSG00000204179	4.85814	-3.04833	4.44237	0.0362697	0.196958	0	0	0	0	2	8
CTC-296K1.4	ENSG00000267405	4.81235	-3.0483	4.75937	0.0302735	0.168814	0	0	0	6	3	1
KCNH1	ENSG00000143473	4.78717	-3.11059	4.67094	0.0318334	0.17625	0	0	0	2	4	4
HK3	ENSG00000160883	4.77319	-3.10984	4.61525	0.0328588	0.18125	0	0	0	3	5	2
ITIH4	ENSG00000055955	4.77319	-3.10984	4.61525	0.0328588	0.18125	0	0	0	3	5	2
SLC25A15P3	ENSG00000251299	4.77113	-3.05093	4.48865	0.0353214	0.192575	0	0	0	6	0	4
RP1-137D17.1	ENSG00000226194	4.76852	-3.1116	4.67242	0.0318065	0.176125	0	0	0	3	3	4
PIFO	ENSG00000173947	4.76573	3.2679	340.09	1.31531e-45	1.64372e-42	21	23	18	606	749	382
SETP17	ENSG00000255222	4.76027	-3.10896	4.44761	0.036161	0.196441	0	0	0	3	6	1
ARL5AP3	ENSG00000228431	4.75551	-3.11084	4.61424	0.0328777	0.181287	0	0	0	4	4	2
MYF6	ENSG00000111046	4.75551	-3.11084	4.61424	0.0328777	0.181287	0	0	0	4	4	2
OR2L3	ENSG00000198128	4.75551	-3.11084	4.61424	0.0328777	0.181287	0	0	0	4	4	2
CHGA	ENSG00000100604	4.74796	-1.90259	21.7659	5.51641e-06	7.44376e-05	1	0	0	12	11	14
RP11-305A4.3	ENSG00000261751	4.74718	-3.10996	4.47899	0.0355173	0.193424	0	0	0	4	5	1
KRTAP4-8	ENSG00000204880	4.73049	-0.845193	58.5086	7.45099e-13	2.77335e-11	1	2	0	21	36	32
RNU6-476P	ENSG00000207457	4.72872	-3.11184	4.53955	0.0343087	0.187802	0	0	0	5	3	2
RP11-163E9.2	ENSG00000239969	4.72742	-3.10908	4.22526	0.0410906	0.218413	0	0	0	4	6	0
RP11-792A8.3	ENSG00000271064	4.72217	-3.11335	4.3677	0.0378566	0.20397	0	0	0	3	1	6
EHD3	ENSG00000013016	4.72172	-1.27136	40.6748	1.14832e-09	2.82794e-08	1	0	1	23	23	17
RP11-351O2.2	ENSG00000257035	4.72067	-3.11272	4.52141	0.0346661	0.189511	0	0	0	5	2	3
RP11-359P5.1	ENSG00000249996	4.71839	-3.0503	4.2723	0.0399915	0.213651	0	0	0	8	1	1
PARK2	ENSG00000185345	4.6904	1.09583	180.652	4.86911e-30	1.09574e-27	4	5	5	115	125	134
PGBD5	ENSG00000177614	4.67682	-3.11372	4.30215	0.0393102	0.210476	0	0	0	5	1	3
RP11-168K11.2	ENSG00000237073	4.66819	-1.9586	20.1712	1.17458e-05	0.000148172	1	0	0	9	12	14
RP11-288L9.4	ENSG00000225886	4.64986	-0.295283	85.3976	2.97993e-17	1.88606e-15	1	3	1	42	45	48
SV2B	ENSG00000185518	4.6493	-3.17634	4.05869	0.0452475	0.23678	0	0	0	1	5	3
CTD-2533K21.4	ENSG00000251033	4.63971	-3.17546	3.95639	0.0480202	0.249246	0	0	0	1	6	2
TMEM108	ENSG00000144868	4.63672	-3.17646	4.08305	0.044613	0.23421	0	0	0	2	5	2
AC007365.3	ENSG00000226756	4.63402	-3.17811	4.03174	0.0459611	0.239851	0	0	0	1	3	5
HIST2H2AB	ENSG00000184270	4.63402	-3.17811	4.03174	0.0459611	0.239851	0	0	0	1	3	5
ASS1P10	ENSG00000215325	4.63293	-3.17823	4.13941	0.0431803	0.227849	0	0	0	2	3	4
EBF3	ENSG00000108001	4.63293	-3.17823	4.13941	0.0431803	0.227849	0	0	0	2	3	4
RN7SKP287	ENSG00000252355	4.63293	-3.17823	4.13941	0.0431803	0.227849	0	0	0	2	3	4
KCNA2	ENSG00000177301	4.61285	-3.17911	4.0388	0.0457731	0.239082	0	0	0	2	2	5
RP11-460N11.2	ENSG00000197550	4.61285	-3.17911	4.0388	0.0457731	0.239082	0	0	0	2	2	5
SPATA41	ENSG00000189419	4.61285	-3.17911	4.0388	0.0457731	0.239082	0	0	0	2	2	5
AC072062.1	ENSG00000229267	4.60851	-3.17899	3.90147	0.0495823	0.255817	0	0	0	1	2	6
CNDP1	ENSG00000150656	4.60671	-3.17924	4.09236	0.0443729	0.233137	0	0	0	3	2	4
XX-FW83128A1.2	ENSG00000231830	4.59864	-3.17848	4.08514	0.0445588	0.233989	0	0	0	4	3	2
ZMAT1	ENSG00000166432	4.59435	1.35631	195.279	1.02768e-31	2.69467e-29	6	7	5	137	145	167
SACS-AS1	ENSG00000229558	4.59369	-3.17759	3.99178	0.0470412	0.244727	0	0	0	4	4	1
CTD-2024I7.18	ENSG00000273557	4.59005	-3.17936	4.06785	0.0450079	0.235862	0	0	0	4	2	3
PLA2G4C	ENSG00000105499	4.58805	1.88229	231.625	1.26144e-35	4.57351e-33	5	13	9	186	238	229
INSL6	ENSG00000120210	4.57855	-3.18012	3.92677	0.048856	0.252869	0	0	0	3	1	5
RP11-90B9.2	ENSG00000259767	4.57855	-3.18012	3.92677	0.048856	0.252869	0	0	0	3	1	5
HLA-DRB5	ENSG00000198502	4.5674	-3.18024	3.93896	0.04851	0.251348	0	0	0	4	1	4
RP11-384C4.2	ENSG00000229832	4.5674	-3.18024	3.93896	0.04851	0.251348	0	0	0	4	1	4
HTRA3	ENSG00000170801	4.56391	-3.1786	3.92	0.0490492	0.25369	0	0	0	5	3	1
RNU2-51P	ENSG00000222640	4.56216	-3.17948	3.964	0.0478077	0.248362	0	0	0	5	2	2
CACNA1G-AS1	ENSG00000250107	4.55761	-2.0792	17.2428	4.80334e-05	0.000536255	0	1	0	5	13	13
CD33	ENSG00000105383	4.54544	-3.18036	3.88173	0.0501572	0.258374	0	0	0	5	1	3
AP3B2	ENSG00000103723	4.54202	-1.42929	33.9086	2.17378e-08	4.45024e-07	1	0	1	19	14	22
Metazoa_SRP	ENSG00000277371	4.53458	-3.181	3.64181	0.0577391	0.290227	0	0	0	3	0	6
RP11-363J20.2	ENSG00000258520	4.53458	-3.181	3.64181	0.0577391	0.290227	0	0	0	3	0	6
AC069257.8	ENSG00000228028	4.52936	-3.18088	3.5341	0.0615336	0.305872	0	0	0	2	0	7
RP1-77H15.1	ENSG00000266803	4.52936	-3.18088	3.5341	0.0615336	0.305872	0	0	0	2	0	7
RP11-144O23.8	ENSG00000256651	4.52936	-3.18088	3.5341	0.0615336	0.305872	0	0	0	2	0	7
RP11-638L3.1	ENSG00000265533	4.52893	-3.18112	3.68367	0.0563327	0.284619	0	0	0	4	0	5
FAM95B1	ENSG00000223839	4.51628	-2.10864	16.0741	8.49459e-05	0.000898649	0	1	0	10	17	4
ZNF423	ENSG00000102935	4.5134	0.812605	151.53	1.66957e-26	2.58058e-24	2	4	7	101	97	106
KCNH8	ENSG00000183960	4.51316	-1.42954	32.6971	3.71798e-08	7.33296e-07	0	2	0	16	13	25
NA	ENSG00000285122	4.51314	-2.07952	17.2243	4.8466e-05	0.000540777	1	0	0	10	13	8
AC010149.4	ENSG00000235419	4.51249	-3.18076	3.35174	0.0685821	0.333458	0	0	0	1	0	8
RPL7P57	ENSG00000224401	4.51243	-3.18125	3.66314	0.0570181	0.28739	0	0	0	5	0	4
PCSK5	ENSG00000099139	4.51092	-1.44969	33.075	3.14376e-08	6.26564e-07	1	0	1	21	14	19
MYRFL	ENSG00000166268	4.50303	-2.07734	16.5195	6.83158e-05	0.000740253	1	0	0	12	16	4
RP11-797H7.1	ENSG00000234338	4.49876	-1.45353	31.2942	6.94994e-08	1.3134e-06	1	0	1	16	7	29
BARHL2	ENSG00000143032	4.48604	-3.24725	3.59219	0.059455	0.297579	0	0	0	1	4	3
RP11-336A10.2	ENSG00000226647	4.48441	-3.18137	3.57932	0.0599091	0.299189	0	0	0	5	0	3
RP11-266A24.1	ENSG00000255418	4.48054	-2.14606	15.6014	0.000107125	0.00111048	0	0	1	5	11	14
FGF14-AS2	ENSG00000272143	4.4787	-1.48388	31.9033	5.29425e-08	1.01953e-06	1	1	0	13	22	18
AC084082.3	ENSG00000253190	4.47757	-3.24814	3.57847	0.0599393	0.299289	0	0	0	1	3	4
ZC4H2	ENSG00000126970	4.47757	-3.24814	3.57847	0.0599393	0.299289	0	0	0	1	3	4
RAB3C	ENSG00000152932	4.47305	-3.24535	3.32601	0.0696444	0.337724	0	0	0	0	6	2
RP11-1081L13.4	ENSG00000254966	4.472	-3.24826	3.64818	0.0575228	0.289441	0	0	0	2	3	3
LINC00441	ENSG00000231473	4.46536	-3.17973	3.47408	0.0637633	0.314771	0	0	0	6	2	0
CTD-2523D13.2	ENSG00000254854	4.45546	-3.24915	3.58644	0.0596575	0.298389	0	0	0	2	2	4
ERVH48-1	ENSG00000233056	4.45546	-3.24915	3.58644	0.0596575	0.298389	0	0	0	2	2	4
NA	ENSG00000284644	4.45546	-3.24915	3.58644	0.0596575	0.298389	0	0	0	2	2	4
MYH7	ENSG00000092054	4.45418	-3.11508	3.1804	0.0760024	0.363163	0	0	0	9	0	0
SLC22A14	ENSG00000144671	4.44566	-3.24749	3.52832	0.0617449	0.306688	0	0	0	3	4	1
LRRC43	ENSG00000158113	4.44436	-3.24446	3.14146	0.077807	0.369908	0	0	0	0	7	1
KB-1440D3.13	ENSG00000272954	4.44354	-3.24927	3.60333	0.0590652	0.29583	0	0	0	3	2	3
PCDHA13	ENSG00000239389	4.44338	-3.18149	3.42687	0.0655784	0.32216	0	0	0	6	0	2
TMEM151B	ENSG00000178233	4.4337	-1.532	30.0266	1.2278e-07	2.22508e-06	0	1	1	12	15	24
GHR	ENSG00000112964	4.43214	2.92606	281.837	1.59759e-40	1.0426e-37	14	28	20	446	329	579
DPYSL4	ENSG00000151640	4.43055	-1.52946	30.54	9.7464e-08	1.80244e-06	0	1	1	16	19	16
RP11-258F22.1	ENSG00000226578	4.42728	-3.24559	3.24505	0.0731054	0.351551	0	0	0	2	6	0
RP6-74O6.6	ENSG00000272824	4.42728	-3.24559	3.24505	0.0731054	0.351551	0	0	0	2	6	0
RP11-429J17.7	ENSG00000254973	4.42366	-2.11609	15.5896	0.000107748	0.00111595	1	0	0	7	6	16
PCDHA9	ENSG00000204961	4.42225	-3.25003	3.42568	0.0656248	0.322226	0	0	0	2	1	5
RP11-12D5.2	ENSG00000226199	4.42225	-3.25003	3.42568	0.0656248	0.322226	0	0	0	2	1	5
ARMS2	ENSG00000254636	4.41969	-3.24458	3.09593	0.0799761	0.377756	0	0	0	1	7	0
GRIN2A	ENSG00000183454	4.41884	-3.2485	3.49126	0.0631165	0.312155	0	0	0	4	3	1
AC078941.1	ENSG00000236780	4.41792	-3.24939	3.53467	0.0615129	0.305872	0	0	0	4	2	2
PPEF1	ENSG00000086717	4.41727	-3.25016	3.47814	0.0636099	0.314218	0	0	0	3	1	4
ROPN1B	ENSG00000114547	4.41379	-3.24991	3.29172	0.0710884	0.343426	0	0	0	1	1	6
CAMK2B	ENSG00000058404	4.41115	2.5458	255.1	5.55523e-38	2.81282e-35	27	9	13	277	373	387
EPHA5	ENSG00000145242	4.40568	3.40053	296.273	7.74176e-42	5.6839e-39	38	34	15	691	398	796
LINC00844	ENSG00000237949	4.40145	-3.24762	3.31689	0.0700254	0.33924	0	0	0	4	4	0
CTD-2201I18.1	ENSG00000249825	4.37695	-3.24952	3.37446	0.0676583	0.330388	0	0	0	5	2	1
CICP16	ENSG00000248213	4.37145	-3.25104	3.22931	0.0737994	0.354221	0	0	0	3	0	5
UBE2QL1	ENSG00000215218	4.36831	-2.18154	14.8466	0.000155426	0.00155599	0	1	0	10	9	9
C2orf50	ENSG00000150873	4.36626	-3.2504	3.35442	0.0684725	0.333016	0	0	0	5	1	2
ZBP1	ENSG00000124256	4.36626	-3.2504	3.35442	0.0684725	0.333016	0	0	0	5	1	2
RP11-473M20.11	ENSG00000263011	4.35152	-1.59765	27.8075	3.35526e-07	5.68419e-06	0	2	0	16	16	15
NA	ENSG00000285737	4.34407	-2.21365	14.2497	0.000208952	0.00203596	0	0	1	7	12	8
ERVFRD-3	ENSG00000264801	4.3345	-3.25129	3.18648	0.0757247	0.362013	0	0	0	5	0	3
SLC6A13	ENSG00000010379	4.32464	-0.714208	56.1052	1.94106e-12	6.80238e-11	0	5	0	14	61	25
LINC00271	ENSG00000231028	4.31976	-0.351622	77.0615	6.17681e-16	3.36857e-14	3	1	2	45	43	41
MKRN5P	ENSG00000224430	4.31731	-3.24964	3.10563	0.0795087	0.37614	0	0	0	5	2	0
KRTAP1-5	ENSG00000221852	4.31351	-0.392717	73.8312	2.0502e-15	1.05077e-13	0	2	4	39	38	46
TREM1	ENSG00000124731	4.29891	-3.32088	3.08329	0.0805899	0.380258	0	0	0	1	4	2
MCF2L-AS1	ENSG00000235280	4.29881	-3.32177	3.11441	0.0790881	0.374555	0	0	0	1	3	3
TRPC7	ENSG00000069018	4.29881	-3.32177	3.11441	0.0790881	0.374555	0	0	0	1	3	3
RP11-303G3.6	ENSG00000255122	4.28587	-3.32189	3.13885	0.0779295	0.370293	0	0	0	2	3	2
ADCY5	ENSG00000173175	4.28561	0.816294	144.702	1.23999e-25	1.78946e-23	4	5	6	93	116	93
RAG2	ENSG00000175097	4.27581	-3.32279	3.12334	0.0786626	0.373052	0	0	0	2	2	3
RCC2P7	ENSG00000220666	4.27559	-3.321	3.04939	0.0822614	0.386159	0	0	0	2	4	1
CADM2	ENSG00000175161	4.26891	2.75879	262.121	1.15689e-38	6.35044e-36	15	21	25	407	252	539
LA16c-380F5.1	ENSG00000280062	4.26535	-3.32254	2.88056	0.0911688	0.419984	0	0	0	0	2	5
LINC00266-1	ENSG00000149656	4.26535	-3.32254	2.88056	0.0911688	0.419984	0	0	0	0	2	5
RAP1BP1	ENSG00000236857	4.26535	-3.32254	2.88056	0.0911688	0.419984	0	0	0	0	2	5
CTC-281F24.3	ENSG00000274114	4.26519	-3.31897	2.76451	0.0979004	0.445889	0	0	0	0	6	1
HNRNPA1P53	ENSG00000229534	4.25461	-3.32291	3.09627	0.0799599	0.37774	0	0	0	3	2	2
AC093899.3	ENSG00000229827	4.25428	-3.32202	3.05344	0.0820599	0.385521	0	0	0	3	3	1
NA	ENSG00000285810	4.25428	-3.32202	3.05344	0.0820599	0.385521	0	0	0	3	3	1
DLGAP3	ENSG00000116544	4.24515	-1.66485	25.4645	9.82544e-07	1.5247e-05	1	1	0	11	18	16
bP-2189O9.2	ENSG00000278931	4.24458	-3.32368	3.00194	0.0846651	0.395609	0	0	0	2	1	4
RP11-244E17.1	ENSG00000283654	4.24458	-3.32368	3.00194	0.0846651	0.395609	0	0	0	2	1	4
TSHZ3	ENSG00000121297	4.24458	-3.32368	3.00194	0.0846651	0.395609	0	0	0	2	1	4
RP11-255P5.3	ENSG00000278445	4.24326	-3.32011	2.8421	0.0933418	0.428751	0	0	0	2	5	0
RP11-85B7.5	ENSG00000273816	4.2377	-3.31909	2.72073	0.10058	0.455762	0	0	0	1	6	0
TMEM59L	ENSG00000105696	4.2352	2.74513	263.018	9.48534e-39	5.30592e-36	13	18	34	317	408	460
NR0B2	ENSG00000131910	4.23347	-3.25153	2.85321	0.0927079	0.426239	0	0	0	6	0	1
PDE1B	ENSG00000123360	4.2326	-3.3238	3.01886	0.0837992	0.39225	0	0	0	3	1	3
ZNF439	ENSG00000171291	4.2326	-3.3238	3.01886	0.0837992	0.39225	0	0	0	3	1	3
SYT11	ENSG00000132718	4.22777	1.70752	197.978	5.1217e-32	1.37362e-29	14	12	5	187	195	188
C8orf37-AS1	ENSG00000253773	4.22572	-2.2534	12.7475	0.000442956	0.00403239	0	1	0	7	5	13
DUX4L26	ENSG00000236138	4.21504	-3.32343	2.69708	0.102062	0.460942	0	0	0	0	1	6
SLC9B1P3	ENSG00000233867	4.21441	-3.32303	2.9718	0.0862311	0.401616	0	0	0	4	2	1
TSPAN7	ENSG00000156298	4.20759	-1.71427	23.8988	2.03041e-06	2.97694e-05	0	0	2	12	18	13
FREM2	ENSG00000150893	4.20278	-3.32392	2.95273	0.0872383	0.405311	0	0	0	4	1	2
ZDHHC20P4	ENSG00000232380	4.20278	-3.32392	2.95273	0.0872383	0.405311	0	0	0	4	1	2
SLC6A12	ENSG00000111181	4.20227	-2.32279	12.0077	0.000643688	0.00566228	0	1	0	8	11	6
TTLL9	ENSG00000131044	4.19209	0.302627	109.202	8.27826e-21	7.56624e-19	4	1	6	60	77	71
AC023590.1	ENSG00000225885	4.18843	-3.32457	2.75969	0.0981915	0.446833	0	0	0	2	0	5
KLF8	ENSG00000102349	4.18843	-3.32457	2.75969	0.0981915	0.446833	0	0	0	2	0	5
PCDH19	ENSG00000165194	4.18843	-3.32457	2.75969	0.0981915	0.446833	0	0	0	2	0	5
ZNF737	ENSG00000237440	4.18843	-3.32457	2.75969	0.0981915	0.446833	0	0	0	2	0	5
IFIT1	ENSG00000185745	4.18789	7.36367	520.253	1.86999e-58	7.84528e-55	544	589	483	9763	10220	9395
RP11-271C24.2	ENSG00000242659	4.1856	-3.32469	2.81103	0.0951386	0.435675	0	0	0	3	0	4
RP11-537E18.1	ENSG00000237916	4.1856	-3.32469	2.81103	0.0951386	0.435675	0	0	0	3	0	4
AC079776.1	ENSG00000229536	4.18465	-2.28854	12.2186	0.00057847	0.00513394	0	1	0	12	7	6
ETV5-AS1	ENSG00000234197	4.17289	-3.32444	2.62917	0.10645	0.474956	0	0	0	1	0	6
TCEAL3-AS1	ENSG00000224031	4.17289	-3.32444	2.62917	0.10645	0.474956	0	0	0	1	0	6
RP11-439M15.1	ENSG00000281909	4.16491	-3.32482	2.7889	0.0964419	0.440407	0	0	0	4	0	3
RP11-561O23.5	ENSG00000234394	4.16491	-3.32482	2.7889	0.0964419	0.440407	0	0	0	4	0	3
FAM81B	ENSG00000153347	4.1623	0.746305	125.284	4.64978e-23	5.15292e-21	3	2	9	91	138	60
CCL5	ENSG00000271503	4.1601	3.79012	306.163	1.02322e-42	8.58552e-40	32	38	70	795	898	756
AC005154.7	ENSG00000244480	4.15551	-1.0466	43.7723	3.08021e-10	8.26857e-09	0	3	1	14	34	27
AC068057.1	ENSG00000228528	4.15253	-2.35928	10.9123	0.00112504	0.00934771	0	1	0	8	13	3
KLF1	ENSG00000105610	4.1512	-3.32316	2.73528	0.0996809	0.452285	0	0	0	5	2	0
HHAT	ENSG00000054392	4.14914	2.50348	243.93	7.08541e-37	3.06001e-34	18	23	15	317	300	380
RNU6-652P	ENSG00000202358	4.13634	-3.32432	2.40442	0.122532	0.530784	0	0	0	0	0	7
NA	ENSG00000285644	4.11648	-1.7687	21.9239	5.12055e-06	6.96194e-05	2	0	0	15	11	15
ITK	ENSG00000113263	4.1137	-2.32711	11.4549	0.000852526	0.00729716	0	1	0	10	5	8
SPANXA2-OT1	ENSG00000277215	4.0984	-2.40495	9.86858	0.00192679	0.0151095	0	0	1	4	4	14
WSCD1	ENSG00000179314	4.09331	0.724963	130.857	8.19128e-24	9.98163e-22	9	5	3	100	110	72
KB-1572G7.4	ENSG00000275609	4.08977	-3.39928	2.53999	0.112532	0.496067	0	0	0	0	3	3
LLNLR-276E7.1	ENSG00000278797	4.08977	-3.39928	2.53999	0.112532	0.496067	0	0	0	0	3	3
PROKR1	ENSG00000169618	4.08977	-3.39928	2.53999	0.112532	0.496067	0	0	0	0	3	3
RP11-141O11.2	ENSG00000249352	4.08977	-3.39928	2.53999	0.112532	0.496067	0	0	0	0	3	3
FRY-AS1	ENSG00000237637	4.08894	-3.3994	2.63462	0.10609	0.473974	0	0	0	1	3	2
RNU6-481P	ENSG00000206921	4.08894	-3.3994	2.63462	0.10609	0.473974	0	0	0	1	3	2
RP11-1029J19.4	ENSG00000258919	4.08894	-3.3994	2.63462	0.10609	0.473974	0	0	0	1	3	2
VAV1	ENSG00000141968	4.08894	-3.3994	2.63462	0.10609	0.473974	0	0	0	1	3	2
ATP8A1	ENSG00000124406	4.0869	0.762881	128.938	1.48436e-23	1.75068e-21	5	5	6	88	58	143
ABCG4	ENSG00000172350	4.07934	-0.0518356	88.2812	1.0662e-17	7.10819e-16	3	2	4	52	50	57
NA	ENSG00000285952	4.07783	-3.4003	2.62004	0.107055	0.476897	0	0	0	1	2	3
RP11-361H10.5	ENSG00000280078	4.07783	-3.4003	2.62004	0.107055	0.476897	0	0	0	1	2	3
SPIN4-AS1	ENSG00000233661	4.07783	-3.4003	2.62004	0.107055	0.476897	0	0	0	1	2	3
ZNF491	ENSG00000177599	4.07783	-3.4003	2.62004	0.107055	0.476897	0	0	0	1	2	3
CSE1L-AS1	ENSG00000227431	4.0768	-3.32417	2.53625	0.112796	0.49719	0	0	0	5	1	0
CTC-270D5.1	ENSG00000279047	4.0664	-3.40018	2.48277	0.116637	0.510179	0	0	0	0	2	4
OPA1-AS1	ENSG00000224855	4.0664	-3.40018	2.48277	0.116637	0.510179	0	0	0	0	2	4
SLCO2B1	ENSG00000137491	4.0664	-3.40018	2.48277	0.116637	0.510179	0	0	0	0	2	4
DDX39B-AS1	ENSG00000234006	4.06522	-3.40042	2.64455	0.105438	0.472306	0	0	0	2	2	2
RP1-224A6.8	ENSG00000271428	4.06522	-3.40042	2.64455	0.105438	0.472306	0	0	0	2	2	2
RP11-4K3__A.3	ENSG00000243659	4.06522	-3.40042	2.64455	0.105438	0.472306	0	0	0	2	2	2
RP11-689P11.3	ENSG00000251186	4.06522	-3.40042	2.64455	0.105438	0.472306	0	0	0	2	2	2
RP5-1098D14.1	ENSG00000273384	4.06522	-3.40042	2.64455	0.105438	0.472306	0	0	0	2	2	2
SLC26A3	ENSG00000091138	4.06522	-3.40042	2.64455	0.105438	0.472306	0	0	0	2	2	2
uc_338	ENSG00000275227	4.06522	-3.40042	2.64455	0.105438	0.472306	0	0	0	2	2	2
ACTN3	ENSG00000248746	4.06294	-3.39953	2.60232	0.108242	0.481053	0	0	0	2	3	1
DAP3P1	ENSG00000225082	4.06294	-3.39953	2.60232	0.108242	0.481053	0	0	0	2	3	1
RP11-348H3.2	ENSG00000236905	4.06294	-3.39953	2.60232	0.108242	0.481053	0	0	0	2	3	1
RP11-560I19.1	ENSG00000234418	4.06294	-3.39953	2.60232	0.108242	0.481053	0	0	0	2	3	1
RP13-395E19.3	ENSG00000215304	4.06294	-3.39953	2.60232	0.108242	0.481053	0	0	0	2	3	1
CFL1P6	ENSG00000215785	4.06207	-3.32506	2.51209	0.114513	0.502799	0	0	0	5	0	1
CICP20	ENSG00000235955	4.06207	-3.32506	2.51209	0.114513	0.502799	0	0	0	5	0	1
ESPN	ENSG00000187017	4.06057	-3.39749	2.38669	0.123911	0.535533	0	0	0	0	5	1
RP5-956O18.2	ENSG00000227006	4.0571	-2.40552	10.2013	0.00162196	0.0129543	0	0	1	8	4	9
AC005306.3	ENSG00000267283	4.03938	-3.4012	2.50253	0.115201	0.505199	0	0	0	1	1	4
AC114730.5	ENSG00000215023	4.03938	-3.4012	2.50253	0.115201	0.505199	0	0	0	1	1	4
AP000593.6	ENSG00000213365	4.03938	-3.4012	2.50253	0.115201	0.505199	0	0	0	1	1	4
NA	ENSG00000284391	4.03938	-3.4012	2.50253	0.115201	0.505199	0	0	0	1	1	4
RP11-460B17.3	ENSG00000254530	4.03938	-3.4012	2.50253	0.115201	0.505199	0	0	0	1	1	4
VAV3	ENSG00000134215	4.03938	-3.4012	2.50253	0.115201	0.505199	0	0	0	1	1	4
OR2D2	ENSG00000166368	4.03904	-3.40132	2.56967	0.110466	0.488902	0	0	0	2	1	3
THRB-AS1	ENSG00000228791	4.03904	-3.40132	2.56967	0.110466	0.488902	0	0	0	2	1	3
NA	ENSG00000285269	4.03113	-3.39863	2.43506	0.120188	0.522557	0	0	0	2	4	0
RP11-506F3.1	ENSG00000282033	4.03113	-3.39863	2.43506	0.120188	0.522557	0	0	0	2	4	0
RP11-77P16.4	ENSG00000249846	4.02975	0.758553	130.275	9.80728e-24	1.18525e-21	9	5	4	88	116	84
DSPP	ENSG00000152591	4.02955	-3.39761	2.3447	0.127248	0.547058	0	0	0	1	5	0
RP11-234P3.4	ENSG00000237528	4.02955	-3.39761	2.3447	0.127248	0.547058	0	0	0	1	5	0
RP11-757A13.1	ENSG00000273407	4.02955	-3.39761	2.3447	0.127248	0.547058	0	0	0	1	5	0
GUCY1A2	ENSG00000152402	4.02797	-3.40055	2.56207	0.110991	0.490709	0	0	0	3	2	1
POM121L2	ENSG00000158553	4.02797	-3.40055	2.56207	0.110991	0.490709	0	0	0	3	2	1
SNCAIP	ENSG00000064692	4.02061	-1.84638	19.7727	1.42042e-05	0.000176418	2	0	0	14	12	12
CTD-2337A12.1	ENSG00000251314	4.01518	-3.40144	2.54401	0.11225	0.495157	0	0	0	3	1	2
CTD-3035K23.6	ENSG00000277463	4.01518	-3.40144	2.54401	0.11225	0.495157	0	0	0	3	1	2
FOXN4	ENSG00000139445	4.01518	-3.40144	2.54401	0.11225	0.495157	0	0	0	3	1	2
HAAO	ENSG00000162882	4.01518	-3.40144	2.54401	0.11225	0.495157	0	0	0	3	1	2
IGHV3-72	ENSG00000225698	4.01518	-3.40144	2.54401	0.11225	0.495157	0	0	0	3	1	2
RP11-132M7.2	ENSG00000219604	4.01518	-3.40144	2.54401	0.11225	0.495157	0	0	0	3	1	2
RP11-894P9.2	ENSG00000258851	4.01518	-3.40144	2.54401	0.11225	0.495157	0	0	0	3	1	2
ANKK1	ENSG00000170209	4.0089	-3.39965	2.44003	0.119813	0.521235	0	0	0	3	3	0
KCNS2	ENSG00000156486	4.0089	-3.39965	2.44003	0.119813	0.521235	0	0	0	3	3	0
VSTM4	ENSG00000165633	4.00701	-1.10488	38.6322	2.76276e-09	6.42401e-08	0	4	0	22	17	31
TBX21	ENSG00000073861	4.00201	-3.39659	2.15595	0.143547	0.599918	0	0	0	0	6	0
SPSB4	ENSG00000175093	3.99713	-1.87167	19.3539	1.73539e-05	0.000211776	0	1	1	10	15	12
RP11-49K24.4	ENSG00000266957	3.98289	-2.44363	9.71526	0.00208638	0.0162073	0	1	0	7	6	8
MIR4470	ENSG00000264408	3.98037	-3.40222	2.36736	0.125435	0.540489	0	0	0	2	0	4
PCDHA3	ENSG00000255408	3.98037	-3.40222	2.36736	0.125435	0.540489	0	0	0	2	0	4
RP11-116O18.1	ENSG00000266968	3.98037	-3.40222	2.36736	0.125435	0.540489	0	0	0	2	0	4
RP11-145P16.2	ENSG00000280234	3.98037	-3.40222	2.36736	0.125435	0.540489	0	0	0	2	0	4
RP11-43F13.4	ENSG00000272347	3.98037	-3.40222	2.36736	0.125435	0.540489	0	0	0	2	0	4
OR2L13	ENSG00000196071	3.96999	-1.85062	18.9828	2.07332e-05	0.00024893	1	0	1	18	7	11
AC124312.1	ENSG00000279735	3.96876	-3.40234	2.38432	0.124096	0.535836	0	0	0	3	0	3
ADGRB3	ENSG00000135298	3.96876	-3.40234	2.38432	0.124096	0.535836	0	0	0	3	0	3
CTD-2245E15.3	ENSG00000251532	3.96876	-3.40234	2.38432	0.124096	0.535836	0	0	0	3	0	3
ECEL1	ENSG00000171551	3.96876	-3.40234	2.38432	0.124096	0.535836	0	0	0	3	0	3
MIR553	ENSG00000207750	3.96876	-3.40234	2.38432	0.124096	0.535836	0	0	0	3	0	3
RP4-580O19.2	ENSG00000235907	3.96876	-3.40234	2.38432	0.124096	0.535836	0	0	0	3	0	3
CTD-2315M5.2	ENSG00000279883	3.96761	-3.40209	2.26699	0.133691	0.567983	0	0	0	1	0	5
CTD-2105E13.16	ENSG00000276831	3.96562	-3.40157	2.42367	0.121054	0.525543	0	0	0	4	1	1
CTD-2550O8.5	ENSG00000167774	3.96562	-3.40157	2.42367	0.121054	0.525543	0	0	0	4	1	1
MIR6505	ENSG00000275770	3.96562	-3.40157	2.42367	0.121054	0.525543	0	0	0	4	1	1
RP11-51G5.1	ENSG00000230852	3.96562	-3.40157	2.42367	0.121054	0.525543	0	0	0	4	1	1
OR52K3P	ENSG00000225101	3.9615	-3.40067	2.36193	0.125867	0.542032	0	0	0	4	2	0
LYZ	ENSG00000090382	3.9324	-3.40246	2.3208	0.129192	0.553673	0	0	0	4	0	2
PTPRG-AS1	ENSG00000241472	3.9324	-3.40246	2.3208	0.129192	0.553673	0	0	0	4	0	2
RP11-255P5.2	ENSG00000272542	3.9324	-3.40246	2.3208	0.129192	0.553673	0	0	0	4	0	2
TTPA	ENSG00000137561	3.9324	-3.40246	2.3208	0.129192	0.553673	0	0	0	4	0	2
ZNF681	ENSG00000196172	3.9324	-3.40246	2.3208	0.129192	0.553673	0	0	0	4	0	2
C12orf40	ENSG00000180116	3.92715	-3.40197	2.06988	0.151755	0.624663	0	0	0	0	0	6
HMGB3P14	ENSG00000231845	3.92715	-3.40197	2.06988	0.151755	0.624663	0	0	0	0	0	6
PTPN7	ENSG00000143851	3.92715	-3.40197	2.06988	0.151755	0.624663	0	0	0	0	0	6
RNA5SP123	ENSG00000200114	3.92715	-3.40197	2.06988	0.151755	0.624663	0	0	0	0	0	6
OGDHL	ENSG00000197444	3.91068	3.33094	254.099	6.96045e-38	3.38081e-35	46	20	54	550	665	546
PAX1	ENSG00000125813	3.90308	-2.4856	8.9485	0.00311316	0.0231986	1	0	0	6	5	8
RP11-739P1.3	ENSG00000283355	3.89969	-2.48287	8.97982	0.00306245	0.0228584	1	0	0	5	9	8
RNY1P11	ENSG00000200629	3.88363	-3.40169	2.19388	0.140092	0.589123	0	0	0	5	1	0
AC006116.13	ENSG00000266932	3.86717	-3.40259	2.1708	0.142183	0.595571	0	0	0	5	0	1
OLFM3	ENSG00000118733	3.86717	-3.40259	2.1708	0.142183	0.595571	0	0	0	5	0	1
CTB-131B5.5	ENSG00000254363	3.86147	-0.262638	69.4392	1.07234e-14	5.01466e-13	3	0	6	36	54	45
SCN4B	ENSG00000177098	3.8584	-2.53081	8.19456	0.00463241	0.033016	0	0	1	7	3	8
CD74	ENSG00000019582	3.85645	-0.249595	72.0714	3.96527e-15	1.97039e-13	2	5	2	38	44	55
TRPC5OS	ENSG00000204025	3.85611	-2.48702	8.66001	0.00362274	0.0265182	0	1	0	9	4	7
RP11-165E7.1	ENSG00000267072	3.85579	-2.52786	8.44393	0.00405993	0.0293201	0	1	0	7	6	6
TMEM178B	ENSG00000261115	3.85466	0.824491	126.571	3.10549e-23	3.51447e-21	4	4	12	97	80	121
DLX6-AS1	ENSG00000231764	3.85209	-1.57724	24.6659	1.42166e-06	2.13562e-05	3	0	0	18	12	17
IL4	ENSG00000113520	3.84486	-3.48137	2.09226	0.14957	0.617649	0	0	0	0	3	2
LINC00908	ENSG00000263812	3.84486	-3.48137	2.09226	0.14957	0.617649	0	0	0	0	3	2
RP11-1110F20.1	ENSG00000280321	3.84486	-3.48137	2.09226	0.14957	0.617649	0	0	0	0	3	2
RP11-512N21.3	ENSG00000257202	3.84486	-3.48137	2.09226	0.14957	0.617649	0	0	0	0	3	2
RP4-541C22.5	ENSG00000255202	3.84486	-3.48137	2.09226	0.14957	0.617649	0	0	0	0	3	2
RP11-430B1.2	ENSG00000259577	3.84379	-2.48747	7.57739	0.00643427	0.0440462	1	0	0	15	4	1
COL25A1	ENSG00000188517	3.83738	-3.48239	2.17201	0.142072	0.595193	0	0	0	1	2	2
CTD-2525I3.6	ENSG00000269535	3.83738	-3.48239	2.17201	0.142072	0.595193	0	0	0	1	2	2
RP11-274B21.5	ENSG00000241493	3.83738	-3.48239	2.17201	0.142072	0.595193	0	0	0	1	2	2
UNC13A	ENSG00000130477	3.83625	-0.572583	58.6211	7.12627e-13	2.66091e-11	2	2	3	38	28	41
RP1-125I3.2	ENSG00000236528	3.83223	-3.48227	2.07864	0.150895	0.62204	0	0	0	0	2	3
RP11-546B15.1	ENSG00000261002	3.83223	-3.48227	2.07864	0.150895	0.62204	0	0	0	0	2	3
CDKL2	ENSG00000138769	3.83188	-3.48149	2.13036	0.145934	0.607471	0	0	0	1	3	1
EPHA6	ENSG00000080224	3.83188	-3.48149	2.13036	0.145934	0.607471	0	0	0	1	3	1
LA16c-312E8.4	ENSG00000279930	3.83188	-3.48149	2.13036	0.145934	0.607471	0	0	0	1	3	1
UNC93A	ENSG00000112494	3.83188	-3.48149	2.13036	0.145934	0.607471	0	0	0	1	3	1
TGFA	ENSG00000163235	3.82208	-0.268906	69.9469	8.84434e-15	4.16578e-13	1	5	3	53	44	37
ADAMTS9-AS1	ENSG00000241158	3.82171	-3.48047	2.00686	0.158103	0.644337	0	0	0	0	4	1
NA	ENSG00000285908	3.82171	-3.48047	2.00686	0.158103	0.644337	0	0	0	0	4	1
QPCT	ENSG00000115828	3.82171	-3.48047	2.00686	0.158103	0.644337	0	0	0	0	4	1
EBF2	ENSG00000221818	3.82078	-2.52464	8.23707	0.00452927	0.0323751	1	0	0	4	10	7
VN1R83P	ENSG00000268521	3.81126	-2.44789	8.23286	0.00453938	0.0324356	0	1	0	8	1	11
AP000477.2	ENSG00000235564	3.80788	-3.48252	2.14135	0.144904	0.60443	0	0	0	2	2	1
RP1-104O17.3	ENSG00000226207	3.80788	-3.48252	2.14135	0.144904	0.60443	0	0	0	2	2	1
RP11-234K24.3	ENSG00000232406	3.80788	-3.48252	2.14135	0.144904	0.60443	0	0	0	2	2	1
RP4-771M4.2	ENSG00000237163	3.80788	-3.48252	2.14135	0.144904	0.60443	0	0	0	2	2	1
AC004754.3	ENSG00000269881	3.80496	-3.48329	2.09972	0.14885	0.615685	0	0	0	1	1	3
AC009274.6	ENSG00000226045	3.80496	-3.48329	2.09972	0.14885	0.615685	0	0	0	1	1	3
AP003774.4	ENSG00000181908	3.80496	-3.48329	2.09972	0.14885	0.615685	0	0	0	1	1	3
CTC-526N19.1	ENSG00000277013	3.80496	-3.48329	2.09972	0.14885	0.615685	0	0	0	1	1	3
ENPP3	ENSG00000154269	3.80496	-3.48329	2.09972	0.14885	0.615685	0	0	0	1	1	3
KRT8P43	ENSG00000218186	3.80496	-3.48329	2.09972	0.14885	0.615685	0	0	0	1	1	3
RP11-65B7.2	ENSG00000281883	3.80496	-3.48329	2.09972	0.14885	0.615685	0	0	0	1	1	3
RP11-97O12.7	ENSG00000173867	3.80496	-3.48329	2.09972	0.14885	0.615685	0	0	0	1	1	3
RPS6P16	ENSG00000243250	3.80496	-3.48329	2.09972	0.14885	0.615685	0	0	0	1	1	3
Y_RNA	ENSG00000239040	3.80496	-3.48329	2.09972	0.14885	0.615685	0	0	0	1	1	3
ATP10B	ENSG00000118322	3.79359	-3.48342	2.12432	0.146503	0.609022	0	0	0	2	1	2
AUTS2	ENSG00000158321	3.79359	-3.48342	2.12432	0.146503	0.609022	0	0	0	2	1	2
Metazoa_SRP	ENSG00000277740	3.79359	-3.48342	2.12432	0.146503	0.609022	0	0	0	2	1	2
MIR670HG	ENSG00000235661	3.79359	-3.48342	2.12432	0.146503	0.609022	0	0	0	2	1	2
NA	ENSG00000285955	3.79359	-3.48342	2.12432	0.146503	0.609022	0	0	0	2	1	2
RP11-370I10.10	ENSG00000275228	3.79359	-3.48342	2.12432	0.146503	0.609022	0	0	0	2	1	2
RP3-452M16.1	ENSG00000230956	3.79359	-3.48342	2.12432	0.146503	0.609022	0	0	0	2	1	2
SLC25A14P1	ENSG00000213608	3.79359	-3.48342	2.12432	0.146503	0.609022	0	0	0	2	1	2
SYCE3	ENSG00000217442	3.79001	0.856174	113.422	2.07116e-21	2.02076e-19	6	1	13	106	139	62
RP1-206D15.6	ENSG00000213062	3.78739	-2.52976	8.02926	0.00505705	0.0356873	0	1	0	9	4	6
AC123886.2	ENSG00000231536	3.78612	-3.48059	1.9667	0.162307	0.656371	0	0	0	1	4	0
CTA-313A17.3	ENSG00000228546	3.78612	-3.48059	1.9667	0.162307	0.656371	0	0	0	1	4	0
SNTG1	ENSG00000147481	3.78612	-3.48059	1.9667	0.162307	0.656371	0	0	0	1	4	0
RNU6-689P	ENSG00000206924	3.78206	-3.48317	1.96511	0.162476	0.656782	0	0	0	0	1	4
RNU6-824P	ENSG00000200594	3.78206	-3.48317	1.96511	0.162476	0.656782	0	0	0	0	1	4
RP11-1M18.1	ENSG00000231217	3.78206	-3.48317	1.96511	0.162476	0.656782	0	0	0	0	1	4
RP11-405O10.2	ENSG00000225092	3.78206	-3.48317	1.96511	0.162476	0.656782	0	0	0	0	1	4
RP11-85G20.1	ENSG00000240096	3.78206	-3.48317	1.96511	0.162476	0.656782	0	0	0	0	1	4
CTD-2215E18.2	ENSG00000248758	3.7798	-3.48162	2.02143	0.156608	0.639577	0	0	0	2	3	0
IFNG-AS1	ENSG00000255733	3.7798	-3.48162	2.02143	0.156608	0.639577	0	0	0	2	3	0
LBP	ENSG00000129988	3.7798	-3.48162	2.02143	0.156608	0.639577	0	0	0	2	3	0
RP11-288L9.1	ENSG00000233975	3.7798	-3.48162	2.02143	0.156608	0.639577	0	0	0	2	3	0
RP11-338K13.1	ENSG00000273267	3.7798	-3.48162	2.02143	0.156608	0.639577	0	0	0	2	3	0
RP11-505E24.3	ENSG00000259376	3.7798	-3.48162	2.02143	0.156608	0.639577	0	0	0	2	3	0
RP11-697N18.2	ENSG00000254065	3.7798	-3.48162	2.02143	0.156608	0.639577	0	0	0	2	3	0
SCN11A	ENSG00000168356	3.7798	-3.48162	2.02143	0.156608	0.639577	0	0	0	2	3	0
TSSK1A	ENSG00000231086	3.7798	-3.48162	2.02143	0.156608	0.639577	0	0	0	2	3	0
CAMK2N1	ENSG00000162545	3.77211	-1.59896	23.8077	2.11847e-06	3.09523e-05	1	2	0	15	13	19
TACR1	ENSG00000115353	3.76927	-2.01957	15.378	0.000119575	0.00122655	1	0	1	9	10	13
NDNF	ENSG00000173376	3.76276	-0.50844	58.9545	6.24471e-13	2.34516e-11	2	1	5	31	27	53
AC195454.1	ENSG00000249241	3.75655	-3.47957	1.80926	0.180079	0.711027	0	0	0	0	5	0
CHRNA6	ENSG00000147434	3.75655	-3.47957	1.80926	0.180079	0.711027	0	0	0	0	5	0
CTD-2369P2.10	ENSG00000167807	3.75655	-3.47957	1.80926	0.180079	0.711027	0	0	0	0	5	0
ENO4	ENSG00000188316	3.75655	-3.47957	1.80926	0.180079	0.711027	0	0	0	0	5	0
PAQR9-AS1	ENSG00000241570	3.75559	-1.99167	15.0515	0.000140462	0.00142168	0	2	0	9	6	17
CAPN3	ENSG00000092529	3.75331	-2.6199	6.92429	0.00914168	0.0599126	0	0	1	4	3	10
CTD-2140B24.6	ENSG00000271963	3.74776	-3.48354	2.04483	0.154242	0.632995	0	0	0	3	1	1
HPYR1	ENSG00000253521	3.74776	-3.48354	2.04483	0.154242	0.632995	0	0	0	3	1	1
IAPP	ENSG00000121351	3.74776	-3.48354	2.04483	0.154242	0.632995	0	0	0	3	1	1
KB-1460A1.3	ENSG00000253737	3.74776	-3.48354	2.04483	0.154242	0.632995	0	0	0	3	1	1
SNX18P9	ENSG00000224185	3.74776	-3.48354	2.04483	0.154242	0.632995	0	0	0	3	1	1
AP000302.58	ENSG00000231355	3.73936	-3.48264	1.9836	0.160523	0.651891	0	0	0	3	2	0
CTD-2529P6.4	ENSG00000269400	3.73936	-3.48264	1.9836	0.160523	0.651891	0	0	0	3	2	0
RP11-798K23.5	ENSG00000253520	3.73936	-3.48264	1.9836	0.160523	0.651891	0	0	0	3	2	0
SLC25A38P1	ENSG00000229785	3.73936	-3.48264	1.9836	0.160523	0.651891	0	0	0	3	2	0
CTC-527H23.3	ENSG00000260052	3.73817	-2.04657	14.623	0.00017362	0.00171821	2	0	0	10	14	8
IRF7	ENSG00000185507	3.73673	2.65675	215.301	6.53677e-34	2.03141e-31	24	17	43	318	382	389
CTD-2568A17.8	ENSG00000268375	3.73439	-3.48432	1.96884	0.16208	0.655928	0	0	0	2	0	3
LRRC9	ENSG00000131951	3.73439	-3.48432	1.96884	0.16208	0.655928	0	0	0	2	0	3
RP1-128M12.3	ENSG00000257624	3.73439	-3.48432	1.96884	0.16208	0.655928	0	0	0	2	0	3
RP11-136C24.2	ENSG00000227245	3.73439	-3.48432	1.96884	0.16208	0.655928	0	0	0	2	0	3
RP11-20B24.5	ENSG00000265845	3.73439	-3.48432	1.96884	0.16208	0.655928	0	0	0	2	0	3
RP11-386I8.4	ENSG00000279817	3.73439	-3.48432	1.96884	0.16208	0.655928	0	0	0	2	0	3
CYP4A22-AS1	ENSG00000225506	3.73223	-0.513451	59.2832	5.48362e-13	2.06594e-11	1	3	4	37	37	37
RN7SL652P	ENSG00000265559	3.72785	-3.48419	1.903	0.169242	0.678297	0	0	0	1	0	4
RP11-481N16.1	ENSG00000242586	3.72785	-3.48419	1.903	0.169242	0.678297	0	0	0	1	0	4
U91328.2	ENSG00000234816	3.72785	-3.48419	1.903	0.169242	0.678297	0	0	0	1	0	4
Y_RNA	ENSG00000207151	3.72785	-3.48419	1.903	0.169242	0.678297	0	0	0	1	0	4
ZNF840P	ENSG00000184617	3.72785	-3.48419	1.903	0.169242	0.678297	0	0	0	1	0	4
RGAG4	ENSG00000242732	3.72696	0.895805	126.549	3.12676e-23	3.53173e-21	11	7	6	95	117	101
RP11-285A1.1	ENSG00000260988	3.71406	-2.62147	6.16421	0.013829	0.0858699	0	0	1	3	1	13
C5orf46	ENSG00000178776	3.70657	-3.48444	1.94461	0.164674	0.663975	0	0	0	3	0	2
RP5-1016A21.1	ENSG00000276627	3.70657	-3.48444	1.94461	0.164674	0.663975	0	0	0	3	0	2
ZSWIM2	ENSG00000163012	3.70657	-3.48444	1.94461	0.164674	0.663975	0	0	0	3	0	2
MX2	ENSG00000183486	3.70578	3.61082	260.794	1.55353e-38	8.44875e-36	60	42	62	693	670	759
ACHE	ENSG00000087085	3.70479	1.63113	162.69	6.83368e-28	1.24651e-25	11	10	19	168	210	151
C11orf87	ENSG00000185742	3.70191	-1.10157	37.6757	4.17955e-09	9.48555e-08	1	2	2	22	22	25
AC006116.17	ENSG00000267549	3.69691	-2.08112	14.1679	0.000217632	0.00211353	0	1	1	9	11	10
PCDHA6	ENSG00000081842	3.69537	0.544099	105.673	2.67543e-20	2.25131e-18	5	5	8	78	52	111
IPMKP1	ENSG00000226507	3.68355	-3.48407	1.7364	0.189062	0.736427	0	0	0	0	0	5
RNU6-1337P	ENSG00000252334	3.68355	-3.48407	1.7364	0.189062	0.736427	0	0	0	0	0	5
TXNDC8	ENSG00000204193	3.68355	-3.48407	1.7364	0.189062	0.736427	0	0	0	0	0	5
RP11-424M24.5	ENSG00000262890	3.67837	-2.61499	7.04598	0.00856012	0.0566001	1	0	0	4	9	6
NA	ENSG00000285744	3.66509	-1.68975	21.4725	6.33588e-06	8.43276e-05	1	1	1	14	17	12
AC004381.8	ENSG00000283399	3.6595	-3.48367	1.85045	0.175221	0.697167	0	0	0	4	1	0
FLJ22447	ENSG00000232774	3.6595	-3.48367	1.85045	0.175221	0.697167	0	0	0	4	1	0
IL10RA	ENSG00000110324	3.6595	-3.48367	1.85045	0.175221	0.697167	0	0	0	4	1	0
RP11-377D9.1	ENSG00000243129	3.6595	-3.48367	1.85045	0.175221	0.697167	0	0	0	4	1	0
RP11-466G12.3	ENSG00000249934	3.6595	-3.48367	1.85045	0.175221	0.697167	0	0	0	4	1	0
DISP3	ENSG00000204624	3.65756	-1.69256	21.2192	7.14176e-06	9.38204e-05	1	1	1	12	13	18
TTC9B	ENSG00000174521	3.64982	-1.71187	20.5595	9.76451e-06	0.000124868	2	1	0	13	19	10
CTD-2587M2.1	ENSG00000249476	3.64773	-0.914734	42.9669	4.3291e-10	1.13767e-08	2	2	2	27	34	20
RP11-6L6.2	ENSG00000250673	3.64752	-2.07846	13.4439	0.000312296	0.00293813	0	0	2	10	15	6
FEZF1-AS1	ENSG00000230316	3.64084	-3.48457	1.82849	0.177792	0.704676	0	0	0	4	0	1
IFNW1	ENSG00000177047	3.64084	-3.48457	1.82849	0.177792	0.704676	0	0	0	4	0	1
PROX1-AS1	ENSG00000230461	3.64084	-3.48457	1.82849	0.177792	0.704676	0	0	0	4	0	1
RP11-248E9.6	ENSG00000257940	3.64084	-3.48457	1.82849	0.177792	0.704676	0	0	0	4	0	1
RP11-384O8.1	ENSG00000267034	3.64084	-3.48457	1.82849	0.177792	0.704676	0	0	0	4	0	1
RP11-394O2.3	ENSG00000273828	3.64084	-3.48457	1.82849	0.177792	0.704676	0	0	0	4	0	1
RP11-556N21.1	ENSG00000243008	3.64084	-3.48457	1.82849	0.177792	0.704676	0	0	0	4	0	1
RPL21P32	ENSG00000224019	3.64084	-3.48457	1.82849	0.177792	0.704676	0	0	0	4	0	1
UNC45B	ENSG00000141161	3.64084	-3.48457	1.82849	0.177792	0.704676	0	0	0	4	0	1
GRM4	ENSG00000124493	3.63696	-2.70965	5.95741	0.0154941	0.0946582	0	1	0	2	10	5
CTD-3220F14.3	ENSG00000276846	3.6283	-1.42615	26.1932	7.02387e-07	1.12227e-05	3	1	0	27	17	9
IFI6	ENSG00000126709	3.6271	6.71636	377.242	1.42202e-48	2.32006e-45	538	416	525	5102	6819	6393
CSMD2	ENSG00000121904	3.6253	-2.66411	6.42341	0.0120003	0.075977	1	0	0	7	6	3
ELAVL2	ENSG00000107105	3.62403	-2.61975	6.69149	0.0103708	0.0667831	0	0	1	9	4	4
VN1R42P	ENSG00000223476	3.62132	-2.66592	6.37433	0.0123263	0.0778061	1	0	0	8	4	4
RCAN2	ENSG00000172348	3.61426	-1.7181	20.4176	1.04459e-05	0.000132858	1	1	1	16	12	14
RP11-367J11.3	ENSG00000245468	3.61082	-1.73645	19.7588	1.42991e-05	0.000177522	2	1	0	11	19	11
FAM166B	ENSG00000215187	3.60638	-2.14204	12.3386	0.000544408	0.00486546	0	0	2	5	16	8
KLKB1	ENSG00000164344	3.59135	-0.507161	50.676	1.7482e-11	5.48799e-10	0	0	9	37	51	24
DNAH10	ENSG00000197653	3.5899	-1.769	19.0625	1.99553e-05	0.000240376	1	0	2	13	11	16
SLC22A17	ENSG00000092096	3.57823	3.70596	248.865	2.28321e-37	1.05594e-34	56	54	79	628	854	773
TLR5	ENSG00000187554	3.57435	-2.71387	6.04085	0.0147984	0.0910238	0	0	1	5	5	6
NA	ENSG00000283782	3.57358	-2.66534	6.25388	0.0131657	0.0823609	1	0	0	4	4	8
CADM1	ENSG00000182985	3.56979	1.29442	141.627	3.09972e-25	4.30407e-23	12	12	10	132	131	150
HCP5	ENSG00000206337	3.56568	-2.71342	6.02432	0.0149336	0.0917112	0	1	0	5	5	6
Sept3	ENSG00000100167	3.55472	1.85423	159.948	1.48488e-27	2.57269e-25	24	6	23	207	215	192
EOMES	ENSG00000163508	3.55345	-0.117546	70.7727	6.4701e-15	3.10983e-13	3	5	4	41	40	67
CX3CL1	ENSG00000006210	3.54675	-3.56936	1.67347	0.197246	0.757304	0	0	0	0	2	2
ENPP7P9	ENSG00000250476	3.54675	-3.56936	1.67347	0.197246	0.757304	0	0	0	0	2	2
RP11-146D12.2	ENSG00000240240	3.54675	-3.56936	1.67347	0.197246	0.757304	0	0	0	0	2	2
RP11-402J6.1	ENSG00000249509	3.54675	-3.56936	1.67347	0.197246	0.757304	0	0	0	0	2	2
RP11-521O16.2	ENSG00000260163	3.54675	-3.56936	1.67347	0.197246	0.757304	0	0	0	0	2	2
RP11-844P9.6	ENSG00000283235	3.54675	-3.56936	1.67347	0.197246	0.757304	0	0	0	0	2	2
TAGAP	ENSG00000164691	3.54675	-3.56936	1.67347	0.197246	0.757304	0	0	0	0	2	2
TRIM54	ENSG00000138100	3.54675	-3.56936	1.67347	0.197246	0.757304	0	0	0	0	2	2
RP1-28H20.3	ENSG00000271784	3.54203	-2.71426	5.90406	0.0159566	0.0970698	1	0	0	6	4	5
AQP7P1	ENSG00000186466	3.53617	-3.56949	1.71009	0.192435	0.74408	0	0	0	1	2	1
C16orf90	ENSG00000215131	3.53617	-3.56949	1.71009	0.192435	0.74408	0	0	0	1	2	1
CTC-338M12.2	ENSG00000248473	3.53617	-3.56949	1.71009	0.192435	0.74408	0	0	0	1	2	1
CTD-3193O13.1	ENSG00000260500	3.53617	-3.56949	1.71009	0.192435	0.74408	0	0	0	1	2	1
GATM-AS1	ENSG00000275672	3.53617	-3.56949	1.71009	0.192435	0.74408	0	0	0	1	2	1
HGFAC	ENSG00000109758	3.53617	-3.56949	1.71009	0.192435	0.74408	0	0	0	1	2	1
INTS6L-AS1	ENSG00000225235	3.53617	-3.56949	1.71009	0.192435	0.74408	0	0	0	1	2	1
KRT2	ENSG00000172867	3.53617	-3.56949	1.71009	0.192435	0.74408	0	0	0	1	2	1
LINC01498	ENSG00000247213	3.53617	-3.56949	1.71009	0.192435	0.74408	0	0	0	1	2	1
MC5R	ENSG00000176136	3.53617	-3.56949	1.71009	0.192435	0.74408	0	0	0	1	2	1
NA	ENSG00000285205	3.53617	-3.56949	1.71009	0.192435	0.74408	0	0	0	1	2	1
OR2L6P	ENSG00000232215	3.53617	-3.56949	1.71009	0.192435	0.74408	0	0	0	1	2	1
OR8S1	ENSG00000197376	3.53617	-3.56949	1.71009	0.192435	0.74408	0	0	0	1	2	1
OXER1	ENSG00000162881	3.53617	-3.56949	1.71009	0.192435	0.74408	0	0	0	1	2	1
PKNOX2	ENSG00000165495	3.53617	-3.56949	1.71009	0.192435	0.74408	0	0	0	1	2	1
RP11-1072C15.1	ENSG00000240305	3.53617	-3.56949	1.71009	0.192435	0.74408	0	0	0	1	2	1
RP4-613B23.5	ENSG00000280571	3.53617	-3.56949	1.71009	0.192435	0.74408	0	0	0	1	2	1
RP4-641G12.3	ENSG00000238015	3.53617	-3.56949	1.71009	0.192435	0.74408	0	0	0	1	2	1
RP5-907D15.3	ENSG00000254620	3.53617	-3.56949	1.71009	0.192435	0.74408	0	0	0	1	2	1
RPL35AP26	ENSG00000243607	3.53617	-3.56949	1.71009	0.192435	0.74408	0	0	0	1	2	1
SNORA31	ENSG00000199477	3.53617	-3.56949	1.71009	0.192435	0.74408	0	0	0	1	2	1
ZNF645	ENSG00000175809	3.53617	-3.56949	1.71009	0.192435	0.74408	0	0	0	1	2	1
LINC00244	ENSG00000279418	3.53608	-3.56846	1.63322	0.2027	0.770088	0	0	0	0	3	1
RP11-1060J15.5	ENSG00000230519	3.53608	-3.56846	1.63322	0.2027	0.770088	0	0	0	0	3	1
RP11-235C23.6	ENSG00000279609	3.53608	-3.56846	1.63322	0.2027	0.770088	0	0	0	0	3	1
RP11-266J6.2	ENSG00000269886	3.53608	-3.56846	1.63322	0.2027	0.770088	0	0	0	0	3	1
RP11-317B7.2	ENSG00000249006	3.53608	-3.56846	1.63322	0.2027	0.770088	0	0	0	0	3	1
TCEB1P29	ENSG00000267418	3.53608	-3.56846	1.63322	0.2027	0.770088	0	0	0	0	3	1
TDH	ENSG00000154316	3.53608	-3.56846	1.63322	0.2027	0.770088	0	0	0	0	3	1
SYP	ENSG00000102003	3.53171	1.80889	161.047	1.08701e-27	1.92307e-25	23	13	14	193	247	156
ZNF878	ENSG00000257446	3.52984	-2.71495	5.86736	0.016283	0.0987997	0	0	1	6	4	5
RP1-167G20.1	ENSG00000248150	3.52397	-3.48469	1.60555	0.206552	0.779173	0	0	0	5	0	0
RPL34-AS1	ENSG00000234492	3.52038	-2.7122	5.88984	0.0160822	0.097692	1	0	0	4	6	6
AC005776.1	ENSG00000270802	3.51968	-3.57039	1.69402	0.194529	0.749648	0	0	0	1	1	2
AC008074.5	ENSG00000237217	3.51968	-3.57039	1.69402	0.194529	0.749648	0	0	0	1	1	2
AP000892.4	ENSG00000250699	3.51968	-3.57039	1.69402	0.194529	0.749648	0	0	0	1	1	2
GPR183	ENSG00000169508	3.51968	-3.57039	1.69402	0.194529	0.749648	0	0	0	1	1	2
IFNA20P	ENSG00000226393	3.51968	-3.57039	1.69402	0.194529	0.749648	0	0	0	1	1	2
IFNA21	ENSG00000137080	3.51968	-3.57039	1.69402	0.194529	0.749648	0	0	0	1	1	2
RP11-438B23.2	ENSG00000260412	3.51968	-3.57039	1.69402	0.194529	0.749648	0	0	0	1	1	2
RP11-48F14.2	ENSG00000226859	3.51968	-3.57039	1.69402	0.194529	0.749648	0	0	0	1	1	2
RP11-609D21.3	ENSG00000279296	3.51968	-3.57039	1.69402	0.194529	0.749648	0	0	0	1	1	2
RP11-806L2.6	ENSG00000265490	3.51968	-3.57039	1.69402	0.194529	0.749648	0	0	0	1	1	2
SNRPCP16	ENSG00000250342	3.51968	-3.57039	1.69402	0.194529	0.749648	0	0	0	1	1	2
RP4-621B10.8	ENSG00000273487	3.51742	-2.76113	5.30396	0.0222678	0.129636	0	1	0	5	9	2
C11orf72	ENSG00000184224	3.51338	-2.76272	5.49913	0.0199701	0.117984	0	1	0	4	6	5
AP000688.14	ENSG00000230212	3.50435	-3.57026	1.60443	0.20671	0.779173	0	0	0	0	1	3
CTC-498M16.2	ENSG00000250156	3.50435	-3.57026	1.60443	0.20671	0.779173	0	0	0	0	1	3
EDNRB	ENSG00000136160	3.50435	-3.57026	1.60443	0.20671	0.779173	0	0	0	0	1	3
RNU6-307P	ENSG00000252552	3.50435	-3.57026	1.60443	0.20671	0.779173	0	0	0	0	1	3
RP11-121G22.3	ENSG00000257467	3.50435	-3.57026	1.60443	0.20671	0.779173	0	0	0	0	1	3
RP11-183A22.3	ENSG00000278892	3.50435	-3.57026	1.60443	0.20671	0.779173	0	0	0	0	1	3
RP11-667M19.10	ENSG00000256452	3.50435	-3.57026	1.60443	0.20671	0.779173	0	0	0	0	1	3
RP11-723D22.3	ENSG00000253829	3.50435	-3.57026	1.60443	0.20671	0.779173	0	0	0	0	1	3
RP11-849N15.1	ENSG00000265445	3.50435	-3.57026	1.60443	0.20671	0.779173	0	0	0	0	1	3
RP3-395M20.7	ENSG00000225931	3.50435	-3.57026	1.60443	0.20671	0.779173	0	0	0	0	1	3
RP5-1182A14.5	ENSG00000271732	3.50435	-3.57026	1.60443	0.20671	0.779173	0	0	0	0	1	3
CTD-2530H12.8	ENSG00000255434	3.49724	-2.71228	5.7486	0.0173877	0.104574	0	0	1	5	7	3
CDH22	ENSG00000149654	3.49455	-3.56858	1.59478	0.208075	0.782364	0	0	0	1	3	0
CH507-152C13.5	ENSG00000279226	3.49455	-3.56858	1.59478	0.208075	0.782364	0	0	0	1	3	0
HNRNPRP2	ENSG00000255047	3.49455	-3.56858	1.59478	0.208075	0.782364	0	0	0	1	3	0
RP11-326E7.1	ENSG00000258401	3.49455	-3.56858	1.59478	0.208075	0.782364	0	0	0	1	3	0
RP11-702F3.4	ENSG00000255269	3.49455	-3.56858	1.59478	0.208075	0.782364	0	0	0	1	3	0
TIGIT	ENSG00000181847	3.49455	-3.56858	1.59478	0.208075	0.782364	0	0	0	1	3	0
CTB-33O18.2	ENSG00000254164	3.48511	-3.57052	1.66468	0.198423	0.759291	0	0	0	2	1	1
MIR2052HG	ENSG00000254349	3.48511	-3.57052	1.66468	0.198423	0.759291	0	0	0	2	1	1
PCDHA2	ENSG00000204969	3.48511	-3.57052	1.66468	0.198423	0.759291	0	0	0	2	1	1
RBM17P4	ENSG00000259585	3.48511	-3.57052	1.66468	0.198423	0.759291	0	0	0	2	1	1
RNU6-353P	ENSG00000201136	3.48511	-3.57052	1.66468	0.198423	0.759291	0	0	0	2	1	1
RP11-177A2.5	ENSG00000232750	3.48511	-3.57052	1.66468	0.198423	0.759291	0	0	0	2	1	1
RP11-209D14.2	ENSG00000261033	3.48511	-3.57052	1.66468	0.198423	0.759291	0	0	0	2	1	1
RP11-22A3.2	ENSG00000250371	3.48511	-3.57052	1.66468	0.198423	0.759291	0	0	0	2	1	1
RP11-270M14.5	ENSG00000258876	3.48511	-3.57052	1.66468	0.198423	0.759291	0	0	0	2	1	1
RP11-327P2.7	ENSG00000281106	3.48511	-3.57052	1.66468	0.198423	0.759291	0	0	0	2	1	1
RP11-370A5.2	ENSG00000273232	3.48511	-3.57052	1.66468	0.198423	0.759291	0	0	0	2	1	1
RP11-382J24.2	ENSG00000254272	3.48511	-3.57052	1.66468	0.198423	0.759291	0	0	0	2	1	1
RP11-522M21.3	ENSG00000231612	3.48511	-3.57052	1.66468	0.198423	0.759291	0	0	0	2	1	1
RP11-780K2.1	ENSG00000257359	3.48511	-3.57052	1.66468	0.198423	0.759291	0	0	0	2	1	1
RP11-92K15.3	ENSG00000272264	3.48511	-3.57052	1.66468	0.198423	0.759291	0	0	0	2	1	1
SCML2P2	ENSG00000271105	3.48511	-3.57052	1.66468	0.198423	0.759291	0	0	0	2	1	1
SNORD116-23	ENSG00000207375	3.48511	-3.57052	1.66468	0.198423	0.759291	0	0	0	2	1	1
TEKT4	ENSG00000163060	3.48511	-3.57052	1.66468	0.198423	0.759291	0	0	0	2	1	1
USP9YP28	ENSG00000224151	3.48511	-3.57052	1.66468	0.198423	0.759291	0	0	0	2	1	1
VAX1	ENSG00000148704	3.48511	-3.57052	1.66468	0.198423	0.759291	0	0	0	2	1	1
RSPH1	ENSG00000160188	3.48089	0.87244	112.204	3.08376e-21	2.94512e-19	12	6	9	105	131	69
KCNB1	ENSG00000158445	3.47509	-0.0228522	73.4117	2.39837e-15	1.21858e-13	2	5	7	44	45	69
ACTG1P1	ENSG00000178631	3.47131	-2.15002	11.2648	0.000939376	0.00795935	1	1	0	7	4	16
AC005592.1	ENSG00000236714	3.47062	-3.56961	1.6057	0.206532	0.779173	0	0	0	2	2	0
AC007969.4	ENSG00000234061	3.47062	-3.56961	1.6057	0.206532	0.779173	0	0	0	2	2	0
AC023469.1	ENSG00000222031	3.47062	-3.56961	1.6057	0.206532	0.779173	0	0	0	2	2	0
CYP4F2	ENSG00000186115	3.47062	-3.56961	1.6057	0.206532	0.779173	0	0	0	2	2	0
DDX11L8	ENSG00000256263	3.47062	-3.56961	1.6057	0.206532	0.779173	0	0	0	2	2	0
MAGEA9B	ENSG00000267978	3.47062	-3.56961	1.6057	0.206532	0.779173	0	0	0	2	2	0
RFX4	ENSG00000111783	3.47062	-3.56961	1.6057	0.206532	0.779173	0	0	0	2	2	0
RP5-855F16.1	ENSG00000271185	3.47062	-3.56961	1.6057	0.206532	0.779173	0	0	0	2	2	0
SRD5A2	ENSG00000277893	3.47062	-3.56961	1.6057	0.206532	0.779173	0	0	0	2	2	0
UBL4B	ENSG00000186150	3.47062	-3.56961	1.6057	0.206532	0.779173	0	0	0	2	2	0
AC026188.1	ENSG00000223727	3.46718	-3.56755	1.47588	0.225814	0.830506	0	0	0	0	4	0
EDNRB-AS1	ENSG00000225579	3.46718	-3.56755	1.47588	0.225814	0.830506	0	0	0	0	4	0
FAM220CP	ENSG00000213612	3.46718	-3.56755	1.47588	0.225814	0.830506	0	0	0	0	4	0
HIST1H2APS4	ENSG00000218690	3.46718	-3.56755	1.47588	0.225814	0.830506	0	0	0	0	4	0
NHP2P2	ENSG00000213786	3.46718	-3.56755	1.47588	0.225814	0.830506	0	0	0	0	4	0
PSMB11	ENSG00000222028	3.46718	-3.56755	1.47588	0.225814	0.830506	0	0	0	0	4	0
RP1-76B20.11	ENSG00000232396	3.46718	-3.56755	1.47588	0.225814	0.830506	0	0	0	0	4	0
RP11-147K6.1	ENSG00000241853	3.46718	-3.56755	1.47588	0.225814	0.830506	0	0	0	0	4	0
RP11-313P18.1	ENSG00000259296	3.46718	-3.56755	1.47588	0.225814	0.830506	0	0	0	0	4	0
RP11-567M16.1	ENSG00000267287	3.46718	-3.56755	1.47588	0.225814	0.830506	0	0	0	0	4	0
RP11-750H9.7	ENSG00000270072	3.46718	-3.56755	1.47588	0.225814	0.830506	0	0	0	0	4	0
TSPAN18	ENSG00000157570	3.46718	-3.56755	1.47588	0.225814	0.830506	0	0	0	0	4	0
VN1R53P	ENSG00000236313	3.46718	-3.56755	1.47588	0.225814	0.830506	0	0	0	0	4	0
RFPL1S	ENSG00000225465	3.46448	-2.289	10.0416	0.00176156	0.0139686	0	0	2	6	6	11
CCDC54	ENSG00000138483	3.46143	-1.55179	22.7099	3.53878e-06	4.95944e-05	3	0	1	16	16	16
LRRC37A5P	ENSG00000204173	3.45877	-1.90032	15.6925	0.000102435	0.00106543	0	3	0	13	13	9
HIST1H4H	ENSG00000158406	3.45562	2.70779	196.963	6.65167e-32	1.76781e-29	34	24	45	357	386	371
STX16-NPEPL1	ENSG00000254995	3.45397	-1.55156	22.7391	3.49068e-06	4.89788e-05	2	0	2	15	17	16
GIPR	ENSG00000010310	3.44891	-2.7626	5.34027	0.0218204	0.12747	1	0	0	5	6	4
RP11-1038A11.3	ENSG00000256417	3.44591	-1.32904	27.5412	3.78835e-07	6.35921e-06	0	3	2	16	17	25
GDAP1L1	ENSG00000124194	3.4426	-1.11701	33.5061	2.59725e-08	5.24766e-07	2	0	4	22	23	23
ARMC2-AS1	ENSG00000230290	3.44128	-3.57129	1.54518	0.215264	0.801798	0	0	0	1	0	3
C2orf73	ENSG00000177994	3.44128	-3.57129	1.54518	0.215264	0.801798	0	0	0	1	0	3
CHCHD3P1	ENSG00000236420	3.44128	-3.57129	1.54518	0.215264	0.801798	0	0	0	1	0	3
CYP2A7	ENSG00000198077	3.44128	-3.57129	1.54518	0.215264	0.801798	0	0	0	1	0	3
MAFB	ENSG00000204103	3.44128	-3.57129	1.54518	0.215264	0.801798	0	0	0	1	0	3
Metazoa_SRP	ENSG00000274799	3.44128	-3.57129	1.54518	0.215264	0.801798	0	0	0	1	0	3
MIR5582	ENSG00000263540	3.44128	-3.57129	1.54518	0.215264	0.801798	0	0	0	1	0	3
MIR7856	ENSG00000278281	3.44128	-3.57129	1.54518	0.215264	0.801798	0	0	0	1	0	3
OR7E2P	ENSG00000255203	3.44128	-3.57129	1.54518	0.215264	0.801798	0	0	0	1	0	3
PNMAL1	ENSG00000182013	3.44128	-3.57129	1.54518	0.215264	0.801798	0	0	0	1	0	3
RN7SL559P	ENSG00000240750	3.44128	-3.57129	1.54518	0.215264	0.801798	0	0	0	1	0	3
RP11-316O14.1	ENSG00000268603	3.44128	-3.57129	1.54518	0.215264	0.801798	0	0	0	1	0	3
RP11-340M11.1	ENSG00000258133	3.44128	-3.57129	1.54518	0.215264	0.801798	0	0	0	1	0	3
RP11-460N20.4	ENSG00000227113	3.44128	-3.57129	1.54518	0.215264	0.801798	0	0	0	1	0	3
RP11-486F17.1	ENSG00000257045	3.44128	-3.57129	1.54518	0.215264	0.801798	0	0	0	1	0	3
uc_338	ENSG00000277948	3.44128	-3.57129	1.54518	0.215264	0.801798	0	0	0	1	0	3
TMEM132E	ENSG00000181291	3.44003	-2.76427	5.30704	0.0222295	0.129426	0	0	1	5	5	4
LINC00622	ENSG00000260941	3.43685	-2.81362	4.68814	0.0315123	0.174726	0	1	0	1	7	6
CFAP99	ENSG00000206113	3.4351	-1.36682	26.5759	5.89211e-07	9.53895e-06	1	0	4	16	18	22
ANO1	ENSG00000131620	3.43267	-3.57142	1.56882	0.211802	0.792316	0	0	0	2	0	2
APOB	ENSG00000084674	3.43267	-3.57142	1.56882	0.211802	0.792316	0	0	0	2	0	2
FAR2P2	ENSG00000178162	3.43267	-3.57142	1.56882	0.211802	0.792316	0	0	0	2	0	2
MTCO1P30	ENSG00000248729	3.43267	-3.57142	1.56882	0.211802	0.792316	0	0	0	2	0	2
OR10H5	ENSG00000172519	3.43267	-3.57142	1.56882	0.211802	0.792316	0	0	0	2	0	2
RP11-349H17.2	ENSG00000275805	3.43267	-3.57142	1.56882	0.211802	0.792316	0	0	0	2	0	2
RP11-677O4.6	ENSG00000267143	3.43267	-3.57142	1.56882	0.211802	0.792316	0	0	0	2	0	2
RP11-69J7.1	ENSG00000279964	3.43267	-3.57142	1.56882	0.211802	0.792316	0	0	0	2	0	2
RP4-564M11.2	ENSG00000230498	3.43267	-3.57142	1.56882	0.211802	0.792316	0	0	0	2	0	2
RP5-1132H15.3	ENSG00000229886	3.43267	-3.57142	1.56882	0.211802	0.792316	0	0	0	2	0	2
SALL4P7	ENSG00000258692	3.43267	-3.57142	1.56882	0.211802	0.792316	0	0	0	2	0	2
SMIM2	ENSG00000139656	3.43267	-3.57142	1.56882	0.211802	0.792316	0	0	0	2	0	2
PCDHGB2	ENSG00000253910	3.42992	2.18025	172.391	4.59454e-29	9.27355e-27	19	15	38	261	189	315
MYCBPAP	ENSG00000136449	3.42642	-2.81484	4.90671	0.0278399	0.157243	0	1	0	4	6	4
PCDHA8	ENSG00000204962	3.42558	-2.32418	9.3622	0.00250736	0.0190962	0	0	2	4	9	11
RP11-642D21.2	ENSG00000253420	3.42092	-2.70844	5.21582	0.0233943	0.135336	1	0	0	1	11	5
NOVA2	ENSG00000104967	3.41964	2.15748	172.301	4.70918e-29	9.47239e-27	23	21	26	242	198	315
RP4-533D7.5	ENSG00000227857	3.41913	-2.76077	5.14833	0.0242972	0.139939	1	0	0	4	9	3
ADAM28	ENSG00000042980	3.41711	-2.76614	5.07029	0.0253868	0.145203	1	0	0	5	2	7
SRCIN1	ENSG00000277363	3.41387	0.282972	85.6981	2.67594e-17	1.70653e-15	4	6	8	70	70	58
CACNA1C	ENSG00000151067	3.41244	-2.76541	5.16586	0.0240593	0.138759	0	1	0	5	3	7
RP11-1134I14.8	ENSG00000255366	3.40884	-2.81787	4.77343	0.0300222	0.167587	0	0	1	4	3	7
C5	ENSG00000106804	3.40676	-0.916495	39.1757	2.18543e-09	5.1613e-08	3	2	2	32	31	17
SLC46A3	ENSG00000139508	3.40436	2.54839	187.507	7.84196e-31	1.92719e-28	22	42	30	323	342	328
PCDHGA4	ENSG00000262576	3.40238	0.739724	104.275	4.27478e-20	3.54631e-18	10	7	9	110	63	101
KCNK12	ENSG00000184261	3.39667	-3.57117	1.4161	0.23542	0.856661	0	0	0	0	0	4
MTND4P14	ENSG00000236254	3.39667	-3.57117	1.4161	0.23542	0.856661	0	0	0	0	0	4
NDUFAB1P1	ENSG00000217767	3.39667	-3.57117	1.4161	0.23542	0.856661	0	0	0	0	0	4
PSMA2P1	ENSG00000254582	3.39667	-3.57117	1.4161	0.23542	0.856661	0	0	0	0	0	4
RP11-46I1.1	ENSG00000257947	3.39667	-3.57117	1.4161	0.23542	0.856661	0	0	0	0	0	4
RP11-573M3.6	ENSG00000279304	3.39667	-3.57117	1.4161	0.23542	0.856661	0	0	0	0	0	4
RPL35P3	ENSG00000219902	3.39667	-3.57117	1.4161	0.23542	0.856661	0	0	0	0	0	4
SNORA38	ENSG00000200816	3.39667	-3.57117	1.4161	0.23542	0.856661	0	0	0	0	0	4
TUNAR	ENSG00000250366	3.39667	-3.57117	1.4161	0.23542	0.856661	0	0	0	0	0	4
VN1R81P	ENSG00000268357	3.39667	-3.57117	1.4161	0.23542	0.856661	0	0	0	0	0	4
WNT11	ENSG00000085741	3.39667	-3.57117	1.4161	0.23542	0.856661	0	0	0	0	0	4
YWHAQP6	ENSG00000249986	3.39667	-3.57117	1.4161	0.23542	0.856661	0	0	0	0	0	4
NA	ENSG00000285638	3.39596	-2.28775	9.92689	0.00186941	0.0147224	0	1	1	6	7	10
AL355480.3	ENSG00000281133	3.39365	-3.57064	1.5135	0.220012	0.814728	0	0	0	3	1	0
CATIP	ENSG00000158428	3.39365	-3.57064	1.5135	0.220012	0.814728	0	0	0	3	1	0
DDX3P1	ENSG00000232928	3.39365	-3.57064	1.5135	0.220012	0.814728	0	0	0	3	1	0
FAM19A1	ENSG00000183662	3.39365	-3.57064	1.5135	0.220012	0.814728	0	0	0	3	1	0
KRTAP4-1	ENSG00000198443	3.39365	-3.57064	1.5135	0.220012	0.814728	0	0	0	3	1	0
RP11-403I13.4	ENSG00000223779	3.39365	-3.57064	1.5135	0.220012	0.814728	0	0	0	3	1	0
RP11-706J10.2	ENSG00000270866	3.39365	-3.57064	1.5135	0.220012	0.814728	0	0	0	3	1	0
RP5-1101C3.1	ENSG00000240499	3.39365	-3.57064	1.5135	0.220012	0.814728	0	0	0	3	1	0
RPL23AP67	ENSG00000240991	3.39365	-3.57064	1.5135	0.220012	0.814728	0	0	0	3	1	0
Y_RNA	ENSG00000199890	3.39365	-3.57064	1.5135	0.220012	0.814728	0	0	0	3	1	0
ACRBP	ENSG00000111644	3.37915	-2.81594	4.76379	0.0301868	0.168378	0	1	0	5	5	3
BX255923.3	ENSG00000276462	3.37207	-3.57154	1.49268	0.2232	0.823834	0	0	0	3	0	1
MAPK4	ENSG00000141639	3.37207	-3.57154	1.49268	0.2232	0.823834	0	0	0	3	0	1
OPTC	ENSG00000188770	3.37207	-3.57154	1.49268	0.2232	0.823834	0	0	0	3	0	1
PLA2G4C-AS1	ENSG00000269420	3.37207	-3.57154	1.49268	0.2232	0.823834	0	0	0	3	0	1
RBBP4P5	ENSG00000256737	3.37207	-3.57154	1.49268	0.2232	0.823834	0	0	0	3	0	1
RP11-131K5.1	ENSG00000266744	3.37207	-3.57154	1.49268	0.2232	0.823834	0	0	0	3	0	1
RP11-522B15.6	ENSG00000259614	3.37207	-3.57154	1.49268	0.2232	0.823834	0	0	0	3	0	1
SRP68P3	ENSG00000237911	3.37207	-3.57154	1.49268	0.2232	0.823834	0	0	0	3	0	1
TAS2R3	ENSG00000127362	3.37207	-3.57154	1.49268	0.2232	0.823834	0	0	0	3	0	1
TRIM72	ENSG00000177238	3.37207	-3.57154	1.49268	0.2232	0.823834	0	0	0	3	0	1
ARF4-AS1	ENSG00000272146	3.36929	-2.24546	9.69589	0.00210748	0.0163518	0	0	2	6	16	4
CHST2	ENSG00000175040	3.35941	1.56135	137.316	1.13511e-24	1.48818e-22	27	8	14	169	187	137
RP11-17A1.3	ENSG00000246225	3.3592	-1.40324	24.9098	1.26975e-06	1.92511e-05	0	1	4	16	22	15
UGT3A2	ENSG00000168671	3.35736	-1.90231	15.0323	0.000141797	0.00143372	1	1	1	8	10	17
CTC-471J1.10	ENSG00000270248	3.35473	-2.81632	4.56582	0.0337867	0.185412	0	1	0	2	4	8
RP11-362J17.1	ENSG00000272995	3.35331	-2.81471	4.71533	0.031029	0.172404	1	0	0	5	6	3
RP11-378J18.9	ENSG00000276997	3.35297	-2.66897	4.82365	0.0291795	0.16352	0	1	0	4	0	12
SHC2	ENSG00000129946	3.35084	2.52353	183.519	2.25947e-30	5.24546e-28	26	32	38	292	349	332
PURG	ENSG00000172733	3.34868	-2.81522	4.21338	0.0413671	0.219664	0	1	0	0	5	8
RASGEF1C	ENSG00000146090	3.34831	-1.36813	25.4402	9.93649e-07	1.54062e-05	0	2	3	23	17	15
RP11-572M11.3	ENSG00000243795	3.34782	-1.89474	14.7535	0.000162758	0.00162357	1	1	1	10	20	6
CHRNB2	ENSG00000160716	3.34736	-1.40504	24.9889	1.22409e-06	1.86251e-05	1	1	3	12	18	24
KRTAP5-1	ENSG00000205869	3.34685	-1.63664	19.8416	1.3745e-05	0.000171258	1	2	1	8	23	13
ADCYAP1R1	ENSG00000078549	3.34285	-2.36431	8.77236	0.00341483	0.0251941	0	0	2	6	6	9
U1	ENSG00000277918	3.3407	-1.11167	21.4216	6.50667e-06	8.63464e-05	0	1	5	0	4	63
RP11-734K23.9	ENSG00000277701	3.33203	4.28709	238.893	2.28093e-36	9.11365e-34	97	92	141	883	1363	1088
AC096574.5	ENSG00000227107	3.33021	-2.86893	4.30499	0.039234	0.210141	0	1	0	4	6	3
CTA-246H3.12	ENSG00000272942	3.32866	-1.7381	17.8051	3.6572e-05	0.000416936	0	4	0	13	17	10
TMEM254-AS1	ENSG00000230091	3.32851	-0.118059	66.1502	3.76997e-14	1.66363e-12	4	4	6	49	56	42
AC007966.1	ENSG00000226747	3.32732	-2.81754	4.64525	0.0322908	0.178503	0	1	0	5	3	6
RP11-396B14.2	ENSG00000263033	3.32725	-2.81345	4.54721	0.0341476	0.187147	0	0	1	3	9	3
KLHL10	ENSG00000161594	3.32251	-2.87001	4.23211	0.0409165	0.217684	0	0	1	2	5	6
RUFY4	ENSG00000188282	3.32144	-0.966748	35.018	1.33347e-08	2.82341e-07	0	3	4	36	21	19
MRC1	ENSG00000260314	3.3187	-2.81823	4.57457	0.0336183	0.184591	0	0	1	6	3	4
CTD-2342J14.6	ENSG00000267277	3.31697	-1.69397	18.3665	2.78867e-05	0.000326605	0	0	4	16	13	12
SNCB	ENSG00000074317	3.31486	-1.033	34.7348	1.51029e-08	3.16584e-07	1	4	2	23	31	19
AC159540.1	ENSG00000230606	3.31136	4.51163	250.057	1.7397e-37	8.10963e-35	114	121	157	1066	1411	1415
RP11-1079K10.3	ENSG00000248714	3.3083	-2.87272	4.05178	0.0454169	0.237539	0	0	1	3	2	8
ABLIM2	ENSG00000163995	3.30653	0.522585	91.8826	2.99667e-18	2.1079e-16	9	5	9	80	85	68
CACNA1B	ENSG00000148408	3.306	-2.87013	4.27687	0.0398743	0.213182	0	0	1	3	5	5
LINC00238	ENSG00000196553	3.29789	-2.76902	4.27658	0.0398871	0.213207	0	0	1	9	0	5
HMOX1	ENSG00000100292	3.28742	7.07727	312.532	2.83747e-43	2.52513e-40	738	669	885	8207	9893	4989
RP11-493E3.1	ENSG00000259677	3.28395	-2.87066	4.25569	0.0403639	0.215212	0	1	0	4	4	5
RP11-124D2.7	ENSG00000270433	3.28242	-2.87054	4.20868	0.0414736	0.22011	0	1	0	3	4	6
SPOCK2	ENSG00000107742	3.28019	-1.00891	34.548	1.63969e-08	3.42364e-07	2	3	2	33	22	18
EGR4	ENSG00000135625	3.27652	-2.87371	3.89193	0.0498463	0.256998	0	0	1	4	1	8
ADAM21	ENSG00000139985	3.27406	1.28299	125.223	4.73902e-23	5.24193e-21	12	15	14	115	139	149
ANGPTL1	ENSG00000116194	3.2734	0.742723	99.6652	2.03477e-19	1.5999e-17	12	5	11	91	80	101
NT5C1B	ENSG00000185013	3.27192	-2.82034	3.95818	0.0479637	0.249041	1	0	0	8	0	5
TLE6	ENSG00000104953	3.26857	-2.35897	8.34728	0.00427267	0.0307093	2	0	0	7	12	4
NA	ENSG00000284618	3.26414	-2.28932	8.28065	0.00442596	0.03171	0	2	0	3	4	17
BX255923.2	ENSG00000204790	3.25808	-2.05003	12.4576	0.000512666	0.00461124	0	0	3	9	11	10
PCDHA4	ENSG00000204967	3.25421	-2.32821	8.16762	0.00469903	0.033438	2	0	0	7	2	13
GOLGA8K	ENSG00000249931	3.24943	-2.36415	8.23485	0.0045346	0.0324093	0	2	0	5	5	11
CXCL8	ENSG00000169429	3.24641	1.60291	123.167	9.06339e-23	9.80365e-21	13	29	10	162	106	237
RP11-649G15.2	ENSG00000253582	3.24568	-2.87041	4.17867	0.0421987	0.223392	1	0	0	4	4	5
AC016644.1	ENSG00000235635	3.24371	-3.57167	1.30643	0.254371	0.905924	0	0	0	4	0	0
CTA-38K21.2	ENSG00000279601	3.24371	-3.57167	1.30643	0.254371	0.905924	0	0	0	4	0	0
RP5-1147A1.2	ENSG00000273444	3.24371	-3.57167	1.30643	0.254371	0.905924	0	0	0	4	0	0
PCDHA12	ENSG00000251664	3.24035	-2.32761	7.94929	0.00527663	0.0370266	1	0	1	4	3	16
SMOC1	ENSG00000198732	3.2396	-2.87222	4.10252	0.0440998	0.231931	0	0	1	5	3	4
RP11-57K17.1	ENSG00000216809	3.23774	-2.1881	8.70171	0.00354411	0.0260107	0	2	0	16	0	10
TRIM71	ENSG00000206557	3.23677	-1.6713	18.2109	3.00596e-05	0.000349287	1	2	1	14	9	20
CFAP221	ENSG00000163075	3.23136	-0.534849	48.2942	4.6587e-11	1.39039e-09	7	2	2	37	32	37
PDE7B	ENSG00000171408	3.22959	4.7387	245.06	5.46147e-37	2.39388e-34	195	157	134	1465	1351	1713
PCDHB7	ENSG00000113212	3.22879	2.33165	166	2.69873e-28	5.09678e-26	21	37	32	235	308	301
RP1-283K11.2	ENSG00000234567	3.22802	-2.76677	4.09333	0.0443354	0.232961	0	1	0	2	1	11
CYP46A1	ENSG00000036530	3.22692	0.907325	105.46	2.87286e-20	2.41399e-18	13	9	10	99	113	95
RP11-556I14.1	ENSG00000248373	3.22604	-2.86943	4.12237	0.0435957	0.229678	1	0	0	3	5	5
AC104777.4	ENSG00000224048	3.22508	-2.40287	7.93709	0.00531097	0.0372421	0	2	0	8	6	7
ZDHHC11B	ENSG00000206077	3.22349	1.88372	139.333	6.17113e-25	8.27537e-23	14	18	34	156	284	177
CTB-39G8.3	ENSG00000267344	3.22189	-2.92699	3.55507	0.0607608	0.302762	0	0	1	1	4	7
POU5F1P6	ENSG00000242551	3.22133	-2.92798	3.61842	0.0585278	0.293564	0	0	1	2	3	7
C14orf37	ENSG00000139971	3.22037	-0.766265	39.9669	1.5552e-09	3.74979e-08	1	3	5	35	17	36
MAPK8IP2	ENSG00000008735	3.22002	0.808632	100.526	1.5177e-19	1.20626e-17	14	8	9	107	84	93
CHGB	ENSG00000089199	3.21774	-0.0493861	64.4962	7.13722e-14	3.03992e-12	5	2	9	58	53	42
HIST1H3E	ENSG00000274750	3.21581	2.41308	168.87	1.21391e-28	2.3609e-26	30	31	35	278	303	312
RP13-254B10.1	ENSG00000236529	3.20798	-2.36497	7.92891	0.00533413	0.0373911	0	2	0	5	4	12
TMEM86A	ENSG00000151117	3.20337	2.32263	158.582	2.19048e-27	3.71843e-25	22	28	40	311	302	224
RNU1-70P	ENSG00000199488	3.19982	-2.40379	7.7869	0.00575321	0.0399332	0	1	1	5	5	10
RP11-787I22.3	ENSG00000271730	3.19778	-2.44224	7.5096	0.00667199	0.0454986	0	2	0	7	7	6
RP11-736K20.6	ENSG00000246523	3.18349	-1.12688	29.1337	1.83738e-07	3.25252e-06	2	0	5	14	32	22
C12orf54	ENSG00000177627	3.17955	-2.86754	3.84132	0.0513428	0.263511	0	0	1	3	9	2
EPHA8	ENSG00000070886	3.1784	-2.8725	3.92673	0.0488445	0.252854	0	1	0	5	2	6
ALDH8A1	ENSG00000118514	3.17715	1.36953	123.14	9.1391e-23	9.86737e-21	15	18	14	115	175	137
HIST1H2BC	ENSG00000180596	3.1769	1.90664	144.757	1.22016e-25	1.76517e-23	20	22	27	191	183	249
DARS-AS1	ENSG00000231890	3.17552	0.599008	86.4629	2.03598e-17	1.30835e-15	4	22	4	80	110	53
CFHR4	ENSG00000134365	3.17298	-3.66209	1.2442	0.265965	0.930292	0	0	0	0	2	1
CST1	ENSG00000170373	3.17298	-3.66209	1.2442	0.265965	0.930292	0	0	0	0	2	1
MIR3179-3	ENSG00000257527	3.17298	-3.66209	1.2442	0.265965	0.930292	0	0	0	0	2	1
MIR4786	ENSG00000264279	3.17298	-3.66209	1.2442	0.265965	0.930292	0	0	0	0	2	1
MIR6769A	ENSG00000276641	3.17298	-3.66209	1.2442	0.265965	0.930292	0	0	0	0	2	1
NA	ENSG00000285413	3.17298	-3.66209	1.2442	0.265965	0.930292	0	0	0	0	2	1
NA	ENSG00000285780	3.17298	-3.66209	1.2442	0.265965	0.930292	0	0	0	0	2	1
NEUROD2	ENSG00000171532	3.17298	-3.66209	1.2442	0.265965	0.930292	0	0	0	0	2	1
PAX6	ENSG00000007372	3.17298	-3.66209	1.2442	0.265965	0.930292	0	0	0	0	2	1
RP1-20N2.7	ENSG00000270655	3.17298	-3.66209	1.2442	0.265965	0.930292	0	0	0	0	2	1
RP11-316N24.2	ENSG00000279305	3.17298	-3.66209	1.2442	0.265965	0.930292	0	0	0	0	2	1
RP11-45A16.4	ENSG00000244757	3.17298	-3.66209	1.2442	0.265965	0.930292	0	0	0	0	2	1
RP11-503N18.4	ENSG00000248399	3.17298	-3.66209	1.2442	0.265965	0.930292	0	0	0	0	2	1
RP11-527H14.6	ENSG00000265786	3.17298	-3.66209	1.2442	0.265965	0.930292	0	0	0	0	2	1
RP11-740C1.2	ENSG00000231100	3.17298	-3.66209	1.2442	0.265965	0.930292	0	0	0	0	2	1
RP11-982M15.7	ENSG00000258736	3.17298	-3.66209	1.2442	0.265965	0.930292	0	0	0	0	2	1
RP5-1077I2.3	ENSG00000225956	3.17298	-3.66209	1.2442	0.265965	0.930292	0	0	0	0	2	1
RPL21P8	ENSG00000180662	3.17298	-3.66209	1.2442	0.265965	0.930292	0	0	0	0	2	1
RPL36AP26	ENSG00000235828	3.17298	-3.66209	1.2442	0.265965	0.930292	0	0	0	0	2	1
RPL7AP15	ENSG00000236806	3.17298	-3.66209	1.2442	0.265965	0.930292	0	0	0	0	2	1
RPS27P27	ENSG00000244043	3.17298	-3.66209	1.2442	0.265965	0.930292	0	0	0	0	2	1
TECRP2	ENSG00000248565	3.17298	-3.66209	1.2442	0.265965	0.930292	0	0	0	0	2	1
FAM183BP	ENSG00000164556	3.17182	-2.92701	3.67244	0.0566932	0.286121	0	1	0	5	4	3
RP11-76C10.5	ENSG00000256151	3.17032	-2.87262	3.90988	0.0493269	0.254745	0	1	0	5	2	5
TNFRSF10C	ENSG00000173535	3.17017	-1.34622	24.5065	1.53072e-06	2.2877e-05	0	2	4	17	20	18
GNG7	ENSG00000176533	3.16726	-0.0767465	62.3152	1.6665e-13	6.70881e-12	9	3	5	38	54	57
ABCG1	ENSG00000160179	3.15726	-1.76197	16.357	7.39628e-05	0.000794477	1	1	2	9	19	11
SYN1	ENSG00000008056	3.15646	-2.92653	3.44698	0.0647847	0.318875	0	1	0	1	4	7
IMPG1	ENSG00000112706	3.15622	-1.70004	16.1129	8.33452e-05	0.000883784	1	1	2	19	3	18
RP13-580B18.2	ENSG00000277253	3.15409	-2.873	3.6707	0.0567512	0.286365	1	0	0	4	1	8
LRRTM3	ENSG00000198739	3.1535	-2.92763	3.63483	0.057964	0.291233	1	0	0	5	3	4
AF186192.6	ENSG00000263612	3.15285	-3.663	1.229	0.268896	0.936682	0	0	0	0	1	2
AQP12A	ENSG00000184945	3.15285	-3.663	1.229	0.268896	0.936682	0	0	0	0	1	2
AQP12B	ENSG00000185176	3.15285	-3.663	1.229	0.268896	0.936682	0	0	0	0	1	2
ASXL3	ENSG00000141431	3.15285	-3.663	1.229	0.268896	0.936682	0	0	0	0	1	2
CTD-2521M24.11	ENSG00000269736	3.15285	-3.663	1.229	0.268896	0.936682	0	0	0	0	1	2
DYNLL1P2	ENSG00000258605	3.15285	-3.663	1.229	0.268896	0.936682	0	0	0	0	1	2
FTLP5	ENSG00000266989	3.15285	-3.663	1.229	0.268896	0.936682	0	0	0	0	1	2
HORMAD2-AS1	ENSG00000227117	3.15285	-3.663	1.229	0.268896	0.936682	0	0	0	0	1	2
IGKV1OR2-108	ENSG00000231292	3.15285	-3.663	1.229	0.268896	0.936682	0	0	0	0	1	2
IKZF3	ENSG00000161405	3.15285	-3.663	1.229	0.268896	0.936682	0	0	0	0	1	2
LYST-AS1	ENSG00000229463	3.15285	-3.663	1.229	0.268896	0.936682	0	0	0	0	1	2
PIP5K1B	ENSG00000107242	3.15285	-3.663	1.229	0.268896	0.936682	0	0	0	0	1	2
RN7SL395P	ENSG00000244307	3.15285	-3.663	1.229	0.268896	0.936682	0	0	0	0	1	2
RN7SL614P	ENSG00000243267	3.15285	-3.663	1.229	0.268896	0.936682	0	0	0	0	1	2
RP11-1085N6.2	ENSG00000258428	3.15285	-3.663	1.229	0.268896	0.936682	0	0	0	0	1	2
RP11-319E16.1	ENSG00000256115	3.15285	-3.663	1.229	0.268896	0.936682	0	0	0	0	1	2
RP11-613F22.6	ENSG00000256361	3.15285	-3.663	1.229	0.268896	0.936682	0	0	0	0	1	2
RPL7P17	ENSG00000214062	3.15285	-3.663	1.229	0.268896	0.936682	0	0	0	0	1	2
RSPO2	ENSG00000147655	3.15285	-3.663	1.229	0.268896	0.936682	0	0	0	0	1	2
TBC1D26	ENSG00000214946	3.15285	-3.663	1.229	0.268896	0.936682	0	0	0	0	1	2
AC003664.1	ENSG00000234634	3.14873	-3.66313	1.26401	0.262204	0.922797	0	0	0	1	1	1
AC079613.1	ENSG00000223523	3.14873	-3.66313	1.26401	0.262204	0.922797	0	0	0	1	1	1
CTC-471J1.9	ENSG00000268458	3.14873	-3.66313	1.26401	0.262204	0.922797	0	0	0	1	1	1
GLYATL1P4	ENSG00000254399	3.14873	-3.66313	1.26401	0.262204	0.922797	0	0	0	1	1	1
HMGN1P2	ENSG00000229046	3.14873	-3.66313	1.26401	0.262204	0.922797	0	0	0	1	1	1
HRH2	ENSG00000113749	3.14873	-3.66313	1.26401	0.262204	0.922797	0	0	0	1	1	1
HS3ST4	ENSG00000182601	3.14873	-3.66313	1.26401	0.262204	0.922797	0	0	0	1	1	1
LARP1BP1	ENSG00000231442	3.14873	-3.66313	1.26401	0.262204	0.922797	0	0	0	1	1	1
LLNLR-249E10.1	ENSG00000268673	3.14873	-3.66313	1.26401	0.262204	0.922797	0	0	0	1	1	1
NPHP3-ACAD11	ENSG00000274810	3.14873	-3.66313	1.26401	0.262204	0.922797	0	0	0	1	1	1
PDLIM1P4	ENSG00000249274	3.14873	-3.66313	1.26401	0.262204	0.922797	0	0	0	1	1	1
PRSS37	ENSG00000165076	3.14873	-3.66313	1.26401	0.262204	0.922797	0	0	0	1	1	1
RP1-102H19.7	ENSG00000279616	3.14873	-3.66313	1.26401	0.262204	0.922797	0	0	0	1	1	1
RP11-384B12.2	ENSG00000235251	3.14873	-3.66313	1.26401	0.262204	0.922797	0	0	0	1	1	1
RP11-429O1.1	ENSG00000263317	3.14873	-3.66313	1.26401	0.262204	0.922797	0	0	0	1	1	1
RP11-439K3.1	ENSG00000229109	3.14873	-3.66313	1.26401	0.262204	0.922797	0	0	0	1	1	1
RP11-573M3.2	ENSG00000280379	3.14873	-3.66313	1.26401	0.262204	0.922797	0	0	0	1	1	1
RP11-690G19.4	ENSG00000265460	3.14873	-3.66313	1.26401	0.262204	0.922797	0	0	0	1	1	1
RP11-696F12.1	ENSG00000250971	3.14873	-3.66313	1.26401	0.262204	0.922797	0	0	0	1	1	1
RP11-839G9.1	ENSG00000267112	3.14873	-3.66313	1.26401	0.262204	0.922797	0	0	0	1	1	1
RP4-604G5.1	ENSG00000237640	3.14873	-3.66313	1.26401	0.262204	0.922797	0	0	0	1	1	1
STAP1	ENSG00000035720	3.14873	-3.66313	1.26401	0.262204	0.922797	0	0	0	1	1	1
TCEB1P28	ENSG00000105694	3.14873	-3.66313	1.26401	0.262204	0.922797	0	0	0	1	1	1
UHRF2P1	ENSG00000223650	3.14873	-3.66313	1.26401	0.262204	0.922797	0	0	0	1	1	1
IGLON5	ENSG00000142549	3.14694	-2.9259	3.57321	0.0601124	0.299975	1	0	0	5	5	2
RP11-80A15.1	ENSG00000258744	3.14126	-1.79431	15.7111	0.0001015	0.00105758	0	2	2	12	11	15
RP11-460B17.2	ENSG00000255227	3.13975	0.275149	75.4025	1.14176e-15	6.01449e-14	9	6	7	62	47	83
CDH26	ENSG00000124215	3.13816	-0.990429	33.5919	2.50048e-08	5.0626e-07	2	4	2	27	27	20
PATL2	ENSG00000229474	3.13703	1.04302	107.058	1.68558e-20	1.45806e-18	9	14	15	104	109	123
EPHA5-AS1	ENSG00000250846	3.13148	-0.264718	53.791	4.92364e-12	1.65251e-10	12	2	2	51	44	33
KRT8P30	ENSG00000224928	3.13122	-2.92602	3.41931	0.0658603	0.323193	1	0	0	5	5	1
C1orf228	ENSG00000198520	3.13055	-1.5506	19.8781	1.35073e-05	0.000168584	0	2	3	16	19	11
NR2E1	ENSG00000112333	3.12501	-2.44327	7.3084	0.00743224	0.0500267	1	0	1	7	6	7
AC073283.4	ENSG00000234690	3.12275	-3.66222	1.20749	0.273116	0.942323	0	0	0	1	2	0
bP-2171C21.4	ENSG00000279414	3.12275	-3.66222	1.20749	0.273116	0.942323	0	0	0	1	2	0
C7orf71	ENSG00000222004	3.12275	-3.66222	1.20749	0.273116	0.942323	0	0	0	1	2	0
CTC-458I2.2	ENSG00000251675	3.12275	-3.66222	1.20749	0.273116	0.942323	0	0	0	1	2	0
CTD-2026A21.1	ENSG00000279869	3.12275	-3.66222	1.20749	0.273116	0.942323	0	0	0	1	2	0
CTD-2525I3.2	ENSG00000267927	3.12275	-3.66222	1.20749	0.273116	0.942323	0	0	0	1	2	0
FTOP1	ENSG00000226491	3.12275	-3.66222	1.20749	0.273116	0.942323	0	0	0	1	2	0
KB-176G8.1	ENSG00000279365	3.12275	-3.66222	1.20749	0.273116	0.942323	0	0	0	1	2	0
LA16c-360A4.1	ENSG00000275438	3.12275	-3.66222	1.20749	0.273116	0.942323	0	0	0	1	2	0
LINC01182	ENSG00000250634	3.12275	-3.66222	1.20749	0.273116	0.942323	0	0	0	1	2	0
MAGEA9	ENSG00000123584	3.12275	-3.66222	1.20749	0.273116	0.942323	0	0	0	1	2	0
NAMA	ENSG00000271086	3.12275	-3.66222	1.20749	0.273116	0.942323	0	0	0	1	2	0
RP1-267L14.3	ENSG00000258323	3.12275	-3.66222	1.20749	0.273116	0.942323	0	0	0	1	2	0
RP11-139K1.2	ENSG00000227560	3.12275	-3.66222	1.20749	0.273116	0.942323	0	0	0	1	2	0
RP11-142A23.1	ENSG00000253317	3.12275	-3.66222	1.20749	0.273116	0.942323	0	0	0	1	2	0
RP11-304F15.7	ENSG00000262837	3.12275	-3.66222	1.20749	0.273116	0.942323	0	0	0	1	2	0
RP11-343J3.2	ENSG00000236154	3.12275	-3.66222	1.20749	0.273116	0.942323	0	0	0	1	2	0
RP11-344A16.2	ENSG00000261219	3.12275	-3.66222	1.20749	0.273116	0.942323	0	0	0	1	2	0
RP11-472I20.3	ENSG00000283217	3.12275	-3.66222	1.20749	0.273116	0.942323	0	0	0	1	2	0
RP11-483P21.6	ENSG00000260932	3.12275	-3.66222	1.20749	0.273116	0.942323	0	0	0	1	2	0
RP11-589C21.6	ENSG00000271938	3.12275	-3.66222	1.20749	0.273116	0.942323	0	0	0	1	2	0
SLC35D3	ENSG00000182747	3.12275	-3.66222	1.20749	0.273116	0.942323	0	0	0	1	2	0
SOWAHB	ENSG00000186212	3.12275	-3.66222	1.20749	0.273116	0.942323	0	0	0	1	2	0
TEN1	ENSG00000257949	3.12275	-3.66222	1.20749	0.273116	0.942323	0	0	0	1	2	0
TRDN	ENSG00000186439	3.12275	-3.66222	1.20749	0.273116	0.942323	0	0	0	1	2	0
AC097467.2	ENSG00000250910	3.11643	-2.76762	3.58511	0.0596908	0.298505	0	1	0	2	0	12
MIR4496	ENSG00000257221	3.11518	-2.98432	3.26906	0.072046	0.347196	0	1	0	2	5	4
RP11-85L21.4	ENSG00000228372	3.11224	-2.92961	3.3256	0.0696478	0.337724	1	0	0	6	1	4
ALB	ENSG00000163631	3.11193	-1.18113	27.9333	3.16835e-07	5.38152e-06	2	4	1	25	25	14
ADAMTS9	ENSG00000163638	3.11168	-0.0738621	61.5229	2.27184e-13	8.98563e-12	7	2	8	48	47	54
KB-318B8.7	ENSG00000232545	3.10769	-2.02642	10.6494	0.00128753	0.010556	0	1	2	13	1	16
RP11-195F19.9	ENSG00000230074	3.10689	-1.79088	15.3002	0.000124246	0.00127025	1	0	3	14	16	8
LA16c-429E7.1	ENSG00000260541	3.10524	-2.48025	6.67872	0.010443	0.0672039	0	1	1	3	12	6
AC020594.5	ENSG00000237133	3.10407	-3.66118	1.13379	0.288217	0.972954	0	0	0	0	3	0
AC084809.3	ENSG00000236377	3.10407	-3.66118	1.13379	0.288217	0.972954	0	0	0	0	3	0
AC090617.1	ENSG00000236838	3.10407	-3.66118	1.13379	0.288217	0.972954	0	0	0	0	3	0
BOLA2P3	ENSG00000220771	3.10407	-3.66118	1.13379	0.288217	0.972954	0	0	0	0	3	0
BTBD16	ENSG00000138152	3.10407	-3.66118	1.13379	0.288217	0.972954	0	0	0	0	3	0
C2orf83	ENSG00000042304	3.10407	-3.66118	1.13379	0.288217	0.972954	0	0	0	0	3	0
CTA-384D8.35	ENSG00000272666	3.10407	-3.66118	1.13379	0.288217	0.972954	0	0	0	0	3	0
CTC-551A13.1	ENSG00000248428	3.10407	-3.66118	1.13379	0.288217	0.972954	0	0	0	0	3	0
CTD-2089N3.1	ENSG00000250360	3.10407	-3.66118	1.13379	0.288217	0.972954	0	0	0	0	3	0
DSC1	ENSG00000134765	3.10407	-3.66118	1.13379	0.288217	0.972954	0	0	0	0	3	0
GAS1RR	ENSG00000226237	3.10407	-3.66118	1.13379	0.288217	0.972954	0	0	0	0	3	0
LINC01608	ENSG00000253877	3.10407	-3.66118	1.13379	0.288217	0.972954	0	0	0	0	3	0
LRRC14B	ENSG00000185028	3.10407	-3.66118	1.13379	0.288217	0.972954	0	0	0	0	3	0
NA	ENSG00000284678	3.10407	-3.66118	1.13379	0.288217	0.972954	0	0	0	0	3	0
NUTF2P2	ENSG00000258300	3.10407	-3.66118	1.13379	0.288217	0.972954	0	0	0	0	3	0
RNA5SP372	ENSG00000212138	3.10407	-3.66118	1.13379	0.288217	0.972954	0	0	0	0	3	0
RNU2-5P	ENSG00000222465	3.10407	-3.66118	1.13379	0.288217	0.972954	0	0	0	0	3	0
RP11-109E24.2	ENSG00000260519	3.10407	-3.66118	1.13379	0.288217	0.972954	0	0	0	0	3	0
RP11-128B16.5	ENSG00000236894	3.10407	-3.66118	1.13379	0.288217	0.972954	0	0	0	0	3	0
RP11-3B12.2	ENSG00000237764	3.10407	-3.66118	1.13379	0.288217	0.972954	0	0	0	0	3	0
RP11-447H19.1	ENSG00000247763	3.10407	-3.66118	1.13379	0.288217	0.972954	0	0	0	0	3	0
RP11-613C6.2	ENSG00000250751	3.10407	-3.66118	1.13379	0.288217	0.972954	0	0	0	0	3	0
RP11-615I2.1	ENSG00000260084	3.10407	-3.66118	1.13379	0.288217	0.972954	0	0	0	0	3	0
RP11-781P6.1	ENSG00000265069	3.10407	-3.66118	1.13379	0.288217	0.972954	0	0	0	0	3	0
RP11-848P1.3	ENSG00000265743	3.10407	-3.66118	1.13379	0.288217	0.972954	0	0	0	0	3	0
RP11-88H10.3	ENSG00000240095	3.10407	-3.66118	1.13379	0.288217	0.972954	0	0	0	0	3	0
RPL31P35	ENSG00000232612	3.10407	-3.66118	1.13379	0.288217	0.972954	0	0	0	0	3	0
SLC7A10	ENSG00000130876	3.10407	-3.66118	1.13379	0.288217	0.972954	0	0	0	0	3	0
TMED11P	ENSG00000215367	3.10407	-3.66118	1.13379	0.288217	0.972954	0	0	0	0	3	0
Y_RNA	ENSG00000200953	3.10407	-3.66118	1.13379	0.288217	0.972954	0	0	0	0	3	0
Y_RNA	ENSG00000222579	3.10407	-3.66118	1.13379	0.288217	0.972954	0	0	0	0	3	0
ZDHHC19	ENSG00000163958	3.10407	-3.66118	1.13379	0.288217	0.972954	0	0	0	0	3	0
LINC00853	ENSG00000224805	3.1034	0.0681842	63.9533	8.80871e-14	3.69557e-12	9	3	7	52	81	34
CCDC87	ENSG00000182791	3.10308	-0.899406	34.063	2.03052e-08	4.17441e-07	7	0	2	23	32	25
EFCAB6	ENSG00000186976	3.10297	0.697204	89.6265	6.6241e-18	4.48751e-16	6	9	14	100	67	93
IGLVIVOR22-1	ENSG00000271138	3.0913	-2.98739	3.07983	0.0807444	0.380803	0	0	1	2	2	7
ILDR2	ENSG00000143195	3.09005	0.550007	85.2432	3.14954e-17	1.98912e-15	7	11	9	80	75	80
BMS1P8	ENSG00000260518	3.08701	-2.98531	3.2727	0.0718889	0.346666	0	1	0	3	4	4
RP11-463O9.9	ENSG00000270020	3.08701	-2.98531	3.2727	0.0718889	0.346666	0	1	0	3	4	4
AC091633.3	ENSG00000223711	3.08275	-2.92467	3.45658	0.064416	0.317299	1	0	0	2	6	4
ZNF699	ENSG00000196110	3.07946	0.554344	70.1863	8.07726e-15	3.83523e-13	5	13	6	91	23	122
B3GALT1	ENSG00000172318	3.0791	-1.55482	19.4755	1.63722e-05	0.000201049	1	2	2	20	13	13
AC005281.2	ENSG00000225606	3.07677	-3.66404	1.17251	0.280155	0.956902	0	0	0	1	0	2
AC073342.12	ENSG00000231840	3.07677	-3.66404	1.17251	0.280155	0.956902	0	0	0	1	0	2
AL050303.11	ENSG00000278381	3.07677	-3.66404	1.17251	0.280155	0.956902	0	0	0	1	0	2
AMER2	ENSG00000165566	3.07677	-3.66404	1.17251	0.280155	0.956902	0	0	0	1	0	2
ANKRD20A3	ENSG00000276203	3.07677	-3.66404	1.17251	0.280155	0.956902	0	0	0	1	0	2
APOA5	ENSG00000110243	3.07677	-3.66404	1.17251	0.280155	0.956902	0	0	0	1	0	2
BAALC	ENSG00000164929	3.07677	-3.66404	1.17251	0.280155	0.956902	0	0	0	1	0	2
BMPR1B-AS1	ENSG00000249599	3.07677	-3.66404	1.17251	0.280155	0.956902	0	0	0	1	0	2
BRI3P1	ENSG00000225169	3.07677	-3.66404	1.17251	0.280155	0.956902	0	0	0	1	0	2
CTC-463N11.1	ENSG00000251553	3.07677	-3.66404	1.17251	0.280155	0.956902	0	0	0	1	0	2
CTD-2129N1.1	ENSG00000274798	3.07677	-3.66404	1.17251	0.280155	0.956902	0	0	0	1	0	2
CTD-2169H9.1	ENSG00000279772	3.07677	-3.66404	1.17251	0.280155	0.956902	0	0	0	1	0	2
FAM157B	ENSG00000233013	3.07677	-3.66404	1.17251	0.280155	0.956902	0	0	0	1	0	2
GABRB1	ENSG00000163288	3.07677	-3.66404	1.17251	0.280155	0.956902	0	0	0	1	0	2
GOLGA6L7P	ENSG00000261649	3.07677	-3.66404	1.17251	0.280155	0.956902	0	0	0	1	0	2
HMGN1P15	ENSG00000250197	3.07677	-3.66404	1.17251	0.280155	0.956902	0	0	0	1	0	2
KCNJ8	ENSG00000121361	3.07677	-3.66404	1.17251	0.280155	0.956902	0	0	0	1	0	2
LINC00612	ENSG00000214851	3.07677	-3.66404	1.17251	0.280155	0.956902	0	0	0	1	0	2
MAGEA4	ENSG00000147381	3.07677	-3.66404	1.17251	0.280155	0.956902	0	0	0	1	0	2
MIR1207	ENSG00000221176	3.07677	-3.66404	1.17251	0.280155	0.956902	0	0	0	1	0	2
MMP9	ENSG00000100985	3.07677	-3.66404	1.17251	0.280155	0.956902	0	0	0	1	0	2
NA	ENSG00000283971	3.07677	-3.66404	1.17251	0.280155	0.956902	0	0	0	1	0	2
POU3F4	ENSG00000196767	3.07677	-3.66404	1.17251	0.280155	0.956902	0	0	0	1	0	2
RASGRF2-AS1	ENSG00000251450	3.07677	-3.66404	1.17251	0.280155	0.956902	0	0	0	1	0	2
REG4	ENSG00000134193	3.07677	-3.66404	1.17251	0.280155	0.956902	0	0	0	1	0	2
RHBG	ENSG00000132677	3.07677	-3.66404	1.17251	0.280155	0.956902	0	0	0	1	0	2
RN7SL510P	ENSG00000266308	3.07677	-3.66404	1.17251	0.280155	0.956902	0	0	0	1	0	2
RNU6-101P	ENSG00000222255	3.07677	-3.66404	1.17251	0.280155	0.956902	0	0	0	1	0	2
RP1-130H16.18	ENSG00000248751	3.07677	-3.66404	1.17251	0.280155	0.956902	0	0	0	1	0	2
RP1-308E4.1	ENSG00000229820	3.07677	-3.66404	1.17251	0.280155	0.956902	0	0	0	1	0	2
RP11-1079K10.2	ENSG00000250948	3.07677	-3.66404	1.17251	0.280155	0.956902	0	0	0	1	0	2
RP11-124N19.3	ENSG00000262198	3.07677	-3.66404	1.17251	0.280155	0.956902	0	0	0	1	0	2
RP11-212D19.5	ENSG00000256533	3.07677	-3.66404	1.17251	0.280155	0.956902	0	0	0	1	0	2
RP11-240G22.4	ENSG00000275467	3.07677	-3.66404	1.17251	0.280155	0.956902	0	0	0	1	0	2
RP11-295P9.6	ENSG00000225112	3.07677	-3.66404	1.17251	0.280155	0.956902	0	0	0	1	0	2
RP11-316J7.4	ENSG00000253299	3.07677	-3.66404	1.17251	0.280155	0.956902	0	0	0	1	0	2
RP11-318K12.3	ENSG00000276868	3.07677	-3.66404	1.17251	0.280155	0.956902	0	0	0	1	0	2
RP11-354M20.3	ENSG00000231104	3.07677	-3.66404	1.17251	0.280155	0.956902	0	0	0	1	0	2
RP11-426J5.1	ENSG00000279629	3.07677	-3.66404	1.17251	0.280155	0.956902	0	0	0	1	0	2
RP11-439H8.4	ENSG00000237324	3.07677	-3.66404	1.17251	0.280155	0.956902	0	0	0	1	0	2
RP11-467L19.14	ENSG00000279628	3.07677	-3.66404	1.17251	0.280155	0.956902	0	0	0	1	0	2
RP11-550P17.5	ENSG00000228560	3.07677	-3.66404	1.17251	0.280155	0.956902	0	0	0	1	0	2
RP11-881M11.1	ENSG00000256944	3.07677	-3.66404	1.17251	0.280155	0.956902	0	0	0	1	0	2
RP11-9D8.1	ENSG00000239532	3.07677	-3.66404	1.17251	0.280155	0.956902	0	0	0	1	0	2
RP3-408N23.4	ENSG00000230769	3.07677	-3.66404	1.17251	0.280155	0.956902	0	0	0	1	0	2
RPL12P15	ENSG00000230993	3.07677	-3.66404	1.17251	0.280155	0.956902	0	0	0	1	0	2
RPS26P52	ENSG00000242307	3.07677	-3.66404	1.17251	0.280155	0.956902	0	0	0	1	0	2
SYN3	ENSG00000185666	3.07677	-3.66404	1.17251	0.280155	0.956902	0	0	0	1	0	2
TVP23CP2	ENSG00000262470	3.07677	-3.66404	1.17251	0.280155	0.956902	0	0	0	1	0	2
Y_RNA	ENSG00000223300	3.07677	-3.66404	1.17251	0.280155	0.956902	0	0	0	1	0	2
Y_RNA	ENSG00000276696	3.07677	-3.66404	1.17251	0.280155	0.956902	0	0	0	1	0	2
PCDHA11	ENSG00000249158	3.07573	-0.431554	46.0705	1.17391e-10	3.32929e-09	7	1	5	45	15	52
RP11-499O7.7	ENSG00000224251	3.07336	-2.98478	3.19808	0.0751837	0.359836	0	0	1	2	5	4
RP4-669L17.10	ENSG00000237094	3.07197	-1.57767	18.8367	2.22392e-05	0.000265492	3	1	1	21	11	13
PCDHGB3	ENSG00000262209	3.07122	-0.831357	33.7132	2.36984e-08	4.81634e-07	0	6	3	42	16	25
VWA5A	ENSG00000110002	3.069	2.73156	165.5	3.10313e-28	5.82308e-26	41	36	54	348	408	349
MAGED4	ENSG00000154545	3.06869	0.698615	87.9597	1.19505e-17	7.91334e-16	18	7	7	85	85	90
RP11-505K9.4	ENSG00000260300	3.06611	-2.9238	3.36987	0.0678301	0.330875	1	0	0	2	7	3
MAGEC3	ENSG00000165509	3.06512	-2.93031	3.23998	0.0733137	0.35238	0	0	1	6	1	4
NEFL	ENSG00000277586	3.06427	-2.11026	10.652	0.00128586	0.0105444	1	0	2	7	14	8
MAGED4B	ENSG00000187243	3.0631	0.693716	87.5687	1.37313e-17	9.03145e-16	18	7	7	85	84	90
AC005009.1	ENSG00000231255	3.0594	-3.66326	1.16428	0.281844	0.960213	0	0	0	2	1	0
CACNA1C-AS2	ENSG00000256271	3.0594	-3.66326	1.16428	0.281844	0.960213	0	0	0	2	1	0
CTC-255N20.1	ENSG00000250343	3.0594	-3.66326	1.16428	0.281844	0.960213	0	0	0	2	1	0
KB-1043D8.6	ENSG00000254224	3.0594	-3.66326	1.16428	0.281844	0.960213	0	0	0	2	1	0
KRTAP3-1	ENSG00000212901	3.0594	-3.66326	1.16428	0.281844	0.960213	0	0	0	2	1	0
LINC00898	ENSG00000205634	3.0594	-3.66326	1.16428	0.281844	0.960213	0	0	0	2	1	0
NA	ENSG00000285188	3.0594	-3.66326	1.16428	0.281844	0.960213	0	0	0	2	1	0
PKHD1	ENSG00000170927	3.0594	-3.66326	1.16428	0.281844	0.960213	0	0	0	2	1	0
RAD51AP2	ENSG00000214842	3.0594	-3.66326	1.16428	0.281844	0.960213	0	0	0	2	1	0
ROBO2	ENSG00000185008	3.0594	-3.66326	1.16428	0.281844	0.960213	0	0	0	2	1	0
RP11-1060G2.2	ENSG00000271382	3.0594	-3.66326	1.16428	0.281844	0.960213	0	0	0	2	1	0
RP11-382D8.5	ENSG00000230026	3.0594	-3.66326	1.16428	0.281844	0.960213	0	0	0	2	1	0
RP11-586D19.1	ENSG00000249896	3.0594	-3.66326	1.16428	0.281844	0.960213	0	0	0	2	1	0
RP11-611E13.3	ENSG00000257241	3.0594	-3.66326	1.16428	0.281844	0.960213	0	0	0	2	1	0
RP11-96A1.5	ENSG00000253825	3.0594	-3.66326	1.16428	0.281844	0.960213	0	0	0	2	1	0
SMIM23	ENSG00000185662	3.0594	-3.66326	1.16428	0.281844	0.960213	0	0	0	2	1	0
PCDH9	ENSG00000184226	3.05619	5.58964	241.326	1.29452e-36	5.35449e-34	323	369	266	2701	1984	3417
RP3-323P24.3	ENSG00000226310	3.05578	-1.84575	14.3305	0.000200736	0.00196047	1	1	2	8	12	16
RP11-1038A11.1	ENSG00000255983	3.05568	-2.4856	6.70453	0.0102976	0.0663703	1	0	1	7	5	7
ZBBX	ENSG00000169064	3.05546	1.09693	103.838	4.95026e-20	4.07789e-18	17	17	9	102	117	127
RP11-81A22.5	ENSG00000262165	3.05396	-2.47908	6.30794	0.0127819	0.0803105	1	1	0	5	13	2
ZBED6	ENSG00000257315	3.04925	-2.32905	6.62358	0.0107606	0.0690588	0	2	0	4	1	18
F2RL2	ENSG00000164220	3.04483	0.256519	70.8955	6.17689e-15	2.98075e-13	6	9	7	44	58	88
YPEL1	ENSG00000100027	3.04131	-0.365407	49.5221	2.80721e-11	8.60476e-10	7	2	5	36	46	38
TAC4	ENSG00000176358	3.04026	-2.48516	6.65397	0.0105844	0.0680241	1	1	0	7	5	7
MYO1H	ENSG00000174527	3.03907	-2.9863	3.18921	0.075586	0.361497	0	1	0	4	3	4
AC004691.5	ENSG00000229263	3.03677	-3.66391	1.08688	0.298388	0.995771	0	0	0	0	0	3
AC007383.6	ENSG00000159186	3.03677	-3.66391	1.08688	0.298388	0.995771	0	0	0	0	0	3
CHCHD2P11	ENSG00000270809	3.03677	-3.66391	1.08688	0.298388	0.995771	0	0	0	0	0	3
CHCHD2P7	ENSG00000249973	3.03677	-3.66391	1.08688	0.298388	0.995771	0	0	0	0	0	3
COL20A1	ENSG00000101203	3.03677	-3.66391	1.08688	0.298388	0.995771	0	0	0	0	0	3
CTB-50L17.5	ENSG00000267255	3.03677	-3.66391	1.08688	0.298388	0.995771	0	0	0	0	0	3
CTD-3236F5.1	ENSG00000240808	3.03677	-3.66391	1.08688	0.298388	0.995771	0	0	0	0	0	3
FCGR1B	ENSG00000198019	3.03677	-3.66391	1.08688	0.298388	0.995771	0	0	0	0	0	3
GPR79	ENSG00000232374	3.03677	-3.66391	1.08688	0.298388	0.995771	0	0	0	0	0	3
LINC00333	ENSG00000233349	3.03677	-3.66391	1.08688	0.298388	0.995771	0	0	0	0	0	3
MIR4479	ENSG00000266507	3.03677	-3.66391	1.08688	0.298388	0.995771	0	0	0	0	0	3
OR52P1P	ENSG00000181109	3.03677	-3.66391	1.08688	0.298388	0.995771	0	0	0	0	0	3
PCDHB1	ENSG00000171815	3.03677	-3.66391	1.08688	0.298388	0.995771	0	0	0	0	0	3
PRSS1	ENSG00000204983	3.03677	-3.66391	1.08688	0.298388	0.995771	0	0	0	0	0	3
RN7SKP255	ENSG00000200312	3.03677	-3.66391	1.08688	0.298388	0.995771	0	0	0	0	0	3
RNA5SP385	ENSG00000251756	3.03677	-3.66391	1.08688	0.298388	0.995771	0	0	0	0	0	3
RNU1-94P	ENSG00000199497	3.03677	-3.66391	1.08688	0.298388	0.995771	0	0	0	0	0	3
RNU2-68P	ENSG00000222810	3.03677	-3.66391	1.08688	0.298388	0.995771	0	0	0	0	0	3
RNU6ATAC24P	ENSG00000252620	3.03677	-3.66391	1.08688	0.298388	0.995771	0	0	0	0	0	3
RP1-90J20.8	ENSG00000224846	3.03677	-3.66391	1.08688	0.298388	0.995771	0	0	0	0	0	3
RP11-16K12.2	ENSG00000279235	3.03677	-3.66391	1.08688	0.298388	0.995771	0	0	0	0	0	3
RP11-296A18.6	ENSG00000236434	3.03677	-3.66391	1.08688	0.298388	0.995771	0	0	0	0	0	3
RP11-42L13.3	ENSG00000270430	3.03677	-3.66391	1.08688	0.298388	0.995771	0	0	0	0	0	3
RP11-53O19.2	ENSG00000248779	3.03677	-3.66391	1.08688	0.298388	0.995771	0	0	0	0	0	3
RP11-568G11.4	ENSG00000270585	3.03677	-3.66391	1.08688	0.298388	0.995771	0	0	0	0	0	3
RP11-589M4.4	ENSG00000271075	3.03677	-3.66391	1.08688	0.298388	0.995771	0	0	0	0	0	3
RP11-60E8.4	ENSG00000271490	3.03677	-3.66391	1.08688	0.298388	0.995771	0	0	0	0	0	3
RP11-6C10.1	ENSG00000227187	3.03677	-3.66391	1.08688	0.298388	0.995771	0	0	0	0	0	3
RP11-793H13.3	ENSG00000257550	3.03677	-3.66391	1.08688	0.298388	0.995771	0	0	0	0	0	3
RP11-87G24.2	ENSG00000280122	3.03677	-3.66391	1.08688	0.298388	0.995771	0	0	0	0	0	3
RP13-16H11.5	ENSG00000235843	3.03677	-3.66391	1.08688	0.298388	0.995771	0	0	0	0	0	3
RP4-769N13.7	ENSG00000270050	3.03677	-3.66391	1.08688	0.298388	0.995771	0	0	0	0	0	3
RPL7P42	ENSG00000241825	3.03677	-3.66391	1.08688	0.298388	0.995771	0	0	0	0	0	3
SELENBP1	ENSG00000143416	3.03677	-3.66391	1.08688	0.298388	0.995771	0	0	0	0	0	3
SNORD53	ENSG00000265145	3.03677	-3.66391	1.08688	0.298388	0.995771	0	0	0	0	0	3
TERF1P2	ENSG00000187589	3.03677	-3.66391	1.08688	0.298388	0.995771	0	0	0	0	0	3
TSPO2	ENSG00000112212	3.03677	-3.66391	1.08688	0.298388	0.995771	0	0	0	0	0	3
WSCD2	ENSG00000075035	3.03677	-3.66391	1.08688	0.298388	0.995771	0	0	0	0	0	3
Y_RNA	ENSG00000201217	3.03677	-3.66391	1.08688	0.298388	0.995771	0	0	0	0	0	3
ZBTB20-AS4	ENSG00000242767	3.03677	-3.66391	1.08688	0.298388	0.995771	0	0	0	0	0	3
AC012531.2	ENSG00000277129	3.03353	-3.66416	1.1445	0.285958	0.969196	0	0	0	2	0	1
AC104843.3	ENSG00000225416	3.03353	-3.66416	1.1445	0.285958	0.969196	0	0	0	2	0	1
AP001171.1	ENSG00000233236	3.03353	-3.66416	1.1445	0.285958	0.969196	0	0	0	2	0	1
CCNG2P1	ENSG00000258112	3.03353	-3.66416	1.1445	0.285958	0.969196	0	0	0	2	0	1
CCR1	ENSG00000163823	3.03353	-3.66416	1.1445	0.285958	0.969196	0	0	0	2	0	1
CLEC17A	ENSG00000187912	3.03353	-3.66416	1.1445	0.285958	0.969196	0	0	0	2	0	1
CYP4A22	ENSG00000162365	3.03353	-3.66416	1.1445	0.285958	0.969196	0	0	0	2	0	1
DDTP1	ENSG00000230683	3.03353	-3.66416	1.1445	0.285958	0.969196	0	0	0	2	0	1
DNAJB5-AS1	ENSG00000281491	3.03353	-3.66416	1.1445	0.285958	0.969196	0	0	0	2	0	1
GUCY2F	ENSG00000101890	3.03353	-3.66416	1.1445	0.285958	0.969196	0	0	0	2	0	1
ISLR2	ENSG00000167178	3.03353	-3.66416	1.1445	0.285958	0.969196	0	0	0	2	0	1
KB-7G2.9	ENSG00000267338	3.03353	-3.66416	1.1445	0.285958	0.969196	0	0	0	2	0	1
LINC00477	ENSG00000197503	3.03353	-3.66416	1.1445	0.285958	0.969196	0	0	0	2	0	1
PPP1R11P1	ENSG00000236216	3.03353	-3.66416	1.1445	0.285958	0.969196	0	0	0	2	0	1
RN7SKP137	ENSG00000223006	3.03353	-3.66416	1.1445	0.285958	0.969196	0	0	0	2	0	1
RN7SL165P	ENSG00000241188	3.03353	-3.66416	1.1445	0.285958	0.969196	0	0	0	2	0	1
RN7SL845P	ENSG00000244328	3.03353	-3.66416	1.1445	0.285958	0.969196	0	0	0	2	0	1
RP11-227G15.9	ENSG00000264083	3.03353	-3.66416	1.1445	0.285958	0.969196	0	0	0	2	0	1
RP11-335L23.4	ENSG00000273180	3.03353	-3.66416	1.1445	0.285958	0.969196	0	0	0	2	0	1
RP11-339F13.2	ENSG00000237210	3.03353	-3.66416	1.1445	0.285958	0.969196	0	0	0	2	0	1
RP11-344J7.4	ENSG00000283215	3.03353	-3.66416	1.1445	0.285958	0.969196	0	0	0	2	0	1
RP11-382A20.6	ENSG00000260351	3.03353	-3.66416	1.1445	0.285958	0.969196	0	0	0	2	0	1
RP11-435F17.1	ENSG00000240776	3.03353	-3.66416	1.1445	0.285958	0.969196	0	0	0	2	0	1
RP11-441F2.2	ENSG00000260198	3.03353	-3.66416	1.1445	0.285958	0.969196	0	0	0	2	0	1
RP11-44F14.2	ENSG00000261804	3.03353	-3.66416	1.1445	0.285958	0.969196	0	0	0	2	0	1
RP11-474D1.2	ENSG00000256906	3.03353	-3.66416	1.1445	0.285958	0.969196	0	0	0	2	0	1
RP11-70C1.3	ENSG00000235288	3.03353	-3.66416	1.1445	0.285958	0.969196	0	0	0	2	0	1
RP11-864N7.4	ENSG00000279353	3.03353	-3.66416	1.1445	0.285958	0.969196	0	0	0	2	0	1
RP11-966I7.2	ENSG00000257056	3.03353	-3.66416	1.1445	0.285958	0.969196	0	0	0	2	0	1
TUBG1P	ENSG00000237972	3.03353	-3.66416	1.1445	0.285958	0.969196	0	0	0	2	0	1
WFDC2	ENSG00000101443	3.03353	-3.66416	1.1445	0.285958	0.969196	0	0	0	2	0	1
Y_RNA	ENSG00000202382	3.03353	-3.66416	1.1445	0.285958	0.969196	0	0	0	2	0	1
Y_RNA	ENSG00000202414	3.03353	-3.66416	1.1445	0.285958	0.969196	0	0	0	2	0	1
C5AR1	ENSG00000197405	3.03092	-1.08002	29.8027	1.35814e-07	2.4507e-06	2	3	3	17	29	23
PGM2L1	ENSG00000165434	3.02895	3.1648	173.672	3.23291e-29	6.73352e-27	64	66	51	447	427	620
LINC01422	ENSG00000223704	3.02777	-2.98606	3.08086	0.0806941	0.380665	0	1	0	2	3	6
BIRC3	ENSG00000023445	3.02717	4.88852	217.268	4.0303e-34	1.28652e-31	202	209	176	1433	1197	2354
HIST1H2AE	ENSG00000277075	3.02408	0.945145	94.1421	1.36239e-18	9.928e-17	14	11	11	93	155	66
TEK	ENSG00000120156	3.02038	2.41722	153.036	1.07817e-26	1.70691e-24	43	33	33	312	260	311
OLFM5P	ENSG00000224295	3.01973	-2.52813	6.2048	0.0135245	0.0842646	0	2	0	7	5	6
ADAM21P1	ENSG00000235812	3.01947	-0.92286	33.3328	2.80427e-08	5.64265e-07	2	4	3	27	19	30
CNTN2	ENSG00000184144	3.00966	-2.98689	3.11145	0.079215	0.374975	0	0	1	5	3	3
XXbac-BPG249D20.9	ENSG00000235781	3.00966	-2.98689	3.11145	0.079215	0.374975	0	0	1	5	3	3
CPM	ENSG00000135678	3.00814	-0.101278	56.3293	1.77457e-12	6.25253e-11	9	4	5	48	69	29
AC159540.2	ENSG00000278766	3.00772	-1.2814	21.2424	7.06373e-06	9.29409e-05	2	3	1	18	4	35
MEFV	ENSG00000103313	3.00161	-2.52835	6.21097	0.0134788	0.0840335	0	1	1	5	5	8
IGDCC3	ENSG00000174498	2.99784	1.01606	98.1636	3.40022e-19	2.60721e-17	11	10	20	105	114	107
CFAP43	ENSG00000197748	2.99619	-0.75755	36.8568	5.9663e-09	1.32538e-07	0	6	5	28	30	29
DKFZp779M0652	ENSG00000205106	2.99603	-2.48013	6.33066	0.012624	0.0794124	1	0	1	4	12	5
SOWAHA	ENSG00000198944	2.99193	-2.1795	9.28568	0.00260954	0.0197821	1	0	2	4	10	13
MCF2	ENSG00000101977	2.99132	-2.18005	9.65351	0.00215442	0.0166807	1	0	2	8	10	8
RP11-638I2.2	ENSG00000258904	2.98534	-3.04524	2.7731	0.0973694	0.443987	0	1	0	1	5	4
RP11-439A17.10	ENSG00000234998	2.98051	-2.48717	6.19037	0.0136319	0.0848078	1	1	0	10	3	6
RAB6B	ENSG00000154917	2.9803	4.444	209.437	2.80281e-33	8.39913e-31	167	150	143	1243	1152	1229
BCL11B	ENSG00000127152	2.97899	-1.0749	28.4593	2.49435e-07	4.30782e-06	2	3	3	29	14	25
RP11-329N15.3	ENSG00000279320	2.97884	-1.45896	20.2834	1.11345e-05	0.000140945	2	3	1	11	26	14
FAM217A	ENSG00000145975	2.97594	-2.57587	4.915	0.0277098	0.15669	0	0	2	3	1	13
NPY1R	ENSG00000164128	2.97488	0.824595	87.5638	1.37554e-17	9.03714e-16	19	13	5	99	85	98
RP11-64B16.3	ENSG00000256884	2.97276	-2.5237	5.68262	0.018035	0.107892	1	1	0	7	11	1
ZNF483	ENSG00000173258	2.97227	1.07623	92.4542	2.45349e-18	1.73413e-16	20	15	7	96	80	164
RP11-253I19.3	ENSG00000255670	2.9711	-3.04757	2.80781	0.0953125	0.436267	0	0	1	2	3	5
BTC	ENSG00000174808	2.96913	-2.14865	9.29251	0.00260026	0.019727	2	0	1	5	5	16
MED28P3	ENSG00000227692	2.96826	-2.98729	3.01688	0.0838855	0.392622	0	1	0	5	2	4
RP5-837M10.1	ENSG00000215871	2.96613	-1.44959	20.3175	1.09556e-05	0.00013886	3	1	2	18	11	21
AKR1C7P	ENSG00000215267	2.96398	-2.14889	9.57427	0.00224506	0.0173072	1	2	0	9	5	12
LPAL2	ENSG00000213071	2.96014	-2.2143	9.14806	0.00280416	0.0210941	0	2	1	8	10	8
RP11-890B15.2	ENSG00000254842	2.9575	-2.5716	5.71752	0.0176896	0.106107	2	0	0	6	5	6
RP5-1159O4.2	ENSG00000272732	2.94729	-1.13391	27.4401	3.96741e-07	6.63324e-06	3	2	3	23	20	22
SERPINA10	ENSG00000140093	2.94588	-1.93101	12.4507	0.000514458	0.00462589	0	2	2	11	10	12
RP11-417L19.5	ENSG00000279283	2.94511	-3.04648	2.79052	0.0963311	0.440141	0	1	0	4	4	2
CHRNA7	ENSG00000175344	2.94244	0.783322	86.9675	1.70069e-17	1.10376e-15	14	8	13	110	72	93
NCAM2	ENSG00000154654	2.93826	5.72346	234.926	5.78086e-36	2.17653e-33	394	401	336	2665	2407	3741
CLGN	ENSG00000153132	2.93776	1.38109	110.447	5.48969e-21	5.11805e-19	18	20	17	138	132	151
RFX3-AS1	ENSG00000232104	2.93656	-1.50808	19.0245	2.03224e-05	0.000244397	0	2	4	16	18	13
UNC5A	ENSG00000113763	2.93648	1.42176	108.193	1.1563e-20	1.02591e-18	32	12	14	138	154	141
DNER	ENSG00000187957	2.93467	5.11045	223.404	9.03885e-35	3.08661e-32	257	252	239	2122	1905	1712
RP11-430H10.1	ENSG00000254427	2.9335	-2.57157	5.72764	0.0175907	0.105643	0	1	1	5	6	6
ITGAM	ENSG00000169896	2.93003	0.222078	67.0503	2.66827e-14	1.19543e-12	5	6	12	59	54	68
RP11-439K3.3	ENSG00000237529	2.92829	-2.52121	5.47528	0.0202372	0.119401	1	1	0	1	13	6
AP000230.1	ENSG00000273492	2.92674	-2.98257	2.64081	0.105675	0.473072	1	0	0	4	7	0
RP4-625H18.2	ENSG00000228412	2.92612	0.756933	82.6919	7.8925e-17	4.83889e-15	6	9	20	83	108	78
PI15	ENSG00000137558	2.92571	-1.80046	12.9424	0.000401596	0.00368846	0	0	5	13	3	20
LINC01088	ENSG00000249307	2.92555	-2.21453	8.95525	0.00310216	0.0231255	2	0	1	7	9	9
LINC01134	ENSG00000236423	2.92471	-1.16346	26.0292	7.57407e-07	1.20136e-05	5	1	2	23	25	16
CHRFAM7A	ENSG00000166664	2.92413	0.513541	77.053	6.19631e-16	3.37607e-14	13	7	9	88	58	79
CTA-292E10.8	ENSG00000272858	2.92011	-3.04711	2.73801	0.0994986	0.451662	0	1	0	2	3	5
FAM71F1	ENSG00000135248	2.92011	-3.04711	2.73801	0.0994986	0.451662	0	1	0	2	3	5
PCDHB8	ENSG00000120322	2.91997	3.42773	174.259	2.754e-29	5.75645e-27	74	75	83	580	501	698
EIF4A2P2	ENSG00000227382	2.91962	-2.31723	7.12455	0.008205	0.0545221	0	3	0	5	16	2
KIF5C	ENSG00000168280	2.91842	2.39151	138.973	6.87847e-25	9.18197e-23	34	45	32	263	218	381
RP4-630A11.3	ENSG00000237852	2.91363	-2.56751	5.36833	0.021481	0.125791	1	1	0	5	11	2
CDH11	ENSG00000140937	2.9132	-2.98768	2.75264	0.0986047	0.448366	1	0	0	3	1	7
TLX2	ENSG00000115297	2.91063	-2.98681	2.67843	0.103231	0.464763	0	1	0	1	2	8
CTD-2027I19.3	ENSG00000276030	2.90668	-3.04722	2.70796	0.101362	0.458561	1	0	0	5	3	2
RP11-385D13.1	ENSG00000251537	2.905	-1.51179	18.451	2.67743e-05	0.000314833	0	4	2	17	12	18
PLGLB2	ENSG00000125551	2.90383	-1.90533	11.8235	0.000706767	0.00615448	0	3	1	10	5	18
PROX1	ENSG00000117707	2.90233	0.0585818	61.1632	2.61581e-13	1.02672e-11	7	7	7	54	59	49
RP13-554M15.8	ENSG00000277186	2.90201	-3.04173	2.18134	0.141216	0.592538	0	1	0	1	10	0
ACKR2	ENSG00000144648	2.89985	-2.57324	5.53361	0.0195907	0.116017	1	0	1	7	4	6
AC002064.4	ENSG00000234459	2.89945	-1.93655	10.6283	0.00130161	0.010658	0	1	3	8	2	22
CEP164P1	ENSG00000226937	2.89853	-2.62013	5.118	0.0247147	0.141995	0	0	2	6	3	7
EPHA7	ENSG00000135333	2.89414	1.92333	122.7	1.05054e-22	1.12803e-20	38	29	17	215	172	229
AC013268.4	ENSG00000229730	2.89337	-3.66429	1.00007	0.318469	1	0	0	0	3	0	0
C4orf50	ENSG00000181215	2.89337	-3.66429	1.00007	0.318469	1	0	0	0	3	0	0
CACNA1C-AS1	ENSG00000246627	2.89337	-3.66429	1.00007	0.318469	1	0	0	0	3	0	0
CENPVL1	ENSG00000223591	2.89337	-3.66429	1.00007	0.318469	1	0	0	0	3	0	0
CENPVL2	ENSG00000283093	2.89337	-3.66429	1.00007	0.318469	1	0	0	0	3	0	0
GSTA8P	ENSG00000220377	2.89337	-3.66429	1.00007	0.318469	1	0	0	0	3	0	0
LL22NC03-30E12.13	ENSG00000227710	2.89337	-3.66429	1.00007	0.318469	1	0	0	0	3	0	0
MIR519A2	ENSG00000269842	2.89337	-3.66429	1.00007	0.318469	1	0	0	0	3	0	0
MTCO1P31	ENSG00000251476	2.89337	-3.66429	1.00007	0.318469	1	0	0	0	3	0	0
NA	ENSG00000285934	2.89337	-3.66429	1.00007	0.318469	1	0	0	0	3	0	0
RFPL4AP3	ENSG00000251220	2.89337	-3.66429	1.00007	0.318469	1	0	0	0	3	0	0
RNU6-315P	ENSG00000199536	2.89337	-3.66429	1.00007	0.318469	1	0	0	0	3	0	0
RP11-263K4.1	ENSG00000257875	2.89337	-3.66429	1.00007	0.318469	1	0	0	0	3	0	0
RP11-363I22.3	ENSG00000236713	2.89337	-3.66429	1.00007	0.318469	1	0	0	0	3	0	0
RP11-412B14.1	ENSG00000255101	2.89337	-3.66429	1.00007	0.318469	1	0	0	0	3	0	0
RP11-431N15.2	ENSG00000230105	2.89337	-3.66429	1.00007	0.318469	1	0	0	0	3	0	0
RP11-455B3.1	ENSG00000248202	2.89337	-3.66429	1.00007	0.318469	1	0	0	0	3	0	0
RPS4XP5	ENSG00000229920	2.89337	-3.66429	1.00007	0.318469	1	0	0	0	3	0	0
SNORD117	ENSG00000201785	2.89337	-3.66429	1.00007	0.318469	1	0	0	0	3	0	0
TMIGD1	ENSG00000182271	2.89337	-3.66429	1.00007	0.318469	1	0	0	0	3	0	0
TNN	ENSG00000120332	2.89337	-3.66429	1.00007	0.318469	1	0	0	0	3	0	0
TRBJ1-6	ENSG00000282780	2.89337	-3.66429	1.00007	0.318469	1	0	0	0	3	0	0
TSGA13	ENSG00000213265	2.89337	-3.66429	1.00007	0.318469	1	0	0	0	3	0	0
WDR38	ENSG00000136918	2.89337	-3.66429	1.00007	0.318469	1	0	0	0	3	0	0
Y_RNA	ENSG00000202146	2.89337	-3.66429	1.00007	0.318469	1	0	0	0	3	0	0
ZNF177	ENSG00000188629	2.89337	-3.66429	1.00007	0.318469	1	0	0	0	3	0	0
NA	ENSG00000285637	2.89052	-3.04611	2.74334	0.0991719	0.450492	1	0	0	3	4	3
CTC-558O2.1	ENSG00000254042	2.88741	-2.61803	5.13534	0.024475	0.140811	2	0	0	7	4	5
RP11-361H10.3	ENSG00000258454	2.88741	-2.61803	5.13534	0.024475	0.140811	2	0	0	7	4	5
HSP90AA5P	ENSG00000205955	2.88712	-3.04747	2.68028	0.103113	0.464457	0	1	0	5	3	2
PABPC1P7	ENSG00000250651	2.8867	-2.66246	4.88477	0.0281874	0.158779	0	2	0	4	7	5
C11orf42	ENSG00000180878	2.88534	-3.04698	2.73258	0.0998322	0.452791	1	0	0	3	3	4
ABCA9	ENSG00000154258	2.87707	-0.0592094	53.9631	4.59298e-12	1.55039e-10	7	2	10	33	43	72
GPR155	ENSG00000163328	2.87663	3.76658	177.685	1.08424e-29	2.35863e-27	98	106	99	714	630	902
CFAP206	ENSG00000272514	2.87601	-2.57348	5.45989	0.0204115	0.12032	0	1	1	7	4	6
ALMS1P1	ENSG00000163016	2.875	-2.56964	5.47545	0.0202353	0.119401	1	0	1	5	9	4
CABP1	ENSG00000157782	2.86486	-2.61607	5.19969	0.0236069	0.136431	0	1	1	5	7	5
MUC12	ENSG00000205277	2.86405	-2.66331	4.83882	0.0289299	0.162334	0	2	0	4	6	6
RP11-354A14.1	ENSG00000254689	2.86381	-2.25054	8.25886	0.0044773	0.0320466	2	0	1	6	7	10
ADGRB1	ENSG00000181790	2.86119	2.16506	128.95	1.4791e-23	1.74799e-21	37	17	50	234	207	284
PFN1P11	ENSG00000213061	2.86068	-3.04694	2.6667	0.103985	0.467545	0	0	1	4	4	2
APOBR	ENSG00000184730	2.85923	-1.4999	17.9863	3.35031e-05	0.000385164	2	2	2	13	28	8
CTD-2538G9.5	ENSG00000268743	2.85829	-3.04786	2.63673	0.105936	0.473854	1	0	0	3	2	5
RP11-893F2.13	ENSG00000253730	2.85829	-3.04786	2.63673	0.105936	0.473854	1	0	0	3	2	5
HIST1H2AI	ENSG00000196747	2.85748	0.204833	61.0293	2.75687e-13	1.0795e-11	11	3	10	60	27	91
DNAH10OS	ENSG00000250091	2.85453	0.479703	73.5002	2.32022e-15	1.18297e-13	10	7	13	72	64	82
NCRNA00250	ENSG00000253433	2.8533	-3.04494	2.57697	0.10995	0.48702	0	0	1	2	6	2
PTPRVP	ENSG00000243323	2.8533	-3.04494	2.57697	0.10995	0.48702	0	0	1	2	6	2
MARK1	ENSG00000116141	2.85293	1.91464	122.594	1.08634e-22	1.16434e-20	32	21	32	193	183	235
CTC-523E23.3	ENSG00000280106	2.84926	-1.98639	11.3121	0.000916937	0.00779171	1	1	2	8	13	10
SLC22A13	ENSG00000172940	2.84894	-3.04511	2.63856	0.105816	0.473422	1	0	0	2	5	3
TPT1P13	ENSG00000213498	2.84859	-1.96014	11.3274	0.000909809	0.00773897	2	2	0	11	7	13
CYP4F35P	ENSG00000265787	2.84549	-3.04922	2.42042	0.121287	0.526438	1	0	0	6	1	2
TTC9	ENSG00000133985	2.84297	0.393738	70.3413	7.61697e-15	3.63135e-13	9	11	9	70	64	72
FBXL19-AS1	ENSG00000260852	2.84264	2.25363	130.669	8.68263e-24	1.05367e-21	21	39	48	231	204	340
CLDN2	ENSG00000165376	2.83968	-2.61837	4.90341	0.0278919	0.157511	0	1	1	3	4	9
GATSL3	ENSG00000239282	2.83853	-0.83031	33.2195	2.94876e-08	5.91716e-07	4	4	3	22	34	26
DSC2	ENSG00000134755	2.83785	1.18356	92.4851	2.42716e-18	1.71965e-16	17	20	12	123	76	165
AKR1C4	ENSG00000198610	2.8374	-2.98713	2.65145	0.104973	0.470833	0	0	1	6	3	1
LINC00959	ENSG00000237489	2.83705	0.791425	79.2563	2.75597e-16	1.55796e-14	14	7	16	95	117	63
YIPF7	ENSG00000177752	2.83443	-3.04759	2.4954	0.115702	0.506881	0	1	0	5	3	1
RP4-785G19.5	ENSG00000250917	2.82883	-2.93084	2.66611	0.104023	0.46768	0	1	0	7	0	4
RP11-122G18.10	ENSG00000283360	2.82859	-3.11123	2.34244	0.127415	0.547658	0	0	1	1	3	5
LEMD1-AS1	ENSG00000226235	2.82815	-2.2092	7.91156	0.0053836	0.0376884	1	1	1	8	16	2
ESRRB	ENSG00000119715	2.82769	-2.28802	7.73401	0.00591782	0.0409156	0	2	1	6	6	10
DPY19L2	ENSG00000177990	2.82745	2.51576	139.423	6.00632e-25	8.07279e-23	40	56	36	283	308	341
LA16c-390H2.4	ENSG00000262312	2.82297	-3.10924	2.32921	0.128489	0.551342	0	1	0	3	5	1
C3orf80	ENSG00000180044	2.8225	-1.96212	11.0117	0.00106916	0.00891623	2	1	1	11	5	15
AC002519.8	ENSG00000259810	2.82214	-2.98657	2.54573	0.112115	0.494894	1	0	0	1	2	8
NRCAM	ENSG00000091129	2.82147	-1.55996	16.0333	8.66581e-05	0.000915056	0	2	4	16	5	24
RNU7-171P	ENSG00000238406	2.82016	-3.11135	2.41211	0.121924	0.528736	0	0	1	2	3	4
NSG1	ENSG00000168824	2.81965	-1.38076	20.2881	1.11101e-05	0.000140666	3	1	3	15	23	15
PCDHB17P	ENSG00000255622	2.81907	-1.25484	22.4508	3.99642e-06	5.54655e-05	1	3	4	12	17	29
AC106786.1	ENSG00000223652	2.81764	-2.28484	7.73584	0.00591202	0.0408809	1	0	2	5	11	8
MAMDC2-AS1	ENSG00000204706	2.81597	-1.11493	26.0949	7.34887e-07	1.1707e-05	2	5	2	22	23	20
SLC1A1	ENSG00000106688	2.81452	-2.57329	5.12433	0.024627	0.141547	1	1	0	5	3	9
MLLT10P1	ENSG00000238151	2.81408	-2.57179	5.05297	0.0256353	0.14644	1	0	1	9	6	2
AC026150.8	ENSG00000260693	2.81209	-3.04997	2.30594	0.13041	0.557997	1	0	0	5	0	4
RP4-740C4.5	ENSG00000269896	2.8091	1.27146	98.0106	3.58327e-19	2.7387e-17	18	12	25	135	127	123
MYO15B	ENSG00000266714	2.80634	0.0327984	56.4009	1.72447e-12	6.09426e-11	4	5	13	45	51	60
IGSF22	ENSG00000179057	2.80632	-2.6163	4.93814	0.02735	0.154908	0	1	1	6	7	3
AC090587.5	ENSG00000228661	2.79845	-1.9872	10.2654	0.00156918	0.0125858	2	0	2	4	11	17
PLEKHB1	ENSG00000021300	2.79783	2.64603	136.607	1.40774e-24	1.82524e-22	43	39	64	306	429	284
C1S	ENSG00000182326	2.79474	6.61897	236.701	3.80935e-36	1.48174e-33	654	634	1111	5213	5534	5345
FAM182B	ENSG00000175170	2.79286	-2.05265	9.99144	0.00180795	0.0142939	1	0	3	11	6	11
ONECUT2	ENSG00000119547	2.79177	3.61507	159.877	1.51503e-27	2.61721e-25	110	115	67	643	567	792
RP11-87H9.5	ENSG00000279456	2.78879	-3.04586	2.49107	0.116017	0.50792	1	0	0	1	4	5
SLC4A9	ENSG00000113073	2.7879	-2.62052	4.72246	0.0309035	0.171837	1	0	1	8	2	6
RIPPLY1	ENSG00000147223	2.78607	-3.10836	2.11129	0.147734	0.612534	0	1	0	3	6	0
C12orf56	ENSG00000185306	2.78606	-3.11025	2.29801	0.131062	0.560092	0	1	0	4	4	1
OR4C6	ENSG00000181903	2.78606	-3.11025	2.29801	0.131062	0.560092	0	1	0	4	4	1
PON1	ENSG00000005421	2.78532	-3.11147	2.38952	0.123674	0.534656	0	0	1	3	3	3
HIST1H4E	ENSG00000276966	2.78447	-0.186148	49.1132	3.32201e-11	1.00836e-09	9	3	8	44	46	43
HLA-DPB1	ENSG00000223865	2.78404	-3.04606	2.47234	0.117389	0.512816	0	0	1	4	5	1
MDP1	ENSG00000213920	2.78208	-2.98328	2.4507	0.118996	0.518603	0	0	1	4	7	0
RP11-81A22.4	ENSG00000280254	2.77995	0.546286	72.8026	3.01306e-15	1.51517e-13	7	13	12	69	88	73
GPR68	ENSG00000119714	2.7799	-1.04653	26.164	7.11879e-07	1.13651e-05	9	1	1	22	29	18
AC091132.1	ENSG00000236234	2.77955	-2.66669	4.40942	0.0369492	0.200001	2	0	0	7	2	6
RP11-266L9.5	ENSG00000262155	2.77903	-3.10934	2.16115	0.14306	0.598309	0	0	1	0	5	4
NA	ENSG00000284735	2.7755	-2.61994	4.55642	0.0339684	0.186252	1	0	1	4	2	10
PCDHAC1	ENSG00000248383	2.77421	-2.62101	4.5048	0.0349852	0.19106	1	0	1	5	1	9
KALRN	ENSG00000160145	2.76982	-3.04706	2.44941	0.119093	0.518871	0	0	1	5	4	1
LINC01122	ENSG00000233723	2.76802	-1.59078	16.0394	8.64017e-05	0.000912899	4	1	1	10	21	13
TMEM110-MUSTN1	ENSG00000248592	2.76391	-2.07775	9.66145	0.00214554	0.0166207	0	2	2	6	14	8
F8	ENSG00000185010	2.761	2.27015	126.505	3.17e-23	3.57371e-21	28	41	46	273	257	248
ENPP6	ENSG00000164303	2.75856	-1.00605	27.6494	3.60591e-07	6.07728e-06	4	4	2	21	22	27
RP11-317N8.5	ENSG00000258938	2.75737	-1.13512	24.7389	1.37436e-06	2.07248e-05	4	2	3	21	17	25
RP11-739P1.2	ENSG00000248206	2.75343	-2.36536	6.62669	0.0107425	0.0689497	0	0	3	9	5	7
JHDM1D-AS1	ENSG00000260231	2.75309	1.80815	102.208	8.57947e-20	6.94098e-18	17	19	50	203	213	144
ZDHHC11	ENSG00000188818	2.74871	1.24097	94.131	1.36766e-18	9.95409e-17	14	22	20	103	164	110
DDX39BP2	ENSG00000238024	2.74691	-2.98843	2.20466	0.139119	0.586124	1	0	0	2	0	8
CDRT1	ENSG00000241322	2.74567	-1.66836	14.668	0.000169792	0.00168572	0	5	1	15	12	14
LINC01068	ENSG00000227676	2.74227	-2.66609	4.44188	0.036268	0.196958	0	2	0	5	3	7
EEF1GP7	ENSG00000236290	2.73875	-3.11059	2.30482	0.130495	0.558198	0	0	1	3	4	2
FAM78B	ENSG00000188859	2.73761	0.624547	72.3646	3.55155e-15	1.77683e-13	19	12	6	87	94	59
CYCSP24	ENSG00000227666	2.73621	-3.04886	2.29008	0.131724	0.562352	0	1	0	2	1	7
TNFSF18	ENSG00000120337	2.73579	-1.82176	11.9416	0.000665612	0.00582895	0	3	2	7	7	21
C2orf27B	ENSG00000186825	2.73147	-2.66456	4.41765	0.0367754	0.199337	0	0	2	6	6	3
DNAI1	ENSG00000122735	2.73059	-1.01128	26.6468	5.70347e-07	9.2463e-06	2	5	3	27	16	27
ALS2CR12	ENSG00000155749	2.73053	-1.19569	22.9663	3.13818e-06	4.44682e-05	1	3	5	14	28	20
KRT18P59	ENSG00000187686	2.73052	-1.81637	12.5413	0.000491458	0.00443543	2	2	1	15	15	7
CPEB2-AS1	ENSG00000247624	2.72969	-3.11276	2.1924	0.14021	0.589367	1	0	0	5	1	3
RP11-446H18.5	ENSG00000239828	2.72755	-0.0403805	49.8563	2.4468e-11	7.56782e-10	11	6	5	44	31	73
CTB-50L17.16	ENSG00000267011	2.72655	-2.05081	9.52551	0.00230278	0.017708	2	2	0	15	7	7
RP11-17E2.2	ENSG00000250039	2.72029	-2.36321	6.65066	0.0106034	0.0681168	0	2	1	5	6	9
RP11-23F23.2	ENSG00000254480	2.71923	-1.84357	12.1702	0.000592833	0.00525427	3	0	2	11	14	10
ADCY8	ENSG00000155897	2.71749	-2.71442	4.04061	0.0457123	0.23885	2	0	0	7	3	4
CDH15	ENSG00000129910	2.71421	-2.7143	4.08168	0.0446359	0.234289	2	0	0	6	3	5
CNGA4	ENSG00000132259	2.71421	-2.7143	4.08168	0.0446359	0.234289	2	0	0	6	3	5
KCNN1	ENSG00000105642	2.71411	0.918965	75.5657	1.07464e-15	5.67105e-14	15	3	30	91	99	104
ZBTB7C	ENSG00000184828	2.71379	-3.04946	1.92329	0.16699	0.671478	1	0	0	8	1	0
IGLV1-51	ENSG00000211644	2.71363	-1.81755	12.468	0.00050998	0.00458849	2	1	2	15	14	8
HIST1H2AC	ENSG00000180573	2.71284	4.30134	174.635	2.48488e-29	5.23117e-27	154	161	173	1007	1171	1031
CTC-448F2.4	ENSG00000267006	2.71083	-3.11423	2.02687	0.156047	0.638279	0	0	1	4	0	5
RP11-834C11.10	ENSG00000257534	2.71083	-3.11423	2.02687	0.156047	0.638279	0	0	1	4	0	5
RP11-42I10.1	ENSG00000260086	2.71048	-0.944106	28.46	2.49358e-07	4.30782e-06	2	4	5	23	30	22
DLL1	ENSG00000198719	2.70696	0.279441	60.8595	2.94695e-13	1.14933e-11	4	10	14	51	56	79
RP11-419I17.1	ENSG00000283674	2.70464	1.04197	85.9775	2.4215e-17	1.54763e-15	17	14	18	108	109	108
CTC-559E9.6	ENSG00000267419	2.70362	0.649264	71.2081	5.48926e-15	2.66677e-13	12	8	17	69	103	75
RP11-1008C21.2	ENSG00000236914	2.70321	-2.32282	6.87154	0.00940633	0.0614004	1	1	1	9	10	4
ZNF85	ENSG00000105750	2.70076	-2.71232	4.17511	0.0422855	0.223812	0	1	1	4	6	5
RP11-598P20.3	ENSG00000254198	2.69942	0.242995	56.7927	1.47457e-12	5.25538e-11	11	7	9	68	27	87
ISG15	ENSG00000187608	2.69825	5.95697	201.66	1.99606e-32	5.55634e-30	594	391	566	2965	4289	2874
RP11-88E10.4	ENSG00000277159	2.69055	-2.07858	9.38836	0.00247339	0.0188742	2	1	1	7	12	9
LINC00937	ENSG00000226091	2.69049	-2.66159	4.27289	0.0399659	0.213555	1	0	1	2	9	6
RP3-473L9.4	ENSG00000257595	2.68514	-3.17675	2.03535	0.155182	0.635962	0	1	0	2	4	2
LRRC4	ENSG00000128594	2.68442	-3.11151	2.18584	0.140801	0.591303	1	0	0	2	2	5
RNU4-50P	ENSG00000201231	2.68442	-3.11151	2.18584	0.140801	0.591303	1	0	0	2	2	5
RP11-98F14.11	ENSG00000269125	2.68213	-3.10912	2.01653	0.157102	0.641149	1	0	0	4	5	0
SULT2B1	ENSG00000088002	2.68129	-2.04535	9.11179	0.00285789	0.0214555	2	1	1	12	15	3
CYP1B1	ENSG00000138061	2.68033	1.36179	92.4683	2.44138e-18	1.72764e-16	14	19	31	154	117	134
POMK	ENSG00000185900	2.67619	0.85073	66.3677	3.46745e-14	1.53474e-12	16	13	9	89	31	165
APLP1	ENSG00000105290	2.67378	3.74889	156.83	3.61453e-27	6.04842e-25	125	102	113	671	813	694
HLA-DPA1	ENSG00000231389	2.67366	0.241155	58.3989	7.78243e-13	2.88832e-11	5	12	10	52	50	78
CTB-78F1.2	ENSG00000253357	2.67097	-1.87432	11.2746	0.000934682	0.00792415	3	2	0	16	9	9
RP4-669P10.16	ENSG00000232710	2.66919	-2.71455	3.98725	0.0471525	0.24524	0	2	0	5	3	7
HIST1H1C	ENSG00000187837	2.66878	5.17807	173.571	3.32382e-29	6.89839e-27	271	256	371	1887	2715	1298
AC004019.13	ENSG00000236754	2.6681	-3.76216	0.832446	0.362635	1	0	0	0	0	1	1
AC017079.4	ENSG00000238180	2.6681	-3.76216	0.832446	0.362635	1	0	0	0	0	1	1
AC072052.7	ENSG00000231359	2.6681	-3.76216	0.832446	0.362635	1	0	0	0	0	1	1
AC079150.2	ENSG00000226338	2.6681	-3.76216	0.832446	0.362635	1	0	0	0	0	1	1
AC110299.5	ENSG00000224232	2.6681	-3.76216	0.832446	0.362635	1	0	0	0	0	1	1
ACTL7A	ENSG00000187003	2.6681	-3.76216	0.832446	0.362635	1	0	0	0	0	1	1
ANKRD26P1	ENSG00000261239	2.6681	-3.76216	0.832446	0.362635	1	0	0	0	0	1	1
ANKRD34B	ENSG00000189127	2.6681	-3.76216	0.832446	0.362635	1	0	0	0	0	1	1
AP000962.2	ENSG00000269950	2.6681	-3.76216	0.832446	0.362635	1	0	0	0	0	1	1
AQP4-AS1	ENSG00000260372	2.6681	-3.76216	0.832446	0.362635	1	0	0	0	0	1	1
C17orf74	ENSG00000184560	2.6681	-3.76216	0.832446	0.362635	1	0	0	0	0	1	1
C17orf82	ENSG00000187013	2.6681	-3.76216	0.832446	0.362635	1	0	0	0	0	1	1
C2orf27AP2	ENSG00000239792	2.6681	-3.76216	0.832446	0.362635	1	0	0	0	0	1	1
CCNB3P1	ENSG00000249616	2.6681	-3.76216	0.832446	0.362635	1	0	0	0	0	1	1
CDC27P3	ENSG00000283005	2.6681	-3.76216	0.832446	0.362635	1	0	0	0	0	1	1
CFAP47	ENSG00000165164	2.6681	-3.76216	0.832446	0.362635	1	0	0	0	0	1	1
CHST9	ENSG00000154080	2.6681	-3.76216	0.832446	0.362635	1	0	0	0	0	1	1
CLYBL-AS2	ENSG00000227659	2.6681	-3.76216	0.832446	0.362635	1	0	0	0	0	1	1
CR1L	ENSG00000197721	2.6681	-3.76216	0.832446	0.362635	1	0	0	0	0	1	1
CR848007.2	ENSG00000170165	2.6681	-3.76216	0.832446	0.362635	1	0	0	0	0	1	1
CTA-414D7.1	ENSG00000279175	2.6681	-3.76216	0.832446	0.362635	1	0	0	0	0	1	1
CTB-118N6.2	ENSG00000249167	2.6681	-3.76216	0.832446	0.362635	1	0	0	0	0	1	1
CTC-248O19.1	ENSG00000253653	2.6681	-3.76216	0.832446	0.362635	1	0	0	0	0	1	1
CTD-2521M24.13	ENSG00000269720	2.6681	-3.76216	0.832446	0.362635	1	0	0	0	0	1	1
CTD-3137H5.1	ENSG00000268199	2.6681	-3.76216	0.832446	0.362635	1	0	0	0	0	1	1
CYP27C1	ENSG00000186684	2.6681	-3.76216	0.832446	0.362635	1	0	0	0	0	1	1
ECE2	ENSG00000145194	2.6681	-3.76216	0.832446	0.362635	1	0	0	0	0	1	1
EDAR	ENSG00000135960	2.6681	-3.76216	0.832446	0.362635	1	0	0	0	0	1	1
FAR2P3	ENSG00000240253	2.6681	-3.76216	0.832446	0.362635	1	0	0	0	0	1	1
GABBR2	ENSG00000136928	2.6681	-3.76216	0.832446	0.362635	1	0	0	0	0	1	1
GAPDHP33	ENSG00000240244	2.6681	-3.76216	0.832446	0.362635	1	0	0	0	0	1	1
GLDN	ENSG00000186417	2.6681	-3.76216	0.832446	0.362635	1	0	0	0	0	1	1
GNG8	ENSG00000167414	2.6681	-3.76216	0.832446	0.362635	1	0	0	0	0	1	1
GS1-166A23.1	ENSG00000272537	2.6681	-3.76216	0.832446	0.362635	1	0	0	0	0	1	1
H2AFZP4	ENSG00000255329	2.6681	-3.76216	0.832446	0.362635	1	0	0	0	0	1	1
HIST1H1D	ENSG00000124575	2.6681	-3.76216	0.832446	0.362635	1	0	0	0	0	1	1
HIST2H3DP1	ENSG00000213244	2.6681	-3.76216	0.832446	0.362635	1	0	0	0	0	1	1
HNRNPA1P34	ENSG00000213049	2.6681	-3.76216	0.832446	0.362635	1	0	0	0	0	1	1
HOXD12	ENSG00000170178	2.6681	-3.76216	0.832446	0.362635	1	0	0	0	0	1	1
HPCAL4	ENSG00000116983	2.6681	-3.76216	0.832446	0.362635	1	0	0	0	0	1	1
HSF5	ENSG00000176160	2.6681	-3.76216	0.832446	0.362635	1	0	0	0	0	1	1
KRR1P1	ENSG00000237672	2.6681	-3.76216	0.832446	0.362635	1	0	0	0	0	1	1
KRT18P61	ENSG00000267083	2.6681	-3.76216	0.832446	0.362635	1	0	0	0	0	1	1
LINC00858	ENSG00000229404	2.6681	-3.76216	0.832446	0.362635	1	0	0	0	0	1	1
MAGOH3P	ENSG00000270975	2.6681	-3.76216	0.832446	0.362635	1	0	0	0	0	1	1
MIR1302-3	ENSG00000221055	2.6681	-3.76216	0.832446	0.362635	1	0	0	0	0	1	1
MIR645	ENSG00000208018	2.6681	-3.76216	0.832446	0.362635	1	0	0	0	0	1	1
NA	ENSG00000285473	2.6681	-3.76216	0.832446	0.362635	1	0	0	0	0	1	1
NA	ENSG00000285914	2.6681	-3.76216	0.832446	0.362635	1	0	0	0	0	1	1
PDC	ENSG00000116703	2.6681	-3.76216	0.832446	0.362635	1	0	0	0	0	1	1
PDE6H	ENSG00000139053	2.6681	-3.76216	0.832446	0.362635	1	0	0	0	0	1	1
PRR23A	ENSG00000206260	2.6681	-3.76216	0.832446	0.362635	1	0	0	0	0	1	1
PXMP4	ENSG00000101417	2.6681	-3.76216	0.832446	0.362635	1	0	0	0	0	1	1
RN7SL382P	ENSG00000240723	2.6681	-3.76216	0.832446	0.362635	1	0	0	0	0	1	1
RN7SL426P	ENSG00000263815	2.6681	-3.76216	0.832446	0.362635	1	0	0	0	0	1	1
RN7SL762P	ENSG00000244308	2.6681	-3.76216	0.832446	0.362635	1	0	0	0	0	1	1
RN7SL806P	ENSG00000242719	2.6681	-3.76216	0.832446	0.362635	1	0	0	0	0	1	1
RNA5SP442	ENSG00000201920	2.6681	-3.76216	0.832446	0.362635	1	0	0	0	0	1	1
RNU6-130P	ENSG00000223044	2.6681	-3.76216	0.832446	0.362635	1	0	0	0	0	1	1
RNU6-964P	ENSG00000252333	2.6681	-3.76216	0.832446	0.362635	1	0	0	0	0	1	1
RNY1P12	ENSG00000201121	2.6681	-3.76216	0.832446	0.362635	1	0	0	0	0	1	1
RP11-104L21.3	ENSG00000273160	2.6681	-3.76216	0.832446	0.362635	1	0	0	0	0	1	1
RP11-1094M14.5	ENSG00000267074	2.6681	-3.76216	0.832446	0.362635	1	0	0	0	0	1	1
RP11-1094M14.8	ENSG00000267369	2.6681	-3.76216	0.832446	0.362635	1	0	0	0	0	1	1
RP11-113D19.9	ENSG00000275980	2.6681	-3.76216	0.832446	0.362635	1	0	0	0	0	1	1
RP11-172C16.4	ENSG00000256674	2.6681	-3.76216	0.832446	0.362635	1	0	0	0	0	1	1
RP11-184M15.1	ENSG00000248187	2.6681	-3.76216	0.832446	0.362635	1	0	0	0	0	1	1
RP11-193J6.1	ENSG00000279839	2.6681	-3.76216	0.832446	0.362635	1	0	0	0	0	1	1
RP11-201E8.1	ENSG00000244464	2.6681	-3.76216	0.832446	0.362635	1	0	0	0	0	1	1
RP11-236F9.2	ENSG00000228522	2.6681	-3.76216	0.832446	0.362635	1	0	0	0	0	1	1
RP11-240G22.1	ENSG00000240100	2.6681	-3.76216	0.832446	0.362635	1	0	0	0	0	1	1
RP11-2I17.1	ENSG00000243568	2.6681	-3.76216	0.832446	0.362635	1	0	0	0	0	1	1
RP11-341D18.6	ENSG00000279231	2.6681	-3.76216	0.832446	0.362635	1	0	0	0	0	1	1
RP11-353M9.1	ENSG00000234091	2.6681	-3.76216	0.832446	0.362635	1	0	0	0	0	1	1
RP11-360D2.2	ENSG00000225591	2.6681	-3.76216	0.832446	0.362635	1	0	0	0	0	1	1
RP11-368I23.3	ENSG00000272797	2.6681	-3.76216	0.832446	0.362635	1	0	0	0	0	1	1
RP11-395P16.1	ENSG00000235695	2.6681	-3.76216	0.832446	0.362635	1	0	0	0	0	1	1
RP11-3B7.1	ENSG00000225399	2.6681	-3.76216	0.832446	0.362635	1	0	0	0	0	1	1
RP11-413N19.2	ENSG00000283554	2.6681	-3.76216	0.832446	0.362635	1	0	0	0	0	1	1
RP11-462H3.2	ENSG00000283443	2.6681	-3.76216	0.832446	0.362635	1	0	0	0	0	1	1
RP11-486A14.1	ENSG00000257512	2.6681	-3.76216	0.832446	0.362635	1	0	0	0	0	1	1
RP11-534I8.1	ENSG00000232905	2.6681	-3.76216	0.832446	0.362635	1	0	0	0	0	1	1
RP11-63B13.1	ENSG00000261501	2.6681	-3.76216	0.832446	0.362635	1	0	0	0	0	1	1
RP11-674I16.2	ENSG00000270528	2.6681	-3.76216	0.832446	0.362635	1	0	0	0	0	1	1
RP11-713P17.4	ENSG00000254648	2.6681	-3.76216	0.832446	0.362635	1	0	0	0	0	1	1
RP11-760D2.12	ENSG00000271047	2.6681	-3.76216	0.832446	0.362635	1	0	0	0	0	1	1
RP11-85I21.1	ENSG00000241884	2.6681	-3.76216	0.832446	0.362635	1	0	0	0	0	1	1
RP11-871F6.3	ENSG00000256994	2.6681	-3.76216	0.832446	0.362635	1	0	0	0	0	1	1
RP11-93H12.4	ENSG00000270002	2.6681	-3.76216	0.832446	0.362635	1	0	0	0	0	1	1
RP11-964E11.3	ENSG00000283098	2.6681	-3.76216	0.832446	0.362635	1	0	0	0	0	1	1
RP3-406A7.7	ENSG00000260418	2.6681	-3.76216	0.832446	0.362635	1	0	0	0	0	1	1
RP4-560B9.4	ENSG00000236741	2.6681	-3.76216	0.832446	0.362635	1	0	0	0	0	1	1
RP5-1068H6.6	ENSG00000278595	2.6681	-3.76216	0.832446	0.362635	1	0	0	0	0	1	1
RPL12P10	ENSG00000226279	2.6681	-3.76216	0.832446	0.362635	1	0	0	0	0	1	1
RPL37P1	ENSG00000227401	2.6681	-3.76216	0.832446	0.362635	1	0	0	0	0	1	1
RPL38P3	ENSG00000244422	2.6681	-3.76216	0.832446	0.362635	1	0	0	0	0	1	1
SEZ6L	ENSG00000100095	2.6681	-3.76216	0.832446	0.362635	1	0	0	0	0	1	1
SPRY4-IT1_2	ENSG00000274721	2.6681	-3.76216	0.832446	0.362635	1	0	0	0	0	1	1
SYT13	ENSG00000019505	2.6681	-3.76216	0.832446	0.362635	1	0	0	0	0	1	1
TTLL7-IT1	ENSG00000233061	2.6681	-3.76216	0.832446	0.362635	1	0	0	0	0	1	1
VPS25P1	ENSG00000226755	2.6681	-3.76216	0.832446	0.362635	1	0	0	0	0	1	1
ZNF93	ENSG00000184635	2.6681	-3.76216	0.832446	0.362635	1	0	0	0	0	1	1
RP11-285G1.14	ENSG00000273363	2.66618	-2.76391	3.76606	0.0536575	0.2731	0	0	2	4	5	5
SHANK1	ENSG00000161681	2.66606	0.0413623	51.7586	1.12337e-11	3.60158e-10	4	10	9	55	37	63
NA	ENSG00000284617	2.6649	-2.66399	4.18517	0.0420405	0.222736	1	0	1	7	6	2
NAALADL2	ENSG00000177694	2.66292	1.47156	97.0906	4.91517e-19	3.72673e-17	28	22	20	150	128	161
TPTE2P1	ENSG00000253771	2.66072	0.31011	60.4808	3.41981e-13	1.32495e-11	6	9	14	60	72	59
RP11-504P24.9	ENSG00000278467	2.65961	-2.66776	3.86651	0.0505921	0.260295	1	0	1	4	1	10
RP11-354K4.1	ENSG00000231762	2.65914	-3.17899	1.99553	0.159262	0.64798	0	0	1	2	2	4
TGFB2	ENSG00000092969	2.65893	-2.1119	8.8215	0.00332776	0.0246228	2	0	2	7	11	9
TPP1	ENSG00000166340	2.65819	7.59124	237.195	3.3922e-36	1.32827e-33	1527	1359	2150	10096	11417	9737
TRPM8	ENSG00000144481	2.65624	-2.71198	3.93022	0.048745	0.252428	1	1	0	6	6	2
PARM1	ENSG00000169116	2.65592	-2.71293	4.05709	0.0452772	0.236893	1	0	1	4	5	6
RP11-554F20.1	ENSG00000237461	2.65571	-3.10971	2.11901	0.146991	0.610402	0	0	1	3	5	1
NTS	ENSG00000133636	2.65542	-2.71379	4.01693	0.0463456	0.241643	1	0	1	4	4	7
PRR23D1	ENSG00000255251	2.65317	-3.10799	2.05633	0.15308	0.629411	1	0	0	2	6	1
PRR23D2	ENSG00000255378	2.65317	-3.10799	2.05633	0.15308	0.629411	1	0	0	2	6	1
CLK3P2	ENSG00000226191	2.65301	-2.66241	4.03324	0.0459084	0.23964	0	1	1	6	9	1
RP11-177H2.1	ENSG00000280294	2.65149	-0.191761	45.0163	1.82509e-10	5.05169e-09	5	8	7	51	52	28
RP13-225O21.2	ENSG00000228487	2.65095	-2.66762	4.1297	0.0434111	0.228944	0	1	1	7	2	6
IGHV3OR16-13	ENSG00000271178	2.64905	-3.17786	1.82737	0.177917	0.705032	0	0	1	0	3	5
CFAP74	ENSG00000142609	2.64362	-1.08511	24.317	1.67153e-06	2.48487e-05	4	3	3	27	20	18
CTD-2666L21.2	ENSG00000234750	2.64325	-3.11288	2.11369	0.147498	0.611921	0	1	0	4	1	4
CTC-203F4.2	ENSG00000270021	2.64303	-1.09276	23.908	2.02176e-06	2.96648e-05	5	3	2	18	31	17
PCDHGB1	ENSG00000254221	2.64173	0.303055	58.7998	6.63926e-13	2.48222e-11	7	7	15	59	41	89
RP11-480D4.2	ENSG00000249159	2.64132	-1.6925	13.8579	0.000253951	0.00243404	1	3	2	15	12	13
KLHDC8B	ENSG00000185909	2.63822	-0.661616	32.9552	3.31534e-08	6.5786e-07	6	3	5	22	44	27
IFI44L	ENSG00000137959	2.63724	4.87458	174.89	2.31787e-29	4.9148e-27	233	244	261	1403	1118	2257
IGDCC4	ENSG00000103742	2.63636	-0.256261	42.7651	4.71544e-10	1.23203e-08	6	3	10	45	28	51
RP11-266L9.3	ENSG00000262700	2.63549	-3.04998	2.10381	0.148443	0.614725	0	1	0	4	0	6
TTLL11-IT1	ENSG00000237548	2.63201	-3.11225	2.01759	0.156987	0.64072	0	1	0	5	2	1
ATP5F1P5	ENSG00000254944	2.62953	-2.76409	3.66483	0.0569479	0.287135	0	2	0	5	4	4
RORB	ENSG00000198963	2.62909	-0.462228	38.0947	3.4856e-09	8.00027e-08	4	4	9	38	32	36
HID1	ENSG00000167861	2.62376	1.94447	104.526	3.92902e-20	3.26408e-18	24	24	54	188	219	202
PROX2	ENSG00000119608	2.6218	-2.40068	6.01695	0.0149943	0.0919927	2	1	0	5	7	8
RP11-111A21.1	ENSG00000258526	2.62029	-3.11264	2.01156	0.157605	0.642842	0	1	0	2	1	6
ADAMTS13	ENSG00000160323	2.61943	2.97393	129.642	1.19298e-23	1.42708e-21	60	50	100	413	452	390
RP11-76C10.6	ENSG00000280002	2.61903	-2.44178	5.71171	0.0177466	0.106405	0	2	1	5	7	8
RP11-87C12.5	ENSG00000255856	2.61819	-3.17999	1.90241	0.169293	0.678362	0	0	1	3	1	4
DYNC1I1	ENSG00000158560	2.61492	0.517384	65.4713	4.8966e-14	2.11939e-12	13	11	11	85	64	71
AC002386.1	ENSG00000230941	2.61435	-3.76125	0.778416	0.378657	1	0	0	0	0	2	0
AC005522.6	ENSG00000213548	2.61435	-3.76125	0.778416	0.378657	1	0	0	0	0	2	0
AC012456.3	ENSG00000203643	2.61435	-3.76125	0.778416	0.378657	1	0	0	0	0	2	0
AC016894.1	ENSG00000234624	2.61435	-3.76125	0.778416	0.378657	1	0	0	0	0	2	0
AC079781.7	ENSG00000232032	2.61435	-3.76125	0.778416	0.378657	1	0	0	0	0	2	0
AC115522.3	ENSG00000268601	2.61435	-3.76125	0.778416	0.378657	1	0	0	0	0	2	0
AP000688.11	ENSG00000236677	2.61435	-3.76125	0.778416	0.378657	1	0	0	0	0	2	0
AP001059.5	ENSG00000232010	2.61435	-3.76125	0.778416	0.378657	1	0	0	0	0	2	0
APCDD1	ENSG00000154856	2.61435	-3.76125	0.778416	0.378657	1	0	0	0	0	2	0
BCRP3	ENSG00000215481	2.61435	-3.76125	0.778416	0.378657	1	0	0	0	0	2	0
C2orf27AP1	ENSG00000273693	2.61435	-3.76125	0.778416	0.378657	1	0	0	0	0	2	0
C9orf131	ENSG00000174038	2.61435	-3.76125	0.778416	0.378657	1	0	0	0	0	2	0
CADM3	ENSG00000162706	2.61435	-3.76125	0.778416	0.378657	1	0	0	0	0	2	0
CPA6	ENSG00000165078	2.61435	-3.76125	0.778416	0.378657	1	0	0	0	0	2	0
CSAG4	ENSG00000242599	2.61435	-3.76125	0.778416	0.378657	1	0	0	0	0	2	0
CYP7A1	ENSG00000167910	2.61435	-3.76125	0.778416	0.378657	1	0	0	0	0	2	0
DAND5	ENSG00000179284	2.61435	-3.76125	0.778416	0.378657	1	0	0	0	0	2	0
EIF1P2	ENSG00000235549	2.61435	-3.76125	0.778416	0.378657	1	0	0	0	0	2	0
EPHA3	ENSG00000044524	2.61435	-3.76125	0.778416	0.378657	1	0	0	0	0	2	0
FAM170A	ENSG00000164334	2.61435	-3.76125	0.778416	0.378657	1	0	0	0	0	2	0
GAPDHP52	ENSG00000235076	2.61435	-3.76125	0.778416	0.378657	1	0	0	0	0	2	0
GS1-24F4.2	ENSG00000245857	2.61435	-3.76125	0.778416	0.378657	1	0	0	0	0	2	0
HAMP	ENSG00000105697	2.61435	-3.76125	0.778416	0.378657	1	0	0	0	0	2	0
HIST1H1T	ENSG00000187475	2.61435	-3.76125	0.778416	0.378657	1	0	0	0	0	2	0
HIST1H3PS1	ENSG00000220875	2.61435	-3.76125	0.778416	0.378657	1	0	0	0	0	2	0
HS3ST1	ENSG00000002587	2.61435	-3.76125	0.778416	0.378657	1	0	0	0	0	2	0
HS6ST3	ENSG00000185352	2.61435	-3.76125	0.778416	0.378657	1	0	0	0	0	2	0
ITIH4-AS1	ENSG00000239799	2.61435	-3.76125	0.778416	0.378657	1	0	0	0	0	2	0
LEP	ENSG00000174697	2.61435	-3.76125	0.778416	0.378657	1	0	0	0	0	2	0
LHX3	ENSG00000107187	2.61435	-3.76125	0.778416	0.378657	1	0	0	0	0	2	0
LINC00317	ENSG00000238265	2.61435	-3.76125	0.778416	0.378657	1	0	0	0	0	2	0
LINC00578	ENSG00000228221	2.61435	-3.76125	0.778416	0.378657	1	0	0	0	0	2	0
LINC01497	ENSG00000237560	2.61435	-3.76125	0.778416	0.378657	1	0	0	0	0	2	0
MIR3924	ENSG00000264747	2.61435	-3.76125	0.778416	0.378657	1	0	0	0	0	2	0
MIR4326	ENSG00000266104	2.61435	-3.76125	0.778416	0.378657	1	0	0	0	0	2	0
MIR4499	ENSG00000263978	2.61435	-3.76125	0.778416	0.378657	1	0	0	0	0	2	0
MIR5093	ENSG00000266307	2.61435	-3.76125	0.778416	0.378657	1	0	0	0	0	2	0
MIR6133	ENSG00000276137	2.61435	-3.76125	0.778416	0.378657	1	0	0	0	0	2	0
NA	ENSG00000284196	2.61435	-3.76125	0.778416	0.378657	1	0	0	0	0	2	0
NA	ENSG00000284626	2.61435	-3.76125	0.778416	0.378657	1	0	0	0	0	2	0
NA	ENSG00000285000	2.61435	-3.76125	0.778416	0.378657	1	0	0	0	0	2	0
NA	ENSG00000285094	2.61435	-3.76125	0.778416	0.378657	1	0	0	0	0	2	0
OFD1P4Y	ENSG00000229406	2.61435	-3.76125	0.778416	0.378657	1	0	0	0	0	2	0
OFD1P7Y	ENSG00000238088	2.61435	-3.76125	0.778416	0.378657	1	0	0	0	0	2	0
OR7E15P	ENSG00000254917	2.61435	-3.76125	0.778416	0.378657	1	0	0	0	0	2	0
OR7E33P	ENSG00000226537	2.61435	-3.76125	0.778416	0.378657	1	0	0	0	0	2	0
OSTCP6	ENSG00000219790	2.61435	-3.76125	0.778416	0.378657	1	0	0	0	0	2	0
P2RY6	ENSG00000171631	2.61435	-3.76125	0.778416	0.378657	1	0	0	0	0	2	0
PAX5	ENSG00000196092	2.61435	-3.76125	0.778416	0.378657	1	0	0	0	0	2	0
PTCHD3P3	ENSG00000219700	2.61435	-3.76125	0.778416	0.378657	1	0	0	0	0	2	0
RNGTTP1	ENSG00000237731	2.61435	-3.76125	0.778416	0.378657	1	0	0	0	0	2	0
RNU6-291P	ENSG00000207451	2.61435	-3.76125	0.778416	0.378657	1	0	0	0	0	2	0
RNU6-564P	ENSG00000222915	2.61435	-3.76125	0.778416	0.378657	1	0	0	0	0	2	0
RNU6-810P	ENSG00000200871	2.61435	-3.76125	0.778416	0.378657	1	0	0	0	0	2	0
RP1-163M9.8	ENSG00000282143	2.61435	-3.76125	0.778416	0.378657	1	0	0	0	0	2	0
RP1-302G2.5	ENSG00000262179	2.61435	-3.76125	0.778416	0.378657	1	0	0	0	0	2	0
RP11-109P14.8	ENSG00000235673	2.61435	-3.76125	0.778416	0.378657	1	0	0	0	0	2	0
RP11-10E6.1	ENSG00000271368	2.61435	-3.76125	0.778416	0.378657	1	0	0	0	0	2	0
RP11-1167A19.6	ENSG00000254867	2.61435	-3.76125	0.778416	0.378657	1	0	0	0	0	2	0
RP11-1260E13.2	ENSG00000262294	2.61435	-3.76125	0.778416	0.378657	1	0	0	0	0	2	0
RP11-136K7.2	ENSG00000250387	2.61435	-3.76125	0.778416	0.378657	1	0	0	0	0	2	0
RP11-152L20.3	ENSG00000260661	2.61435	-3.76125	0.778416	0.378657	1	0	0	0	0	2	0
RP11-155G15.3	ENSG00000249977	2.61435	-3.76125	0.778416	0.378657	1	0	0	0	0	2	0
RP11-160H22.3	ENSG00000224977	2.61435	-3.76125	0.778416	0.378657	1	0	0	0	0	2	0
RP11-26L20.5	ENSG00000283423	2.61435	-3.76125	0.778416	0.378657	1	0	0	0	0	2	0
RP11-298J20.4	ENSG00000249456	2.61435	-3.76125	0.778416	0.378657	1	0	0	0	0	2	0
RP11-2C24.5	ENSG00000260082	2.61435	-3.76125	0.778416	0.378657	1	0	0	0	0	2	0
RP11-301L8.2	ENSG00000233110	2.61435	-3.76125	0.778416	0.378657	1	0	0	0	0	2	0
RP11-334A14.2	ENSG00000236360	2.61435	-3.76125	0.778416	0.378657	1	0	0	0	0	2	0
RP11-372E1.4	ENSG00000243818	2.61435	-3.76125	0.778416	0.378657	1	0	0	0	0	2	0
RP11-384L8.1	ENSG00000261572	2.61435	-3.76125	0.778416	0.378657	1	0	0	0	0	2	0
RP11-403A3.3	ENSG00000275830	2.61435	-3.76125	0.778416	0.378657	1	0	0	0	0	2	0
RP11-433J8.2	ENSG00000258979	2.61435	-3.76125	0.778416	0.378657	1	0	0	0	0	2	0
RP11-507J18.1	ENSG00000241130	2.61435	-3.76125	0.778416	0.378657	1	0	0	0	0	2	0
RP11-510C10.2	ENSG00000224127	2.61435	-3.76125	0.778416	0.378657	1	0	0	0	0	2	0
RP11-511I11.1	ENSG00000232403	2.61435	-3.76125	0.778416	0.378657	1	0	0	0	0	2	0
RP11-520H14.1	ENSG00000227625	2.61435	-3.76125	0.778416	0.378657	1	0	0	0	0	2	0
RP11-540E16.2	ENSG00000251336	2.61435	-3.76125	0.778416	0.378657	1	0	0	0	0	2	0
RP11-63P12.2	ENSG00000233933	2.61435	-3.76125	0.778416	0.378657	1	0	0	0	0	2	0
RP11-684B2.3	ENSG00000254924	2.61435	-3.76125	0.778416	0.378657	1	0	0	0	0	2	0
RP11-70O5.2	ENSG00000265113	2.61435	-3.76125	0.778416	0.378657	1	0	0	0	0	2	0
RP11-710F7.2	ENSG00000250740	2.61435	-3.76125	0.778416	0.378657	1	0	0	0	0	2	0
RP11-728G15.1	ENSG00000256008	2.61435	-3.76125	0.778416	0.378657	1	0	0	0	0	2	0
RP11-745A24.2	ENSG00000242667	2.61435	-3.76125	0.778416	0.378657	1	0	0	0	0	2	0
RP11-830F9.6	ENSG00000205018	2.61435	-3.76125	0.778416	0.378657	1	0	0	0	0	2	0
RP11-85O21.5	ENSG00000234921	2.61435	-3.76125	0.778416	0.378657	1	0	0	0	0	2	0
RP13-455A7.1	ENSG00000230345	2.61435	-3.76125	0.778416	0.378657	1	0	0	0	0	2	0
RP3-400B16.4	ENSG00000254821	2.61435	-3.76125	0.778416	0.378657	1	0	0	0	0	2	0
RP4-591N18.2	ENSG00000232564	2.61435	-3.76125	0.778416	0.378657	1	0	0	0	0	2	0
RPL4P1	ENSG00000240954	2.61435	-3.76125	0.778416	0.378657	1	0	0	0	0	2	0
RPL5P21	ENSG00000218689	2.61435	-3.76125	0.778416	0.378657	1	0	0	0	0	2	0
RPS3AP40	ENSG00000243672	2.61435	-3.76125	0.778416	0.378657	1	0	0	0	0	2	0
TCN1	ENSG00000134827	2.61435	-3.76125	0.778416	0.378657	1	0	0	0	0	2	0
TDGF1P6	ENSG00000241438	2.61435	-3.76125	0.778416	0.378657	1	0	0	0	0	2	0
TEX15	ENSG00000133863	2.61435	-3.76125	0.778416	0.378657	1	0	0	0	0	2	0
TPRXL	ENSG00000180438	2.61435	-3.76125	0.778416	0.378657	1	0	0	0	0	2	0
VCAN	ENSG00000038427	2.61435	-3.76125	0.778416	0.378657	1	0	0	0	0	2	0
XXcos-LUCA16.1	ENSG00000213600	2.61435	-3.76125	0.778416	0.378657	1	0	0	0	0	2	0
ZNF80	ENSG00000174255	2.61435	-3.76125	0.778416	0.378657	1	0	0	0	0	2	0
RP11-88E10.5	ENSG00000274922	2.61327	-1.11154	23.1649	2.85973e-06	4.07487e-05	5	2	3	22	28	15
MYH7B	ENSG00000078814	2.61229	-1.93116	10.4035	0.00146126	0.0118138	0	3	2	10	9	13
NLGN4X	ENSG00000146938	2.60988	-0.241325	39.6355	1.79311e-09	4.28821e-08	4	10	5	42	20	63
RP11-320L11.2	ENSG00000254783	2.60651	-1.87618	10.865	0.00115265	0.00955824	2	2	1	13	6	14
RPS3AP24	ENSG00000217684	2.60553	-2.40229	6.00444	0.0150979	0.0925268	1	1	1	6	6	8
RNA5SP317	ENSG00000222108	2.60401	-3.04862	1.82527	0.178165	0.705824	0	1	0	0	1	8
AC004538.3	ENSG00000230333	2.6033	-3.76229	0.797497	0.372887	1	0	0	0	1	1	0
AC004941.5	ENSG00000231397	2.6033	-3.76229	0.797497	0.372887	1	0	0	0	1	1	0
AC012531.1	ENSG00000274817	2.6033	-3.76229	0.797497	0.372887	1	0	0	0	1	1	0
AC018442.1	ENSG00000235683	2.6033	-3.76229	0.797497	0.372887	1	0	0	0	1	1	0
ACE2	ENSG00000130234	2.6033	-3.76229	0.797497	0.372887	1	0	0	0	1	1	0
ACTG1P16	ENSG00000260298	2.6033	-3.76229	0.797497	0.372887	1	0	0	0	1	1	0
AF038458.5	ENSG00000267388	2.6033	-3.76229	0.797497	0.372887	1	0	0	0	1	1	0
ANKRD20A2	ENSG00000183148	2.6033	-3.76229	0.797497	0.372887	1	0	0	0	1	1	0
ANKRD36BP2	ENSG00000230006	2.6033	-3.76229	0.797497	0.372887	1	0	0	0	1	1	0
AP001187.11	ENSG00000230835	2.6033	-3.76229	0.797497	0.372887	1	0	0	0	1	1	0
ATP5G1P6	ENSG00000214318	2.6033	-3.76229	0.797497	0.372887	1	0	0	0	1	1	0
ATP6V1G1P2	ENSG00000253502	2.6033	-3.76229	0.797497	0.372887	1	0	0	0	1	1	0
BCL2L10	ENSG00000137875	2.6033	-3.76229	0.797497	0.372887	1	0	0	0	1	1	0
BSNDP2	ENSG00000274973	2.6033	-3.76229	0.797497	0.372887	1	0	0	0	1	1	0
CD8A	ENSG00000153563	2.6033	-3.76229	0.797497	0.372887	1	0	0	0	1	1	0
CLEC19A	ENSG00000261210	2.6033	-3.76229	0.797497	0.372887	1	0	0	0	1	1	0
CLUHP10	ENSG00000282511	2.6033	-3.76229	0.797497	0.372887	1	0	0	0	1	1	0
CPNE6	ENSG00000100884	2.6033	-3.76229	0.797497	0.372887	1	0	0	0	1	1	0
CTC-228N24.2	ENSG00000250603	2.6033	-3.76229	0.797497	0.372887	1	0	0	0	1	1	0
CTD-2547L24.4	ENSG00000260810	2.6033	-3.76229	0.797497	0.372887	1	0	0	0	1	1	0
CTD-2568P8.1	ENSG00000258556	2.6033	-3.76229	0.797497	0.372887	1	0	0	0	1	1	0
DPP10	ENSG00000175497	2.6033	-3.76229	0.797497	0.372887	1	0	0	0	1	1	0
FAM109B	ENSG00000177096	2.6033	-3.76229	0.797497	0.372887	1	0	0	0	1	1	0
FAM187B2P	ENSG00000262497	2.6033	-3.76229	0.797497	0.372887	1	0	0	0	1	1	0
FAM27D1	ENSG00000275493	2.6033	-3.76229	0.797497	0.372887	1	0	0	0	1	1	0
FNDC3CP	ENSG00000223592	2.6033	-3.76229	0.797497	0.372887	1	0	0	0	1	1	0
GS1-309P15.4	ENSG00000238247	2.6033	-3.76229	0.797497	0.372887	1	0	0	0	1	1	0
GS1-72M22.1	ENSG00000272163	2.6033	-3.76229	0.797497	0.372887	1	0	0	0	1	1	0
HCG2040054	ENSG00000235760	2.6033	-3.76229	0.797497	0.372887	1	0	0	0	1	1	0
HIST1H2BH	ENSG00000275713	2.6033	-3.76229	0.797497	0.372887	1	0	0	0	1	1	0
IDI2	ENSG00000148377	2.6033	-3.76229	0.797497	0.372887	1	0	0	0	1	1	0
KRTAP9-12P	ENSG00000248807	2.6033	-3.76229	0.797497	0.372887	1	0	0	0	1	1	0
LINC00486	ENSG00000230876	2.6033	-3.76229	0.797497	0.372887	1	0	0	0	1	1	0
LINC01107	ENSG00000225493	2.6033	-3.76229	0.797497	0.372887	1	0	0	0	1	1	0
LINC01426	ENSG00000234380	2.6033	-3.76229	0.797497	0.372887	1	0	0	0	1	1	0
LPP-AS1	ENSG00000224563	2.6033	-3.76229	0.797497	0.372887	1	0	0	0	1	1	0
MIR1244-4	ENSG00000283475	2.6033	-3.76229	0.797497	0.372887	1	0	0	0	1	1	0
MIR4313	ENSG00000261043	2.6033	-3.76229	0.797497	0.372887	1	0	0	0	1	1	0
MTNR1A	ENSG00000168412	2.6033	-3.76229	0.797497	0.372887	1	0	0	0	1	1	0
NKX2-1-AS1	ENSG00000253563	2.6033	-3.76229	0.797497	0.372887	1	0	0	0	1	1	0
OACYLP	ENSG00000224367	2.6033	-3.76229	0.797497	0.372887	1	0	0	0	1	1	0
OR1I1	ENSG00000094661	2.6033	-3.76229	0.797497	0.372887	1	0	0	0	1	1	0
OR7E36P	ENSG00000205240	2.6033	-3.76229	0.797497	0.372887	1	0	0	0	1	1	0
PLA2G2D	ENSG00000117215	2.6033	-3.76229	0.797497	0.372887	1	0	0	0	1	1	0
POM121L8P	ENSG00000229266	2.6033	-3.76229	0.797497	0.372887	1	0	0	0	1	1	0
PPP1R3C	ENSG00000119938	2.6033	-3.76229	0.797497	0.372887	1	0	0	0	1	1	0
RNA5SP159	ENSG00000252970	2.6033	-3.76229	0.797497	0.372887	1	0	0	0	1	1	0
RNU6-1165P	ENSG00000222051	2.6033	-3.76229	0.797497	0.372887	1	0	0	0	1	1	0
RNU6-553P	ENSG00000200917	2.6033	-3.76229	0.797497	0.372887	1	0	0	0	1	1	0
RNU6-62P	ENSG00000252335	2.6033	-3.76229	0.797497	0.372887	1	0	0	0	1	1	0
RP11-142A5.1	ENSG00000235450	2.6033	-3.76229	0.797497	0.372887	1	0	0	0	1	1	0
RP11-154P18.2	ENSG00000233765	2.6033	-3.76229	0.797497	0.372887	1	0	0	0	1	1	0
RP11-157L3.12	ENSG00000275239	2.6033	-3.76229	0.797497	0.372887	1	0	0	0	1	1	0
RP11-24I21.1	ENSG00000248210	2.6033	-3.76229	0.797497	0.372887	1	0	0	0	1	1	0
RP11-277A4.4	ENSG00000203325	2.6033	-3.76229	0.797497	0.372887	1	0	0	0	1	1	0
RP11-380D23.1	ENSG00000250511	2.6033	-3.76229	0.797497	0.372887	1	0	0	0	1	1	0
RP11-429B14.3	ENSG00000259615	2.6033	-3.76229	0.797497	0.372887	1	0	0	0	1	1	0
RP11-452D2.1	ENSG00000233555	2.6033	-3.76229	0.797497	0.372887	1	0	0	0	1	1	0
RP11-466A19.1	ENSG00000266718	2.6033	-3.76229	0.797497	0.372887	1	0	0	0	1	1	0
RP11-466A19.7	ENSG00000279781	2.6033	-3.76229	0.797497	0.372887	1	0	0	0	1	1	0
RP11-493E12.3	ENSG00000274769	2.6033	-3.76229	0.797497	0.372887	1	0	0	0	1	1	0
RP11-521O16.1	ENSG00000260634	2.6033	-3.76229	0.797497	0.372887	1	0	0	0	1	1	0
RP11-53B2.5	ENSG00000267366	2.6033	-3.76229	0.797497	0.372887	1	0	0	0	1	1	0
RP11-551L14.7	ENSG00000270926	2.6033	-3.76229	0.797497	0.372887	1	0	0	0	1	1	0
RP11-709A23.2	ENSG00000256056	2.6033	-3.76229	0.797497	0.372887	1	0	0	0	1	1	0
RP11-746P2.5	ENSG00000229064	2.6033	-3.76229	0.797497	0.372887	1	0	0	0	1	1	0
RP11-775J23.2	ENSG00000243508	2.6033	-3.76229	0.797497	0.372887	1	0	0	0	1	1	0
RP11-789C17.5	ENSG00000263970	2.6033	-3.76229	0.797497	0.372887	1	0	0	0	1	1	0
RP11-860B13.1	ENSG00000256747	2.6033	-3.76229	0.797497	0.372887	1	0	0	0	1	1	0
RP13-228J13.6	ENSG00000225008	2.6033	-3.76229	0.797497	0.372887	1	0	0	0	1	1	0
RP4-644L1.2	ENSG00000229771	2.6033	-3.76229	0.797497	0.372887	1	0	0	0	1	1	0
RPL17P26	ENSG00000216854	2.6033	-3.76229	0.797497	0.372887	1	0	0	0	1	1	0
RPL21P131	ENSG00000232429	2.6033	-3.76229	0.797497	0.372887	1	0	0	0	1	1	0
RPL21P2	ENSG00000215063	2.6033	-3.76229	0.797497	0.372887	1	0	0	0	1	1	0
RPL6P9	ENSG00000242390	2.6033	-3.76229	0.797497	0.372887	1	0	0	0	1	1	0
RPS3AP44	ENSG00000234031	2.6033	-3.76229	0.797497	0.372887	1	0	0	0	1	1	0
RPS5P3	ENSG00000215088	2.6033	-3.76229	0.797497	0.372887	1	0	0	0	1	1	0
SLC24A3	ENSG00000185052	2.6033	-3.76229	0.797497	0.372887	1	0	0	0	1	1	0
SND1-IT1	ENSG00000279078	2.6033	-3.76229	0.797497	0.372887	1	0	0	0	1	1	0
SNORA43	ENSG00000252461	2.6033	-3.76229	0.797497	0.372887	1	0	0	0	1	1	0
SPI1	ENSG00000066336	2.6033	-3.76229	0.797497	0.372887	1	0	0	0	1	1	0
SRD5A1P1	ENSG00000232549	2.6033	-3.76229	0.797497	0.372887	1	0	0	0	1	1	0
SUCLA2P3	ENSG00000229593	2.6033	-3.76229	0.797497	0.372887	1	0	0	0	1	1	0
TRBJ2-1	ENSG00000211764	2.6033	-3.76229	0.797497	0.372887	1	0	0	0	1	1	0
VSTM5	ENSG00000214376	2.6033	-3.76229	0.797497	0.372887	1	0	0	0	1	1	0
Y_RNA	ENSG00000201297	2.6033	-3.76229	0.797497	0.372887	1	0	0	0	1	1	0
ZDHHC22	ENSG00000177108	2.6033	-3.76229	0.797497	0.372887	1	0	0	0	1	1	0
RP11-159N11.4	ENSG00000270179	2.60043	-0.763956	28.8029	2.13425e-07	3.73303e-06	6	1	6	33	38	14
GRM2	ENSG00000164082	2.60031	-3.17851	1.9232	0.166992	0.671478	1	0	0	4	2	2
GS1-304P7.1	ENSG00000233196	2.60031	-3.17851	1.9232	0.166992	0.671478	1	0	0	4	2	2
RIMBP2	ENSG00000060709	2.59895	-3.17751	1.95205	0.163858	0.661456	1	0	0	3	3	2
NA	ENSG00000285571	2.59699	-2.40566	5.65592	0.0183039	0.109251	1	0	2	10	3	7
RIMBP3C	ENSG00000183246	2.59653	-1.27101	20.0581	1.23963e-05	0.000155609	4	1	4	19	19	18
RN7SKP23	ENSG00000280039	2.59634	-2.40206	5.88966	0.0160838	0.097692	1	1	1	5	6	9
FSIP2	ENSG00000188738	2.59226	-1.10355	22.6482	3.6427e-06	5.09051e-05	3	4	3	17	15	32
MIR9-3HG	ENSG00000255571	2.59208	-3.17839	1.94068	0.165085	0.665222	1	0	0	3	2	3
NMRAL1P1	ENSG00000171658	2.5829	3.42741	139.736	5.46723e-25	7.38201e-23	87	71	136	578	529	610
RAI2	ENSG00000131831	2.58234	-1.93029	10.3302	0.0015176	0.0122255	3	1	1	12	9	11
MSI1	ENSG00000135097	2.58047	-2.14814	7.44358	0.00691219	0.0469404	4	0	0	6	4	15
RP11-584P21.2	ENSG00000250075	2.58024	-2.39883	5.64052	0.018461	0.110087	0	1	2	6	12	3
OLFM2	ENSG00000105088	2.57945	2.13017	110.13	6.09489e-21	5.64642e-19	32	32	53	189	229	276
CPEB4	ENSG00000113742	2.57826	3.95042	137.033	1.23704e-24	1.61461e-22	131	178	100	861	524	1105
HIST1H2BE	ENSG00000274290	2.576	-1.53234	15.1297	0.000135147	0.0013727	2	3	2	11	11	24
TMEM72-AS1	ENSG00000224812	2.57383	-3.17864	1.81399	0.1795	0.709948	1	0	0	5	2	1
AC009495.3	ENSG00000232411	2.57284	-3.1794	1.85131	0.175107	0.696951	1	0	0	4	1	3
AQP1	ENSG00000240583	2.57094	-1.73525	12.1056	0.000612531	0.00541741	2	0	4	6	20	12
PLEKHD1	ENSG00000175985	2.57055	-2.76433	3.38129	0.0673696	0.329225	0	2	0	7	4	2
PPIAP16	ENSG00000213509	2.57035	-3.18011	1.84589	0.175737	0.698654	0	0	1	4	1	3
AC006372.4	ENSG00000234210	2.57023	-3.7632	0.77878	0.378545	1	0	0	0	1	0	1
AC067968.3	ENSG00000267144	2.57023	-3.7632	0.77878	0.378545	1	0	0	0	1	0	1
AC073133.1	ENSG00000233878	2.57023	-3.7632	0.77878	0.378545	1	0	0	0	1	0	1
AC093590.1	ENSG00000238217	2.57023	-3.7632	0.77878	0.378545	1	0	0	0	1	0	1
AC097468.7	ENSG00000235024	2.57023	-3.7632	0.77878	0.378545	1	0	0	0	1	0	1
AC139103.1	ENSG00000255000	2.57023	-3.7632	0.77878	0.378545	1	0	0	0	1	0	1
ADGRA1	ENSG00000197177	2.57023	-3.7632	0.77878	0.378545	1	0	0	0	1	0	1
ALAS2	ENSG00000158578	2.57023	-3.7632	0.77878	0.378545	1	0	0	0	1	0	1
ANKRD18CP	ENSG00000159712	2.57023	-3.7632	0.77878	0.378545	1	0	0	0	1	0	1
APOF	ENSG00000175336	2.57023	-3.7632	0.77878	0.378545	1	0	0	0	1	0	1
CAP2P1	ENSG00000259151	2.57023	-3.7632	0.77878	0.378545	1	0	0	0	1	0	1
CAPN14	ENSG00000214711	2.57023	-3.7632	0.77878	0.378545	1	0	0	0	1	0	1
CH17-140K24.5	ENSG00000279068	2.57023	-3.7632	0.77878	0.378545	1	0	0	0	1	0	1
CTB-131B5.2	ENSG00000250069	2.57023	-3.7632	0.77878	0.378545	1	0	0	0	1	0	1
CTC-278L1.1	ENSG00000251204	2.57023	-3.7632	0.77878	0.378545	1	0	0	0	1	0	1
CTC-559E9.4	ENSG00000267581	2.57023	-3.7632	0.77878	0.378545	1	0	0	0	1	0	1
CTD-2086O20.1	ENSG00000279936	2.57023	-3.7632	0.77878	0.378545	1	0	0	0	1	0	1
CYSLTR1	ENSG00000173198	2.57023	-3.7632	0.77878	0.378545	1	0	0	0	1	0	1
DEAR	ENSG00000270751	2.57023	-3.7632	0.77878	0.378545	1	0	0	0	1	0	1
EFCAB6-AS1	ENSG00000223843	2.57023	-3.7632	0.77878	0.378545	1	0	0	0	1	0	1
ERICH4	ENSG00000204978	2.57023	-3.7632	0.77878	0.378545	1	0	0	0	1	0	1
FAM19A4	ENSG00000163377	2.57023	-3.7632	0.77878	0.378545	1	0	0	0	1	0	1
FAM46D	ENSG00000174016	2.57023	-3.7632	0.77878	0.378545	1	0	0	0	1	0	1
FGD5P1	ENSG00000275340	2.57023	-3.7632	0.77878	0.378545	1	0	0	0	1	0	1
FRG2C	ENSG00000172969	2.57023	-3.7632	0.77878	0.378545	1	0	0	0	1	0	1
GALR3	ENSG00000128310	2.57023	-3.7632	0.77878	0.378545	1	0	0	0	1	0	1
GCGR	ENSG00000215644	2.57023	-3.7632	0.77878	0.378545	1	0	0	0	1	0	1
GOLGA2P8	ENSG00000214433	2.57023	-3.7632	0.77878	0.378545	1	0	0	0	1	0	1
GS1-309P15.3	ENSG00000223391	2.57023	-3.7632	0.77878	0.378545	1	0	0	0	1	0	1
HEPACAM	ENSG00000165478	2.57023	-3.7632	0.77878	0.378545	1	0	0	0	1	0	1
HLA-T	ENSG00000231130	2.57023	-3.7632	0.77878	0.378545	1	0	0	0	1	0	1
HMX3	ENSG00000188620	2.57023	-3.7632	0.77878	0.378545	1	0	0	0	1	0	1
HNRNPA1P45	ENSG00000259411	2.57023	-3.7632	0.77878	0.378545	1	0	0	0	1	0	1
IL13	ENSG00000169194	2.57023	-3.7632	0.77878	0.378545	1	0	0	0	1	0	1
ILDR1	ENSG00000145103	2.57023	-3.7632	0.77878	0.378545	1	0	0	0	1	0	1
ITIH1	ENSG00000055957	2.57023	-3.7632	0.77878	0.378545	1	0	0	0	1	0	1
KIF25	ENSG00000125337	2.57023	-3.7632	0.77878	0.378545	1	0	0	0	1	0	1
LINC00501	ENSG00000203645	2.57023	-3.7632	0.77878	0.378545	1	0	0	0	1	0	1
LINC01287	ENSG00000234722	2.57023	-3.7632	0.77878	0.378545	1	0	0	0	1	0	1
MAFIP	ENSG00000278212	2.57023	-3.7632	0.77878	0.378545	1	0	0	0	1	0	1
MAPK6PS4	ENSG00000215179	2.57023	-3.7632	0.77878	0.378545	1	0	0	0	1	0	1
MFSD1P1	ENSG00000261868	2.57023	-3.7632	0.77878	0.378545	1	0	0	0	1	0	1
MIR2117HG	ENSG00000267151	2.57023	-3.7632	0.77878	0.378545	1	0	0	0	1	0	1
MIR3912	ENSG00000264249	2.57023	-3.7632	0.77878	0.378545	1	0	0	0	1	0	1
MIR5091	ENSG00000266240	2.57023	-3.7632	0.77878	0.378545	1	0	0	0	1	0	1
MUC3A	ENSG00000169894	2.57023	-3.7632	0.77878	0.378545	1	0	0	0	1	0	1
MYBPC2	ENSG00000086967	2.57023	-3.7632	0.77878	0.378545	1	0	0	0	1	0	1
NA	ENSG00000283980	2.57023	-3.7632	0.77878	0.378545	1	0	0	0	1	0	1
NA	ENSG00000284484	2.57023	-3.7632	0.77878	0.378545	1	0	0	0	1	0	1
NA	ENSG00000285085	2.57023	-3.7632	0.77878	0.378545	1	0	0	0	1	0	1
NA	ENSG00000285606	2.57023	-3.7632	0.77878	0.378545	1	0	0	0	1	0	1
NAA11	ENSG00000156269	2.57023	-3.7632	0.77878	0.378545	1	0	0	0	1	0	1
NOS2	ENSG00000007171	2.57023	-3.7632	0.77878	0.378545	1	0	0	0	1	0	1
NT5CP1	ENSG00000258524	2.57023	-3.7632	0.77878	0.378545	1	0	0	0	1	0	1
OR11H13P	ENSG00000196143	2.57023	-3.7632	0.77878	0.378545	1	0	0	0	1	0	1
OR2BH1P	ENSG00000272882	2.57023	-3.7632	0.77878	0.378545	1	0	0	0	1	0	1
OR52I1	ENSG00000232268	2.57023	-3.7632	0.77878	0.378545	1	0	0	0	1	0	1
OR5BT1P	ENSG00000258024	2.57023	-3.7632	0.77878	0.378545	1	0	0	0	1	0	1
PLCH1-AS2	ENSG00000242925	2.57023	-3.7632	0.77878	0.378545	1	0	0	0	1	0	1
PPEF2	ENSG00000156194	2.57023	-3.7632	0.77878	0.378545	1	0	0	0	1	0	1
R3HDM2P1	ENSG00000248735	2.57023	-3.7632	0.77878	0.378545	1	0	0	0	1	0	1
RFPL3	ENSG00000128276	2.57023	-3.7632	0.77878	0.378545	1	0	0	0	1	0	1
RN7SKP244	ENSG00000252322	2.57023	-3.7632	0.77878	0.378545	1	0	0	0	1	0	1
RN7SKP285	ENSG00000222069	2.57023	-3.7632	0.77878	0.378545	1	0	0	0	1	0	1
RN7SL404P	ENSG00000264840	2.57023	-3.7632	0.77878	0.378545	1	0	0	0	1	0	1
RNU6-1266P	ENSG00000199664	2.57023	-3.7632	0.77878	0.378545	1	0	0	0	1	0	1
RNU6-1283P	ENSG00000202184	2.57023	-3.7632	0.77878	0.378545	1	0	0	0	1	0	1
RNU6-48P	ENSG00000206888	2.57023	-3.7632	0.77878	0.378545	1	0	0	0	1	0	1
RNU6-890P	ENSG00000206848	2.57023	-3.7632	0.77878	0.378545	1	0	0	0	1	0	1
RNU7-97P	ENSG00000238704	2.57023	-3.7632	0.77878	0.378545	1	0	0	0	1	0	1
RP11-108M9.5	ENSG00000235241	2.57023	-3.7632	0.77878	0.378545	1	0	0	0	1	0	1
RP11-113C12.4	ENSG00000256552	2.57023	-3.7632	0.77878	0.378545	1	0	0	0	1	0	1
RP11-123C5.5	ENSG00000271129	2.57023	-3.7632	0.77878	0.378545	1	0	0	0	1	0	1
RP11-140M13.1	ENSG00000251416	2.57023	-3.7632	0.77878	0.378545	1	0	0	0	1	0	1
RP11-158M2.6	ENSG00000259195	2.57023	-3.7632	0.77878	0.378545	1	0	0	0	1	0	1
RP11-16C1.2	ENSG00000264853	2.57023	-3.7632	0.77878	0.378545	1	0	0	0	1	0	1
RP11-177C12.4	ENSG00000251332	2.57023	-3.7632	0.77878	0.378545	1	0	0	0	1	0	1
RP11-299H22.6	ENSG00000261296	2.57023	-3.7632	0.77878	0.378545	1	0	0	0	1	0	1
RP11-299J3.6	ENSG00000242531	2.57023	-3.7632	0.77878	0.378545	1	0	0	0	1	0	1
RP11-340A13.2	ENSG00000251266	2.57023	-3.7632	0.77878	0.378545	1	0	0	0	1	0	1
RP11-357N13.1	ENSG00000261049	2.57023	-3.7632	0.77878	0.378545	1	0	0	0	1	0	1
RP11-380P13.1	ENSG00000250137	2.57023	-3.7632	0.77878	0.378545	1	0	0	0	1	0	1
RP11-382A20.1	ENSG00000259308	2.57023	-3.7632	0.77878	0.378545	1	0	0	0	1	0	1
RP11-391L3.4	ENSG00000279021	2.57023	-3.7632	0.77878	0.378545	1	0	0	0	1	0	1
RP11-415K20.1	ENSG00000234397	2.57023	-3.7632	0.77878	0.378545	1	0	0	0	1	0	1
RP11-42L13.2	ENSG00000248687	2.57023	-3.7632	0.77878	0.378545	1	0	0	0	1	0	1
RP11-45H22.1	ENSG00000226810	2.57023	-3.7632	0.77878	0.378545	1	0	0	0	1	0	1
RP11-473L15.3	ENSG00000249203	2.57023	-3.7632	0.77878	0.378545	1	0	0	0	1	0	1
RP11-516C1.1	ENSG00000259595	2.57023	-3.7632	0.77878	0.378545	1	0	0	0	1	0	1
RP11-52A20.2	ENSG00000272033	2.57023	-3.7632	0.77878	0.378545	1	0	0	0	1	0	1
RP11-572C15.3	ENSG00000242308	2.57023	-3.7632	0.77878	0.378545	1	0	0	0	1	0	1
RP11-624L12.1	ENSG00000213432	2.57023	-3.7632	0.77878	0.378545	1	0	0	0	1	0	1
RP11-692M12.5	ENSG00000271543	2.57023	-3.7632	0.77878	0.378545	1	0	0	0	1	0	1
RP11-728K20.1	ENSG00000224016	2.57023	-3.7632	0.77878	0.378545	1	0	0	0	1	0	1
RP11-95O2.1	ENSG00000267651	2.57023	-3.7632	0.77878	0.378545	1	0	0	0	1	0	1
RP11-964E11.2	ENSG00000258661	2.57023	-3.7632	0.77878	0.378545	1	0	0	0	1	0	1
RP13-126C7.1	ENSG00000259277	2.57023	-3.7632	0.77878	0.378545	1	0	0	0	1	0	1
RP13-653N12.2	ENSG00000256659	2.57023	-3.7632	0.77878	0.378545	1	0	0	0	1	0	1
RP3-341D10.1	ENSG00000182574	2.57023	-3.7632	0.77878	0.378545	1	0	0	0	1	0	1
RP3-405J10.4	ENSG00000257256	2.57023	-3.7632	0.77878	0.378545	1	0	0	0	1	0	1
RP3-481A17.1	ENSG00000232332	2.57023	-3.7632	0.77878	0.378545	1	0	0	0	1	0	1
RP4-612B18.1	ENSG00000224600	2.57023	-3.7632	0.77878	0.378545	1	0	0	0	1	0	1
RP4-620E11.4	ENSG00000235088	2.57023	-3.7632	0.77878	0.378545	1	0	0	0	1	0	1
RP5-884C9.2	ENSG00000224592	2.57023	-3.7632	0.77878	0.378545	1	0	0	0	1	0	1
RPL12P18	ENSG00000213400	2.57023	-3.7632	0.77878	0.378545	1	0	0	0	1	0	1
RPS10P18	ENSG00000229455	2.57023	-3.7632	0.77878	0.378545	1	0	0	0	1	0	1
RPS12P20	ENSG00000244134	2.57023	-3.7632	0.77878	0.378545	1	0	0	0	1	0	1
SCN3B	ENSG00000166257	2.57023	-3.7632	0.77878	0.378545	1	0	0	0	1	0	1
SELV	ENSG00000186838	2.57023	-3.7632	0.77878	0.378545	1	0	0	0	1	0	1
SEPT7P8	ENSG00000229000	2.57023	-3.7632	0.77878	0.378545	1	0	0	0	1	0	1
SMIM22	ENSG00000267795	2.57023	-3.7632	0.77878	0.378545	1	0	0	0	1	0	1
SNORD70	ENSG00000212309	2.57023	-3.7632	0.77878	0.378545	1	0	0	0	1	0	1
SPATA19	ENSG00000166118	2.57023	-3.7632	0.77878	0.378545	1	0	0	0	1	0	1
SPINK1	ENSG00000164266	2.57023	-3.7632	0.77878	0.378545	1	0	0	0	1	0	1
SPINK9	ENSG00000204909	2.57023	-3.7632	0.77878	0.378545	1	0	0	0	1	0	1
ST13P11	ENSG00000213368	2.57023	-3.7632	0.77878	0.378545	1	0	0	0	1	0	1
TCEB1P33	ENSG00000271278	2.57023	-3.7632	0.77878	0.378545	1	0	0	0	1	0	1
TNNT3	ENSG00000130595	2.57023	-3.7632	0.77878	0.378545	1	0	0	0	1	0	1
UBE2Q2L	ENSG00000259511	2.57023	-3.7632	0.77878	0.378545	1	0	0	0	1	0	1
VN1R5	ENSG00000197617	2.57023	-3.7632	0.77878	0.378545	1	0	0	0	1	0	1
Y_RNA	ENSG00000199676	2.57023	-3.7632	0.77878	0.378545	1	0	0	0	1	0	1
Y_RNA	ENSG00000201451	2.57023	-3.7632	0.77878	0.378545	1	0	0	0	1	0	1
Y_RNA	ENSG00000207021	2.57023	-3.7632	0.77878	0.378545	1	0	0	0	1	0	1
Y_RNA	ENSG00000207494	2.57023	-3.7632	0.77878	0.378545	1	0	0	0	1	0	1
Y_RNA	ENSG00000223188	2.57023	-3.7632	0.77878	0.378545	1	0	0	0	1	0	1
Y_RNA	ENSG00000238713	2.57023	-3.7632	0.77878	0.378545	1	0	0	0	1	0	1
ZBTB20-AS1	ENSG00000241560	2.57023	-3.7632	0.77878	0.378545	1	0	0	0	1	0	1
ZNF849P	ENSG00000198153	2.57023	-3.7632	0.77878	0.378545	1	0	0	0	1	0	1
ZCWPW1	ENSG00000078487	2.56916	2.28891	110.761	4.95136e-21	4.63825e-19	41	37	49	241	339	199
ADAM1B	ENSG00000226469	2.56715	-2.14702	8.03875	0.00503162	0.0355292	1	1	2	11	9	7
PLXNA2	ENSG00000076356	2.56603	-0.708926	30.9294	8.18359e-08	1.5298e-06	2	4	9	23	27	38
SUGT1P3	ENSG00000239827	2.56559	-3.18087	1.69737	0.194083	0.748929	0	0	1	3	0	5
MAP7	ENSG00000135525	2.55997	0.249519	55.3275	2.65131e-12	9.18729e-11	6	8	16	55	57	68
CFAP61	ENSG00000089101	2.55936	-0.844658	27.4853	3.88628e-07	6.50685e-06	7	1	5	27	32	20
CDK5R2	ENSG00000171450	2.55732	-0.606418	32.4442	4.16046e-08	8.13193e-07	2	4	9	38	25	31
MEP1B	ENSG00000141434	2.55721	-3.17923	1.87253	0.172665	0.689379	0	0	1	4	2	2
RP11-380O24.1	ENSG00000254485	2.55721	-3.17923	1.87253	0.172665	0.689379	0	0	1	4	2	2
LUCAT1	ENSG00000248323	2.55698	0.474804	60.8467	2.96183e-13	1.1536e-11	6	17	13	67	61	84
AC005391.2	ENSG00000267159	2.55276	-3.76308	0.745407	0.388941	1	0	0	0	0	0	2
AC006458.3	ENSG00000227489	2.55276	-3.76308	0.745407	0.388941	1	0	0	0	0	0	2
AC008746.3	ENSG00000227407	2.55276	-3.76308	0.745407	0.388941	1	0	0	0	0	0	2
AC010731.3	ENSG00000231653	2.55276	-3.76308	0.745407	0.388941	1	0	0	0	0	0	2
AC012506.1	ENSG00000223530	2.55276	-3.76308	0.745407	0.388941	1	0	0	0	0	0	2
AC073316.2	ENSG00000231892	2.55276	-3.76308	0.745407	0.388941	1	0	0	0	0	0	2
AC097713.3	ENSG00000228162	2.55276	-3.76308	0.745407	0.388941	1	0	0	0	0	0	2
AC144525.1	ENSG00000226992	2.55276	-3.76308	0.745407	0.388941	1	0	0	0	0	0	2
ADH5P2	ENSG00000232676	2.55276	-3.76308	0.745407	0.388941	1	0	0	0	0	0	2
AGKP1	ENSG00000226555	2.55276	-3.76308	0.745407	0.388941	1	0	0	0	0	0	2
AL590763.5	ENSG00000215120	2.55276	-3.76308	0.745407	0.388941	1	0	0	0	0	0	2
AL672294.1	ENSG00000227237	2.55276	-3.76308	0.745407	0.388941	1	0	0	0	0	0	2
ANGPTL5	ENSG00000187151	2.55276	-3.76308	0.745407	0.388941	1	0	0	0	0	0	2
AP000477.3	ENSG00000226996	2.55276	-3.76308	0.745407	0.388941	1	0	0	0	0	0	2
ASB15	ENSG00000146809	2.55276	-3.76308	0.745407	0.388941	1	0	0	0	0	0	2
BTG1P1	ENSG00000256720	2.55276	-3.76308	0.745407	0.388941	1	0	0	0	0	0	2
C1orf195	ENSG00000204464	2.55276	-3.76308	0.745407	0.388941	1	0	0	0	0	0	2
C5orf66-AS1	ENSG00000249082	2.55276	-3.76308	0.745407	0.388941	1	0	0	0	0	0	2
CACNG5	ENSG00000075429	2.55276	-3.76308	0.745407	0.388941	1	0	0	0	0	0	2
CBY3	ENSG00000204659	2.55276	-3.76308	0.745407	0.388941	1	0	0	0	0	0	2
CCDC179	ENSG00000255359	2.55276	-3.76308	0.745407	0.388941	1	0	0	0	0	0	2
CEACAM20	ENSG00000273777	2.55276	-3.76308	0.745407	0.388941	1	0	0	0	0	0	2
COX6B1P5	ENSG00000249047	2.55276	-3.76308	0.745407	0.388941	1	0	0	0	0	0	2
CPXM2	ENSG00000121898	2.55276	-3.76308	0.745407	0.388941	1	0	0	0	0	0	2
CTA-243E7.2	ENSG00000279006	2.55276	-3.76308	0.745407	0.388941	1	0	0	0	0	0	2
CTA-363E6.1	ENSG00000259871	2.55276	-3.76308	0.745407	0.388941	1	0	0	0	0	0	2
CTC-378H22.1	ENSG00000254887	2.55276	-3.76308	0.745407	0.388941	1	0	0	0	0	0	2
CTD-2026K11.2	ENSG00000260206	2.55276	-3.76308	0.745407	0.388941	1	0	0	0	0	0	2
CTD-2047H16.5	ENSG00000276863	2.55276	-3.76308	0.745407	0.388941	1	0	0	0	0	0	2
CTD-2215E18.3	ENSG00000251054	2.55276	-3.76308	0.745407	0.388941	1	0	0	0	0	0	2
CTD-2235C13.2	ENSG00000247372	2.55276	-3.76308	0.745407	0.388941	1	0	0	0	0	0	2
CTD-2293H3.2	ENSG00000267345	2.55276	-3.76308	0.745407	0.388941	1	0	0	0	0	0	2
CTD-2525I3.3	ENSG00000268015	2.55276	-3.76308	0.745407	0.388941	1	0	0	0	0	0	2
CTD-3222D19.4	ENSG00000279977	2.55276	-3.76308	0.745407	0.388941	1	0	0	0	0	0	2
DOK6	ENSG00000206052	2.55276	-3.76308	0.745407	0.388941	1	0	0	0	0	0	2
DUXAP1	ENSG00000259056	2.55276	-3.76308	0.745407	0.388941	1	0	0	0	0	0	2
EIF5A2P1	ENSG00000260576	2.55276	-3.76308	0.745407	0.388941	1	0	0	0	0	0	2
ESRRAP2	ENSG00000235438	2.55276	-3.76308	0.745407	0.388941	1	0	0	0	0	0	2
FEZF1	ENSG00000128610	2.55276	-3.76308	0.745407	0.388941	1	0	0	0	0	0	2
FTH1P24	ENSG00000249302	2.55276	-3.76308	0.745407	0.388941	1	0	0	0	0	0	2
GAPDHP20	ENSG00000224333	2.55276	-3.76308	0.745407	0.388941	1	0	0	0	0	0	2
GCNT1P1	ENSG00000236474	2.55276	-3.76308	0.745407	0.388941	1	0	0	0	0	0	2
GDNF	ENSG00000168621	2.55276	-3.76308	0.745407	0.388941	1	0	0	0	0	0	2
GSTP1P1	ENSG00000257569	2.55276	-3.76308	0.745407	0.388941	1	0	0	0	0	0	2
GUCA2A	ENSG00000197273	2.55276	-3.76308	0.745407	0.388941	1	0	0	0	0	0	2
HDAC1P2	ENSG00000233012	2.55276	-3.76308	0.745407	0.388941	1	0	0	0	0	0	2
HMGB3P32	ENSG00000260828	2.55276	-3.76308	0.745407	0.388941	1	0	0	0	0	0	2
HNRNPA1P68	ENSG00000230946	2.55276	-3.76308	0.745407	0.388941	1	0	0	0	0	0	2
HS3ST2	ENSG00000122254	2.55276	-3.76308	0.745407	0.388941	1	0	0	0	0	0	2
HTR4	ENSG00000164270	2.55276	-3.76308	0.745407	0.388941	1	0	0	0	0	0	2
IDO2	ENSG00000188676	2.55276	-3.76308	0.745407	0.388941	1	0	0	0	0	0	2
INSL4	ENSG00000120211	2.55276	-3.76308	0.745407	0.388941	1	0	0	0	0	0	2
KB-1471A8.1	ENSG00000245330	2.55276	-3.76308	0.745407	0.388941	1	0	0	0	0	0	2
KB-1572G7.5	ENSG00000278655	2.55276	-3.76308	0.745407	0.388941	1	0	0	0	0	0	2
KCNK10	ENSG00000100433	2.55276	-3.76308	0.745407	0.388941	1	0	0	0	0	0	2
KRT222	ENSG00000213424	2.55276	-3.76308	0.745407	0.388941	1	0	0	0	0	0	2
KRTAP4-5	ENSG00000198271	2.55276	-3.76308	0.745407	0.388941	1	0	0	0	0	0	2
LINC00350	ENSG00000225316	2.55276	-3.76308	0.745407	0.388941	1	0	0	0	0	0	2
LINC00607	ENSG00000235770	2.55276	-3.76308	0.745407	0.388941	1	0	0	0	0	0	2
LINC00987	ENSG00000237248	2.55276	-3.76308	0.745407	0.388941	1	0	0	0	0	0	2
LINC01323	ENSG00000241636	2.55276	-3.76308	0.745407	0.388941	1	0	0	0	0	0	2
LINC01347	ENSG00000231512	2.55276	-3.76308	0.745407	0.388941	1	0	0	0	0	0	2
LINC01398	ENSG00000224863	2.55276	-3.76308	0.745407	0.388941	1	0	0	0	0	0	2
LLNLR-271C9.1	ENSG00000283525	2.55276	-3.76308	0.745407	0.388941	1	0	0	0	0	0	2
LLPHP2	ENSG00000235514	2.55276	-3.76308	0.745407	0.388941	1	0	0	0	0	0	2
LMLN-AS1	ENSG00000232832	2.55276	-3.76308	0.745407	0.388941	1	0	0	0	0	0	2
LRRC37A13P	ENSG00000257101	2.55276	-3.76308	0.745407	0.388941	1	0	0	0	0	0	2
MAGEB18	ENSG00000176774	2.55276	-3.76308	0.745407	0.388941	1	0	0	0	0	0	2
Metazoa_SRP	ENSG00000275901	2.55276	-3.76308	0.745407	0.388941	1	0	0	0	0	0	2
MICD	ENSG00000229390	2.55276	-3.76308	0.745407	0.388941	1	0	0	0	0	0	2
MIR302C	ENSG00000199102	2.55276	-3.76308	0.745407	0.388941	1	0	0	0	0	0	2
MIR3909	ENSG00000266320	2.55276	-3.76308	0.745407	0.388941	1	0	0	0	0	0	2
MIR3939	ENSG00000265828	2.55276	-3.76308	0.745407	0.388941	1	0	0	0	0	0	2
MIR4641	ENSG00000266494	2.55276	-3.76308	0.745407	0.388941	1	0	0	0	0	0	2
MLN	ENSG00000096395	2.55276	-3.76308	0.745407	0.388941	1	0	0	0	0	0	2
MOGAT2	ENSG00000166391	2.55276	-3.76308	0.745407	0.388941	1	0	0	0	0	0	2
MTCO2P30	ENSG00000250808	2.55276	-3.76308	0.745407	0.388941	1	0	0	0	0	0	2
MTCO3P44	ENSG00000248654	2.55276	-3.76308	0.745407	0.388941	1	0	0	0	0	0	2
MTND2P19	ENSG00000231567	2.55276	-3.76308	0.745407	0.388941	1	0	0	0	0	0	2
MTND3P23	ENSG00000238288	2.55276	-3.76308	0.745407	0.388941	1	0	0	0	0	0	2
MTND5P15	ENSG00000231888	2.55276	-3.76308	0.745407	0.388941	1	0	0	0	0	0	2
NA	ENSG00000284309	2.55276	-3.76308	0.745407	0.388941	1	0	0	0	0	0	2
NA	ENSG00000284670	2.55276	-3.76308	0.745407	0.388941	1	0	0	0	0	0	2
NA	ENSG00000284952	2.55276	-3.76308	0.745407	0.388941	1	0	0	0	0	0	2
NA	ENSG00000285361	2.55276	-3.76308	0.745407	0.388941	1	0	0	0	0	0	2
NA	ENSG00000285569	2.55276	-3.76308	0.745407	0.388941	1	0	0	0	0	0	2
NAT2	ENSG00000156006	2.55276	-3.76308	0.745407	0.388941	1	0	0	0	0	0	2
NIFKP1	ENSG00000214434	2.55276	-3.76308	0.745407	0.388941	1	0	0	0	0	0	2
NUDT4P2	ENSG00000271121	2.55276	-3.76308	0.745407	0.388941	1	0	0	0	0	0	2
OSM	ENSG00000099985	2.55276	-3.76308	0.745407	0.388941	1	0	0	0	0	0	2
PAK3	ENSG00000077264	2.55276	-3.76308	0.745407	0.388941	1	0	0	0	0	0	2
PIH1D3	ENSG00000080572	2.55276	-3.76308	0.745407	0.388941	1	0	0	0	0	0	2
PMCHL2	ENSG00000169040	2.55276	-3.76308	0.745407	0.388941	1	0	0	0	0	0	2
PRB4	ENSG00000230657	2.55276	-3.76308	0.745407	0.388941	1	0	0	0	0	0	2
PROK2	ENSG00000163421	2.55276	-3.76308	0.745407	0.388941	1	0	0	0	0	0	2
PRSS3	ENSG00000010438	2.55276	-3.76308	0.745407	0.388941	1	0	0	0	0	0	2
PSMC1P2	ENSG00000213781	2.55276	-3.76308	0.745407	0.388941	1	0	0	0	0	0	2
RERG	ENSG00000134533	2.55276	-3.76308	0.745407	0.388941	1	0	0	0	0	0	2
RN7SL168P	ENSG00000244296	2.55276	-3.76308	0.745407	0.388941	1	0	0	0	0	0	2
RN7SL43P	ENSG00000275878	2.55276	-3.76308	0.745407	0.388941	1	0	0	0	0	0	2
RN7SL560P	ENSG00000264438	2.55276	-3.76308	0.745407	0.388941	1	0	0	0	0	0	2
RN7SL851P	ENSG00000240718	2.55276	-3.76308	0.745407	0.388941	1	0	0	0	0	0	2
RNA5SP248	ENSG00000202472	2.55276	-3.76308	0.745407	0.388941	1	0	0	0	0	0	2
RNU12-2P	ENSG00000201659	2.55276	-3.76308	0.745407	0.388941	1	0	0	0	0	0	2
RNU4-82P	ENSG00000199313	2.55276	-3.76308	0.745407	0.388941	1	0	0	0	0	0	2
RNU6-1062P	ENSG00000206635	2.55276	-3.76308	0.745407	0.388941	1	0	0	0	0	0	2
RNU6-288P	ENSG00000200560	2.55276	-3.76308	0.745407	0.388941	1	0	0	0	0	0	2
RNU6-902P	ENSG00000253021	2.55276	-3.76308	0.745407	0.388941	1	0	0	0	0	0	2
RNU7-128P	ENSG00000253056	2.55276	-3.76308	0.745407	0.388941	1	0	0	0	0	0	2
RNU7-71P	ENSG00000251868	2.55276	-3.76308	0.745407	0.388941	1	0	0	0	0	0	2
RNVU1-1	ENSG00000207340	2.55276	-3.76308	0.745407	0.388941	1	0	0	0	0	0	2
ROPN1	ENSG00000065371	2.55276	-3.76308	0.745407	0.388941	1	0	0	0	0	0	2
RP11-106E15.1	ENSG00000263637	2.55276	-3.76308	0.745407	0.388941	1	0	0	0	0	0	2
RP11-108L7.14	ENSG00000273476	2.55276	-3.76308	0.745407	0.388941	1	0	0	0	0	0	2
RP11-10J21.3	ENSG00000254019	2.55276	-3.76308	0.745407	0.388941	1	0	0	0	0	0	2
RP11-122L9.1	ENSG00000277930	2.55276	-3.76308	0.745407	0.388941	1	0	0	0	0	0	2
RP11-133F8.2	ENSG00000249776	2.55276	-3.76308	0.745407	0.388941	1	0	0	0	0	0	2
RP11-150O12.5	ENSG00000254111	2.55276	-3.76308	0.745407	0.388941	1	0	0	0	0	0	2
RP11-170N16.2	ENSG00000240775	2.55276	-3.76308	0.745407	0.388941	1	0	0	0	0	0	2
RP11-174F8.1	ENSG00000248521	2.55276	-3.76308	0.745407	0.388941	1	0	0	0	0	0	2
RP11-181B11.2	ENSG00000253567	2.55276	-3.76308	0.745407	0.388941	1	0	0	0	0	0	2
RP11-184E9.3	ENSG00000279671	2.55276	-3.76308	0.745407	0.388941	1	0	0	0	0	0	2
RP11-202G11.2	ENSG00000257746	2.55276	-3.76308	0.745407	0.388941	1	0	0	0	0	0	2
RP11-202K23.1	ENSG00000233359	2.55276	-3.76308	0.745407	0.388941	1	0	0	0	0	0	2
RP11-211N8.3	ENSG00000212951	2.55276	-3.76308	0.745407	0.388941	1	0	0	0	0	0	2
RP11-212D19.4	ENSG00000255663	2.55276	-3.76308	0.745407	0.388941	1	0	0	0	0	0	2
RP11-214K3.5	ENSG00000256827	2.55276	-3.76308	0.745407	0.388941	1	0	0	0	0	0	2
RP11-244K5.6	ENSG00000216621	2.55276	-3.76308	0.745407	0.388941	1	0	0	0	0	0	2
RP11-272L14.2	ENSG00000274204	2.55276	-3.76308	0.745407	0.388941	1	0	0	0	0	0	2
RP11-292B1.2	ENSG00000250190	2.55276	-3.76308	0.745407	0.388941	1	0	0	0	0	0	2
RP11-303E16.6	ENSG00000261838	2.55276	-3.76308	0.745407	0.388941	1	0	0	0	0	0	2
RP11-330A16.1	ENSG00000229646	2.55276	-3.76308	0.745407	0.388941	1	0	0	0	0	0	2
RP11-334N17.1	ENSG00000237365	2.55276	-3.76308	0.745407	0.388941	1	0	0	0	0	0	2
RP11-351O1.4	ENSG00000270421	2.55276	-3.76308	0.745407	0.388941	1	0	0	0	0	0	2
RP11-354E23.3	ENSG00000280166	2.55276	-3.76308	0.745407	0.388941	1	0	0	0	0	0	2
RP11-360N9.3	ENSG00000279361	2.55276	-3.76308	0.745407	0.388941	1	0	0	0	0	0	2
RP11-368P15.1	ENSG00000258503	2.55276	-3.76308	0.745407	0.388941	1	0	0	0	0	0	2
RP11-370I10.6	ENSG00000257735	2.55276	-3.76308	0.745407	0.388941	1	0	0	0	0	0	2
RP11-392A14.9	ENSG00000273597	2.55276	-3.76308	0.745407	0.388941	1	0	0	0	0	0	2
RP11-452G18.1	ENSG00000213779	2.55276	-3.76308	0.745407	0.388941	1	0	0	0	0	0	2
RP11-453A12.1	ENSG00000265000	2.55276	-3.76308	0.745407	0.388941	1	0	0	0	0	0	2
RP11-496I2.8	ENSG00000277252	2.55276	-3.76308	0.745407	0.388941	1	0	0	0	0	0	2
RP11-517B11.6	ENSG00000251447	2.55276	-3.76308	0.745407	0.388941	1	0	0	0	0	0	2
RP11-548N1.1	ENSG00000233562	2.55276	-3.76308	0.745407	0.388941	1	0	0	0	0	0	2
RP11-561O23.9	ENSG00000279706	2.55276	-3.76308	0.745407	0.388941	1	0	0	0	0	0	2
RP11-57H14.5	ENSG00000279315	2.55276	-3.76308	0.745407	0.388941	1	0	0	0	0	0	2
RP11-586D19.2	ENSG00000251408	2.55276	-3.76308	0.745407	0.388941	1	0	0	0	0	0	2
RP11-625L16.3	ENSG00000256482	2.55276	-3.76308	0.745407	0.388941	1	0	0	0	0	0	2
RP11-671M22.4	ENSG00000259570	2.55276	-3.76308	0.745407	0.388941	1	0	0	0	0	0	2
RP11-678G14.5	ENSG00000271182	2.55276	-3.76308	0.745407	0.388941	1	0	0	0	0	0	2
RP11-70D24.4	ENSG00000275040	2.55276	-3.76308	0.745407	0.388941	1	0	0	0	0	0	2
RP11-742D12.2	ENSG00000270112	2.55276	-3.76308	0.745407	0.388941	1	0	0	0	0	0	2
RP11-800A18.4	ENSG00000267015	2.55276	-3.76308	0.745407	0.388941	1	0	0	0	0	0	2
RP11-804H8.7	ENSG00000280382	2.55276	-3.76308	0.745407	0.388941	1	0	0	0	0	0	2
RP11-91G21.1	ENSG00000268129	2.55276	-3.76308	0.745407	0.388941	1	0	0	0	0	0	2
RP11-932A10.1	ENSG00000259008	2.55276	-3.76308	0.745407	0.388941	1	0	0	0	0	0	2
[truncated: 31,330 more rows]

## Sheet: VMC23
							siCont#1	siCont#2	siCont#3	siYB1#1	siYB1#2	siYB1#3
GeneName	EnsemblID	logFC	logCPM	F	PValue	FDR(QValue)	vc4	vc6	vc9	vyb4	vyb6	vyb9
DEFB1	ENSG00000164825	-7.20812	-1.61627	43.0116	5.46402e-11	1.58562e-09	23	21	12	0	0	0
LINC00922	ENSG00000261742	-6.96446	-1.79522	35.0439	3.2324e-09	7.263e-08	12	15	19	0	0	0
KCNU1	ENSG00000215262	-6.52596	0.144448	160.728	8.29532e-37	2.70681e-34	85	63	59	0	1	1
HSD3B1	ENSG00000203857	-6.48557	-2.17713	22.4331	2.17841e-06	3.06611e-05	10	13	11	0	0	0
KRT18P28	ENSG00000176855	-6.43129	-2.20982	21.0653	4.44349e-06	5.87415e-05	16	9	7	0	0	0
RP11-515O17.2	ENSG00000263096	-6.42057	-2.21137	21.0913	4.38364e-06	5.80299e-05	15	8	9	0	0	0
PADI3	ENSG00000142619	-6.38074	-2.24733	20.4356	6.17327e-06	7.96195e-05	10	10	11	0	0	0
YBX1P10	ENSG00000213866	-6.30017	1.05891	248.461	6.41873e-56	6.35189e-53	137	136	124	1	1	3
KRT5	ENSG00000186081	-6.21626	3.36316	472.651	1.36668e-104	8.91912e-101	410	830	734	3	13	11
VTRNA1-3	ENSG00000202515	-6.08741	-2.43784	15.3925	8.73821e-05	0.000901392	10	6	10	0	0	0
KRT18P54	ENSG00000250834	-6.06278	-2.43319	13.4368	0.000246847	0.00231828	20	3	2	0	0	0
RP11-244F12.1	ENSG00000259394	-5.8555	-2.56637	12.2396	0.000468034	0.00412452	9	2	11	0	0	0
LINC00961	ENSG00000235387	-5.71163	-2.70095	10.8488	0.000988912	0.00810659	6	7	6	0	0	0
CTD-2251F13.1	ENSG00000248975	-5.63838	-2.75008	10.0143	0.00155368	0.0121496	4	8	6	0	0	0
RP11-398E10.1	ENSG00000258998	-5.59528	-2.75123	9.73692	0.00180647	0.0139005	9	3	6	0	0	0
AC010987.6	ENSG00000237013	-5.58732	-2.75295	9.67878	0.00186453	0.0142893	4	5	9	0	0	0
YBX1P1	ENSG00000224861	-5.56416	5.41138	627.104	4.92091e-138	5.78059e-134	2814	2538	2738	46	59	66
RP1-65P5.5	ENSG00000255375	-5.56358	-2.80026	9.14497	0.00249457	0.0185302	3	9	5	0	0	0
YBX1	ENSG00000065978	-5.5262	9.02521	1161.77	2.16598e-253	1.27219e-248	34329	31909	32777	689	704	765
ADGRG4	ENSG00000156920	-5.51058	-0.815712	76.371	2.38091e-18	1.62608e-16	43	33	25	1	1	0
RP11-157E16.1	ENSG00000270207	-5.4559	-1.53153	40.0564	2.47616e-10	6.51892e-09	21	17	18	0	0	1
TRBV12-4	ENSG00000276953	-5.42666	-2.85574	8.34085	0.00387705	0.0274492	4	5	7	0	0	0
NA	ENSG00000285041	-5.42121	-2.85536	8.31073	0.00394186	0.0278577	6	3	6	0	0	0
KRT6A	ENSG00000205420	-5.35858	-2.90791	6.97368	0.0082728	0.0535194	0	10	5	0	0	0
CTB-33O18.1	ENSG00000253768	-5.35202	-2.90801	7.61221	0.00579834	0.0391184	8	5	3	0	0	0
RP11-893F2.5	ENSG00000249406	-5.35109	-2.90869	7.69662	0.00553331	0.0375634	6	5	4	0	0	0
RP13-631K18.2	ENSG00000254486	-5.32833	-0.958524	66.3427	3.82633e-16	2.04208e-14	23	39	29	1	0	1
VSTM1	ENSG00000189068	-5.3262	-2.91071	7.52806	0.00607545	0.0407772	3	5	7	0	0	0
YBX1P2	ENSG00000231167	-5.32528	4.83282	533.686	8.17604e-118	6.86028e-114	1773	1815	1812	45	45	45
KRTAP4-12	ENSG00000213416	-5.32444	-2.91033	7.57745	0.00591122	0.0397932	5	3	6	0	0	0
SIRPG	ENSG00000089012	-5.28527	-2.96326	6.75307	0.00935983	0.0597424	3	9	2	0	0	0
CCDC33	ENSG00000140481	-5.25254	-2.96618	6.9464	0.00839991	0.0542402	3	6	5	0	0	0
SIRPG-AS1	ENSG00000237914	-5.23055	-1.11309	56.9882	4.41591e-14	1.89044e-12	16	40	24	0	2	0
RP11-388M20.7	ENSG00000263343	-5.21368	-2.90782	5.84715	0.0156038	0.0933383	14	0	1	0	0	0
KRT8P37	ENSG00000213771	-5.15707	-3.02424	6.31524	0.0119718	0.0740796	4	6	3	0	0	0
RP11-148B18.1	ENSG00000226835	-5.15632	-3.02336	5.89097	0.0152203	0.0913805	1	9	3	0	0	0
RP11-133K1.11	ENSG00000273786	-5.15519	-3.02287	6.0796	0.0136766	0.0833464	6	6	1	0	0	0
SGCA	ENSG00000108823	-5.14487	-2.96764	6.05171	0.0138942	0.0845041	9	0	5	0	0	0
CTA-392C11.1	ENSG00000253802	-5.08504	-3.02754	5.95909	0.0146431	0.0883911	2	3	7	0	0	0
KRT18P15	ENSG00000234737	-5.07189	-0.749519	75.7171	3.31487e-18	2.23535e-16	31	46	29	2	1	0
RP11-669M16.1	ENSG00000249988	-5.06826	-3.02677	5.85476	0.0155365	0.0930021	6	1	5	0	0	0
GJA10	ENSG00000135355	-5.04609	-3.08391	5.27973	0.0215768	0.123592	2	9	1	0	0	0
NPPB	ENSG00000120937	-5.00383	3.05246	361.244	1.99449e-80	6.50814e-77	530	568	466	15	19	15
DENND2A	ENSG00000146966	-5.00282	0.440252	157.951	3.34753e-36	1.05143e-33	88	78	84	2	4	2
GRM7-AS1	ENSG00000236202	-4.95127	-3.08919	5.06063	0.0244772	0.137694	0	5	7	0	0	0
RP6-91H8.3	ENSG00000269927	-4.94908	-3.08734	5.22243	0.0222992	0.127122	8	1	3	0	0	0
GABRA3	ENSG00000011677	-4.92393	-1.95905	23.5179	1.23917e-06	1.82504e-05	13	13	13	0	0	1
MKRNP2	ENSG00000227154	-4.91384	-3.14847	4.76814	0.0289931	0.159418	4	7	0	0	0	0
ZP1	ENSG00000149506	-4.90854	-3.09046	5.01184	0.0251764	0.141074	1	2	8	0	0	0
KIF25	ENSG00000125337	-4.90209	-3.15082	5.04868	0.0246466	0.138541	2	6	3	0	0	0
YBX1P6	ENSG00000213539	-4.90209	-3.15082	5.04868	0.0246466	0.138541	2	6	3	0	0	0
CTD-3193O13.8	ENSG00000269139	-4.89656	-3.15112	5.11445	0.0237292	0.134103	3	5	3	0	0	0
CTD-2339F6.1	ENSG00000254139	-4.87309	-3.1521	5.06827	0.0243695	0.137168	3	3	4	0	0	0
ACPP	ENSG00000014257	-4.85358	-2.01793	21.7174	3.16265e-06	4.31495e-05	15	10	12	1	0	0
CD34	ENSG00000174059	-4.84602	-0.605219	81.3201	1.94748e-19	1.47594e-17	39	45	34	1	2	1
RP11-554A11.4	ENSG00000261625	-4.82204	-0.353016	95.6513	1.39762e-22	1.46066e-20	45	49	46	0	2	3
LYPD2	ENSG00000197353	-4.80263	-2.04519	20.6713	5.45827e-06	7.1053e-05	10	18	9	0	0	1
LINC01611	ENSG00000231776	-4.76404	-3.21778	4.45527	0.0347957	0.186319	2	6	2	0	0	0
MIR6746	ENSG00000277892	-4.76404	-3.21778	4.45527	0.0347957	0.186319	2	6	2	0	0	0
KRT8P48	ENSG00000248568	-4.76345	-3.2164	4.25802	0.0390676	0.205461	4	6	0	0	0	0
KRT18P48	ENSG00000217889	-4.75919	-3.21808	4.51958	0.0335111	0.180592	3	5	2	0	0	0
KRT4	ENSG00000170477	-4.75919	-3.21808	4.51958	0.0335111	0.180592	3	5	2	0	0	0
CPA3	ENSG00000163751	-4.74956	-0.417627	89.4857	3.14291e-21	2.85382e-19	60	43	32	3	1	1
LINC01273	ENSG00000231742	-4.73796	-3.21768	4.37083	0.0365614	0.194285	5	3	1	0	0	0
RP4-644L1.2	ENSG00000229771	-4.73796	-3.21768	4.37083	0.0365614	0.194285	5	3	1	0	0	0
KRT18P38	ENSG00000214012	-4.72399	-3.21975	4.45442	0.0348132	0.186395	2	3	4	0	0	0
LINC00911	ENSG00000259107	-4.71608	-3.21936	4.4409	0.0350899	0.187603	4	2	3	0	0	0
CAMK1G	ENSG00000008118	-4.71564	-3.21867	4.37571	0.0364568	0.193799	5	2	2	0	0	0
KRT18P11	ENSG00000215089	-4.70726	-0.699181	71.1127	3.41143e-17	2.05508e-15	59	28	22	2	0	2
APOD	ENSG00000189058	-4.68698	-3.22074	4.32147	0.0376366	0.19917	2	2	5	0	0	0
GRIN2B	ENSG00000273079	-4.68698	-3.22074	4.32147	0.0376366	0.19917	2	2	5	0	0	0
MGC32805	ENSG00000250328	-4.68033	-3.21965	4.25446	0.0391495	0.205822	5	1	3	0	0	0
KRT18P8	ENSG00000264644	-4.6587	0.419158	124.437	6.99046e-29	1.27501e-26	179	37	31	4	1	4
RP11-144G6.4	ENSG00000224919	-4.6363	-3.22172	4.09061	0.0431244	0.223518	2	1	6	0	0	0
RPL5P24	ENSG00000244052	-4.60193	-3.28831	3.8977	0.0483546	0.246451	3	5	1	0	0	0
C10orf62	ENSG00000203942	-4.58653	-3.2893	3.95522	0.0467285	0.239347	3	3	2	0	0	0
RP3-393E18.1	ENSG00000216480	-4.58653	-3.2893	3.95522	0.0467285	0.239347	3	3	2	0	0	0
FAM180B	ENSG00000196666	-4.57935	-3.2897	3.85324	0.0496524	0.251995	1	5	3	0	0	0
CH17-353B19.1	ENSG00000276509	-4.57572	-3.28999	3.9351	0.0472906	0.241868	2	3	3	0	0	0
FCGR3A	ENSG00000203747	-4.54696	-3.29039	3.64891	0.0561083	0.279323	0	5	4	0	0	0
RP11-1055B8.3	ENSG00000262223	-4.54696	-3.29039	3.64891	0.0561083	0.279323	0	5	4	0	0	0
MOBP	ENSG00000168314	-4.52703	-1.62428	31.2928	2.22391e-08	4.37592e-07	18	14	19	0	1	1
KRT18P16	ENSG00000235275	-4.51165	-3.29128	3.74482	0.0529737	0.266114	3	1	4	0	0	0
GRM7	ENSG00000196277	-4.50944	-3.29167	3.68351	0.0549553	0.274403	1	2	5	0	0	0
KCNIP1	ENSG00000182132	-4.50944	-3.29167	3.68351	0.0549553	0.274403	1	2	5	0	0	0
STRA6	ENSG00000137868	-4.50102	-0.0171508	110.553	7.61407e-26	1.04979e-23	47	79	53	4	2	2
PLAC8	ENSG00000145287	-4.49401	2.04487	254.262	3.51036e-57	3.89021e-54	334	217	214	15	10	8
CTD-2091N23.1	ENSG00000251361	-4.49381	0.396964	138.316	6.47664e-32	1.52773e-29	107	66	67	5	3	3
DES	ENSG00000175084	-4.49045	-0.923451	58.6907	1.85917e-14	8.35704e-13	31	44	17	1	2	1
GPC5-AS1	ENSG00000235984	-4.46801	-3.29088	3.49119	0.0616988	0.30206	5	0	3	0	0	0
TRPV3	ENSG00000167723	-4.46801	-3.29088	3.49119	0.0616988	0.30206	5	0	3	0	0	0
CTLA4	ENSG00000163599	-4.46405	-3.29157	3.51149	0.0609471	0.298887	4	0	4	0	0	0
GLDN	ENSG00000186417	-4.46405	-3.29157	3.51149	0.0609471	0.298887	4	0	4	0	0	0
HRCT1	ENSG00000196196	-4.44936	0.222506	126.635	2.31102e-29	4.40707e-27	74	72	65	4	2	4
RP11-411G2.1	ENSG00000274879	-4.44693	-3.29226	3.46006	0.0628707	0.306863	3	0	5	0	0	0
B3GNT3	ENSG00000179913	-4.42069	-3.36285	3.34408	0.0674497	0.325446	2	5	1	0	0	0
BCL2A1	ENSG00000140379	-4.41559	-3.29296	3.33382	0.0678715	0.327186	2	0	6	0	0	0
RP3-325F22.3	ENSG00000234263	-4.41367	-3.36255	3.2243	0.0725554	0.344952	1	6	1	0	0	0
FAM167B	ENSG00000183615	-4.41105	-1.32433	40.9547	1.5638e-10	4.23076e-09	20	30	16	2	1	0
HMGN1P35	ENSG00000172186	-4.40768	-3.36355	3.32092	0.0684062	0.32921	1	5	2	0	0	0
NRGN	ENSG00000154146	-4.39098	2.59016	281.438	4.32277e-63	6.86211e-60	441	377	298	17	16	19
GPR65	ENSG00000140030	-4.39009	-3.36325	3.12222	0.0772341	0.363261	0	6	2	0	0	0
PLCZ1	ENSG00000139151	-4.38557	-3.36414	3.37247	0.0662969	0.320833	3	2	2	0	0	0
LDHAP7	ENSG00000235847	-4.38123	-3.36345	3.29199	0.0696213	0.334195	4	2	1	0	0	0
C22orf24	ENSG00000128254	-4.37358	-3.36484	3.35344	0.0670675	0.323981	2	2	3	0	0	0
C4BPB	ENSG00000123843	-4.37137	1.99611	243.881	6.36638e-55	5.75276e-52	285	262	192	13	15	8
LINC00702	ENSG00000233117	-4.36767	-3.29365	3.124	0.0771499	0.362976	1	0	7	0	0	0
NA	ENSG00000284681	-4.36445	-1.36318	39.0011	4.25e-10	1.08156e-08	24	26	14	0	2	1
AC083899.1	ENSG00000233671	-4.36041	-2.35894	13.0932	0.00029649	0.00272995	9	8	10	1	0	0
SNX19P1	ENSG00000228184	-4.34529	-3.36523	3.12503	0.0771008	0.362804	0	3	4	0	0	0
LINC01559	ENSG00000180861	-4.34495	-3.36444	3.23373	0.0721388	0.343417	4	1	2	0	0	0
RP11-759L5.2	ENSG00000235071	-4.34448	-3.36553	3.23393	0.0721301	0.343403	1	2	4	0	0	0
KIRREL-IT1	ENSG00000226520	-4.33198	-3.36375	3.11734	0.0774659	0.364142	5	1	1	0	0	0
AC005062.2	ENSG00000243004	-4.3212	-3.36583	3.19884	0.0736932	0.349428	2	1	4	0	0	0
RP11-317J9.1	ENSG00000280083	-4.3212	-3.36583	3.19884	0.0736932	0.349428	2	1	4	0	0	0
M1AP	ENSG00000159374	-4.31436	-2.39753	12.289	0.000455809	0.00402706	10	7	9	1	0	0
RP3-495K2.4	ENSG00000279810	-4.30063	-3.36305	2.89839	0.0886707	0.406881	6	1	0	0	0	0
SLC28A1	ENSG00000156222	-4.30063	-3.36305	2.89839	0.0886707	0.406881	6	1	0	0	0	0
KRT13	ENSG00000171401	-4.29553	-3.36622	3.00213	0.0831578	0.386078	0	2	5	0	0	0
LRRC26	ENSG00000184709	-4.29553	-3.36622	3.00213	0.0831578	0.386078	0	2	5	0	0	0
RP11-223I10.1	ENSG00000261829	-4.29553	-3.36622	3.00213	0.0831578	0.386078	0	2	5	0	0	0
NA	ENSG00000284240	-4.28287	-3.36652	3.04595	0.0809416	0.37755	1	1	5	0	0	0
RP11-282O18.7	ENSG00000269980	-4.28287	-3.36652	3.04595	0.0809416	0.37755	1	1	5	0	0	0
RP11-350J20.12	ENSG00000273132	-4.27988	-3.36474	2.9712	0.0847617	0.39247	5	0	2	0	0	0
CTD-2129N1.1	ENSG00000274798	-4.25685	-3.36404	2.82555	0.0927779	0.422133	6	0	1	0	0	0
OLFML1	ENSG00000183801	-4.25671	1.96156	233.911	9.40407e-53	7.6715e-50	188	277	252	10	15	13
S100A3	ENSG00000188015	-4.24606	2.84915	284.267	1.04929e-63	1.76086e-60	434	469	426	19	25	25
WNT6	ENSG00000115596	-4.22254	-3.36721	2.78698	0.0950361	0.430613	0	1	6	0	0	0
TRBV5-4	ENSG00000230099	-4.21293	-3.36335	2.5823	0.108067	0.477322	8	0	0	0	0	0
KRT18P13	ENSG00000214417	-4.20914	-2.39264	11.1746	0.000829506	0.00692395	15	9	2	0	0	1
GGTLC3	ENSG00000274252	-4.20758	-3.4407	2.71703	0.099285	0.445663	2	5	0	0	0	0
PTTG2	ENSG00000250254	-4.20581	-3.4417	2.8449	0.091667	0.417985	2	3	1	0	0	0
ZNF541	ENSG00000118156	-4.20581	-3.4417	2.8449	0.091667	0.417985	2	3	1	0	0	0
CUX2	ENSG00000111249	-4.19729	-3.441	2.73845	0.0979627	0.440772	3	3	0	0	0	0
MYL1	ENSG00000168530	-4.19729	-3.441	2.73845	0.0979627	0.440772	3	3	0	0	0	0
WBSCR28	ENSG00000175877	-4.19451	-3.4404	2.60051	0.106832	0.472784	1	6	0	0	0	0
YBX1P5	ENSG00000251108	-4.19373	-3.36751	2.74292	0.0976887	0.439843	1	0	6	0	0	0
RORC	ENSG00000143365	-4.19123	-3.44239	2.82294	0.0929285	0.422654	1	3	2	0	0	0
GJA5	ENSG00000265107	-4.18747	0.400511	129.896	4.47941e-30	8.97945e-28	78	72	86	0	5	7
PALM3	ENSG00000187867	-4.18431	0.451963	131.298	2.2112e-30	4.50954e-28	96	99	55	6	1	7
FANCD2OS	ENSG00000163705	-4.1832	-3.442	2.81786	0.0932232	0.423798	3	2	1	0	0	0
NIFKP3	ENSG00000256331	-4.1832	-3.442	2.81786	0.0932232	0.423798	3	2	1	0	0	0
RP11-550A5.2	ENSG00000254431	-4.1832	-3.442	2.81786	0.0932232	0.423798	3	2	1	0	0	0
AC016700.5	ENSG00000231327	-4.18035	-3.44269	2.85273	0.0912214	0.416438	2	2	2	0	0	0
RNU6-549P	ENSG00000207162	-4.18035	-3.44269	2.85273	0.0912214	0.416438	2	2	2	0	0	0
RP11-345J4.3	ENSG00000258150	-4.17604	-1.95458	20.0203	7.66978e-06	9.72339e-05	17	15	7	2	0	0
RP11-214O1.3	ENSG00000266378	-4.15505	-3.44339	2.77799	0.0955709	0.432395	1	2	3	0	0	0
RP13-444H2.1	ENSG00000271564	-4.15505	-3.44339	2.77799	0.0955709	0.432395	1	2	3	0	0	0
LINC01589	ENSG00000238120	-4.14295	-3.44299	2.76248	0.0965012	0.435364	3	1	2	0	0	0
RP11-57C13.3	ENSG00000196566	-4.14295	-3.44299	2.76248	0.0965012	0.435364	3	1	2	0	0	0
KRT18P20	ENSG00000257758	-4.13443	-3.44229	2.68393	0.101368	0.453383	4	1	1	0	0	0
RP11-169K17.3	ENSG00000272483	-4.13443	-3.44229	2.68393	0.101368	0.453383	4	1	1	0	0	0
RP11-332K15.1	ENSG00000232524	-4.13443	-3.44229	2.68393	0.101368	0.453383	4	1	1	0	0	0
RP11-96B2.1	ENSG00000255325	-4.13443	-3.44229	2.68393	0.101368	0.453383	4	1	1	0	0	0
ACVRL1	ENSG00000139567	-4.12938	-3.44369	2.74456	0.0975885	0.439425	2	1	3	0	0	0
RNU6-1099P	ENSG00000200403	-4.12938	-3.44369	2.74456	0.0975885	0.439425	2	1	3	0	0	0
RP11-58O9.2	ENSG00000279806	-4.12938	-3.44369	2.74456	0.0975885	0.439425	2	1	3	0	0	0
CTC-529P8.1	ENSG00000250072	-4.12545	-2.56215	9.51394	0.00203964	0.0154861	5	10	6	0	1	0
CAPN8	ENSG00000203697	-4.11515	-2.51696	9.81331	0.00173296	0.0134034	5	13	5	1	0	0
SLC30A2	ENSG00000158014	-4.10635	-2.01274	17.8703	2.36658e-05	0.000273301	19	14	4	2	0	0
RP5-958B11.1	ENSG00000283648	-4.10206	-3.4416	2.49919	0.113908	0.49761	5	1	0	0	0	0
XXbac-BPG294E21.9	ENSG00000274259	-4.10206	-3.4416	2.49919	0.113908	0.49761	5	1	0	0	0	0
RP11-345J4.6	ENSG00000260335	-4.09333	-1.59134	28.6386	8.73881e-08	1.5601e-06	18	28	8	2	1	0
LINC00615	ENSG00000196243	-4.09255	-3.44438	2.62923	0.104915	0.466161	1	1	4	0	0	0
MRPL37P1	ENSG00000266946	-4.09255	-3.44438	2.62923	0.104915	0.466161	1	1	4	0	0	0
NA	ENSG00000284882	-4.09255	-3.44438	2.62923	0.104915	0.466161	1	1	4	0	0	0
OVOL3	ENSG00000105261	-4.09255	-3.44438	2.62923	0.104915	0.466161	1	1	4	0	0	0
RP11-74C1.2	ENSG00000223861	-4.09255	-3.44438	2.62923	0.104915	0.466161	1	1	4	0	0	0
IGFBP5	ENSG00000115461	-4.09032	2.48108	251.498	1.40186e-56	1.44453e-53	313	360	348	9	31	22
HNRNPA1P2	ENSG00000237285	-4.07414	-3.44329	2.54271	0.110807	0.486853	4	0	2	0	0	0
RP11-99L13.2	ENSG00000259126	-4.07195	-3.44399	2.56847	0.109016	0.480846	3	0	3	0	0	0
SLC6A10P	ENSG00000214617	-4.05289	-3.44259	2.42953	0.119071	0.516059	5	0	1	0	0	0
UBE2L5P	ENSG00000236444	-4.05289	-3.44259	2.42953	0.119071	0.516059	5	0	1	0	0	0
RP13-631K18.3	ENSG00000254991	-4.04979	-2.56602	9.08965	0.00257115	0.0190389	6	5	10	0	0	1
AC138744.2	ENSG00000256826	-4.0467	-3.44468	2.50997	0.11313	0.494816	2	0	4	0	0	0
RP11-150O12.6	ENSG00000253414	-4.03216	0.381427	123.481	1.13073e-28	2.01252e-26	73	82	79	8	4	3
FGFBP1	ENSG00000137440	-4.03019	2.12792	226.946	3.08612e-51	2.29447e-48	202	328	267	5	29	18
RP11-148B18.4	ENSG00000236098	-4.02917	-2.52029	9.24593	0.00236072	0.0176251	13	3	6	0	1	0
RP11-80B9.4	ENSG00000230015	-4.02509	-2.01671	17.7262	2.55282e-05	0.000293138	19	9	8	1	1	0
RP11-59D5__B.2	ENSG00000236345	-4.00085	-0.472515	72.8437	1.41971e-17	8.98566e-16	37	36	52	3	1	4
RP11-122C5.3	ENSG00000250629	-3.98409	-2.60815	8.68842	0.00320301	0.0231514	6	7	7	1	0	0
C1QL1	ENSG00000131094	-3.98241	4.83207	352.797	1.35998e-78	3.80375e-75	1580	2301	1337	132	104	91
PPL	ENSG00000118898	-3.98164	3.43139	287.567	2.01125e-64	3.47444e-61	590	702	676	32	56	38
AC008592.5	ENSG00000250362	-3.95826	-3.52401	2.25402	0.133271	0.564847	2	3	0	0	0	0
FAM25C	ENSG00000276430	-3.95826	-3.52401	2.25402	0.133271	0.564847	2	3	0	0	0	0
TAS2R1	ENSG00000169777	-3.95826	-3.52401	2.25402	0.133271	0.564847	2	3	0	0	0	0
AC073321.4	ENSG00000225794	-3.95742	-3.52471	2.30314	0.129115	0.550653	1	3	1	0	0	0
ERG	ENSG00000157554	-3.95742	-3.52471	2.30314	0.129115	0.550653	1	3	1	0	0	0
HNRNPA1P15	ENSG00000214761	-3.95742	-3.52471	2.30314	0.129115	0.550653	1	3	1	0	0	0
KRTAP2-2	ENSG00000214518	-3.95742	-3.52471	2.30314	0.129115	0.550653	1	3	1	0	0	0
LAMB4	ENSG00000091128	-3.95742	-3.52471	2.30314	0.129115	0.550653	1	3	1	0	0	0
NHP2P2	ENSG00000213786	-3.95742	-3.52471	2.30314	0.129115	0.550653	1	3	1	0	0	0
RP11-264A11.1	ENSG00000236958	-3.95742	-3.52471	2.30314	0.129115	0.550653	1	3	1	0	0	0
RP11-358D17.2	ENSG00000280551	-3.95742	-3.52471	2.30314	0.129115	0.550653	1	3	1	0	0	0
RP11-77H9.8	ENSG00000260979	-3.95742	-3.52471	2.30314	0.129115	0.550653	1	3	1	0	0	0
RP11-98D18.1	ENSG00000227045	-3.95742	-3.52471	2.30314	0.129115	0.550653	1	3	1	0	0	0
CLDN7	ENSG00000181885	-3.95284	-2.11115	16.0735	6.09676e-05	0.000650605	14	10	9	2	0	0
MLC1	ENSG00000100427	-3.95118	-3.52371	2.17765	0.140031	0.586266	1	5	0	0	0	0
SNORD114-7	ENSG00000199390	-3.95118	-3.52371	2.17765	0.140031	0.586266	1	5	0	0	0	0
IGKC	ENSG00000211592	-3.94788	-3.52501	2.33274	0.126682	0.5424	2	2	1	0	0	0
INMT	ENSG00000241644	-3.94788	-3.52501	2.33274	0.126682	0.5424	2	2	1	0	0	0
RP11-61A14.1	ENSG00000258122	-3.94788	-3.52501	2.33274	0.126682	0.5424	2	2	1	0	0	0
VIM	ENSG00000026025	-3.93625	10.2798	837.384	1.78163e-183	5.23219e-179	86867	74202	65508	4644	4435	5789
CTD-2529O21.2	ENSG00000261978	-3.93154	-3.52441	2.15154	0.14243	0.594148	0	5	1	0	0	0
NA	ENSG00000284623	-3.93154	-3.52441	2.15154	0.14243	0.594148	0	5	1	0	0	0
CHORDC2P	ENSG00000259050	-3.93121	-3.52571	2.31202	0.12838	0.548392	1	2	2	0	0	0
NA	ENSG00000285155	-3.93121	-3.52571	2.31202	0.12838	0.548392	1	2	2	0	0	0
WFDC10B	ENSG00000182931	-3.93121	-3.52571	2.31202	0.12838	0.548392	1	2	2	0	0	0
EEF1A1P25	ENSG00000241429	-3.92197	-3.52541	2.2072	0.137371	0.577309	0	3	2	0	0	0
MTCO1P39	ENSG00000224254	-3.92197	-3.52541	2.2072	0.137371	0.577309	0	3	2	0	0	0
RP11-417L14.1	ENSG00000226535	-3.92197	-3.52541	2.2072	0.137371	0.577309	0	3	2	0	0	0
RP11-47J17.3	ENSG00000254688	-3.92197	-3.52541	2.2072	0.137371	0.577309	0	3	2	0	0	0
RP11-81H14.2	ENSG00000251301	-3.92197	-3.52541	2.2072	0.137371	0.577309	0	3	2	0	0	0
DPEP2	ENSG00000167261	-3.91102	-3.44607	2.1118	0.14617	0.606478	0	0	6	0	0	0
GPR17	ENSG00000144230	-3.91102	-3.44607	2.1118	0.14617	0.606478	0	0	6	0	0	0
AQP7	ENSG00000165269	-3.9103	-1.69094	24.6453	6.90089e-07	1.06889e-05	9	25	14	1	1	1
KRT81	ENSG00000205426	-3.90854	0.331101	115.696	5.70439e-27	8.7939e-25	58	85	81	2	5	8
FAM92B	ENSG00000153789	-3.90293	-3.52531	2.24589	0.133972	0.566961	3	1	1	0	0	0
KB-1410C5.3	ENSG00000253282	-3.90293	-3.52531	2.24589	0.133972	0.566961	3	1	1	0	0	0
KRT18P21	ENSG00000250363	-3.90293	-3.52531	2.24589	0.133972	0.566961	3	1	1	0	0	0
LGALS17A	ENSG00000226025	-3.90293	-3.52531	2.24589	0.133972	0.566961	3	1	1	0	0	0
RPS4Y2	ENSG00000280969	-3.90293	-3.52531	2.24589	0.133972	0.566961	3	1	1	0	0	0
SH2D3C	ENSG00000095370	-3.90293	-3.52531	2.24589	0.133972	0.566961	3	1	1	0	0	0
SNORD113	ENSG00000200150	-3.90293	-3.52531	2.24589	0.133972	0.566961	3	1	1	0	0	0
C20orf203	ENSG00000198547	-3.90245	-3.52601	2.2803	0.131029	0.557126	2	1	2	0	0	0
CTD-2566J3.1	ENSG00000258837	-3.90245	-3.52601	2.2803	0.131029	0.557126	2	1	2	0	0	0
KRT18P2	ENSG00000234439	-3.90245	-3.52601	2.2803	0.131029	0.557126	2	1	2	0	0	0
OVCH2	ENSG00000183378	-3.90245	-3.52601	2.2803	0.131029	0.557126	2	1	2	0	0	0
SNRPCP2	ENSG00000251235	-3.90245	-3.52601	2.2803	0.131029	0.557126	2	1	2	0	0	0
ROBO4	ENSG00000154133	-3.89001	1.15153	163.51	2.05037e-37	6.96119e-35	116	120	163	5	9	13
ACTG2	ENSG00000163017	-3.88028	-3.52641	2.1649	0.141197	0.589705	0	2	3	0	0	0
CD244	ENSG00000122223	-3.88028	-3.52641	2.1649	0.141197	0.589705	0	2	3	0	0	0
GAL3ST3	ENSG00000175229	-3.88028	-3.52641	2.1649	0.141197	0.589705	0	2	3	0	0	0
RP11-428G5.5	ENSG00000255760	-3.88028	-3.52641	2.1649	0.141197	0.589705	0	2	3	0	0	0
CYP2S1	ENSG00000167600	-3.87905	4.49088	324.027	2.40587e-72	5.88786e-69	1121	1517	1454	92	99	86
SLCO1A2	ENSG00000084453	-3.87405	-2.65847	7.32173	0.00681357	0.045179	5	2	11	0	0	1
MYOM3	ENSG00000142661	-3.87111	-2.7024	7.31449	0.00684108	0.0453204	3	8	7	0	1	0
AC007563.1	ENSG00000236295	-3.87083	-3.52461	2.09949	0.147351	0.610213	4	1	0	0	0	0
IGHG4	ENSG00000211892	-3.87083	-3.52461	2.09949	0.147351	0.610213	4	1	0	0	0	0
NA	ENSG00000285694	-3.87083	-3.52461	2.09949	0.147351	0.610213	4	1	0	0	0	0
RP3-405J10.2	ENSG00000257531	-3.87083	-3.52461	2.09949	0.147351	0.610213	4	1	0	0	0	0
RP5-1174J21.1	ENSG00000237875	-3.87083	-3.52461	2.09949	0.147351	0.610213	4	1	0	0	0	0
UCA1	ENSG00000214049	-3.87083	-3.52461	2.09949	0.147351	0.610213	4	1	0	0	0	0
AWAT2	ENSG00000147160	-3.87038	-3.52671	2.2084	0.137264	0.577189	1	1	3	0	0	0
CTD-2235C13.2	ENSG00000247372	-3.87038	-3.52671	2.2084	0.137264	0.577189	1	1	3	0	0	0
KIRREL3-AS3	ENSG00000218109	-3.87038	-3.52671	2.2084	0.137264	0.577189	1	1	3	0	0	0
RP1-257C22.2	ENSG00000279314	-3.87038	-3.52671	2.2084	0.137264	0.577189	1	1	3	0	0	0
XXbac-BPG170G13.31	ENSG00000270896	-3.87038	-3.52671	2.2084	0.137264	0.577189	1	1	3	0	0	0
CRIP1	ENSG00000213145	-3.87014	-2.70135	7.46977	0.00627531	0.0419652	6	7	5	0	1	0
ABLIM3	ENSG00000173210	-3.85801	3.06088	258.643	3.91287e-58	4.59645e-55	478	542	494	27	33	46
SERPIND1	ENSG00000099937	-3.85058	-2.14568	15.0467	0.00010494	0.00106214	11	10	11	1	1	0
CTC-436P18.3	ENSG00000249279	-3.83121	-3.52631	2.10966	0.146374	0.607025	3	0	2	0	0	0
RP11-388G3.1	ENSG00000257976	-3.83121	-3.52631	2.10966	0.146374	0.607025	3	0	2	0	0	0
ZBED2	ENSG00000177494	-3.83027	0.438671	117.99	1.79613e-27	2.86674e-25	62	72	105	2	8	7
EML2-AS1	ENSG00000267757	-3.8241	-2.70276	6.95191	0.00837407	0.054103	10	2	6	1	0	0
RP11-184M15.1	ENSG00000248187	-3.81525	-3.52701	2.09289	0.147989	0.612164	2	0	3	0	0	0
RP11-768B22.2	ENSG00000248571	-3.81525	-3.52701	2.09289	0.147989	0.612164	2	0	3	0	0	0
AC139712.2	ENSG00000204993	-3.81474	-3.52561	2.03309	0.15391	0.631278	4	0	1	0	0	0
FDPSP4	ENSG00000254793	-3.81474	-3.52561	2.03309	0.15391	0.631278	4	0	1	0	0	0
RP11-77M5.1	ENSG00000237756	-3.81474	-3.52561	2.03309	0.15391	0.631278	4	0	1	0	0	0
MIR222	ENSG00000207725	-3.81319	0.238292	107.222	4.08128e-25	5.32698e-23	66	88	56	3	8	4
CCL26	ENSG00000006606	-3.80862	2.64977	235.948	3.38829e-53	2.80298e-50	476	338	322	33	25	23
TNNT1	ENSG00000105048	-3.80266	1.04863	152.416	5.40294e-35	1.60274e-32	101	156	115	14	6	7
AC097461.4	ENSG00000234193	-3.80138	-3.52741	2.02212	0.155025	0.635055	0	1	4	0	0	0
NA	ENSG00000283740	-3.80138	-3.52741	2.02212	0.155025	0.635055	0	1	4	0	0	0
KRT18P10	ENSG00000214207	-3.79039	-1.46989	30.2322	3.84081e-08	7.25137e-07	24	15	18	1	1	2
ARHGDIB	ENSG00000111348	-3.78632	3.67779	278.035	2.37555e-62	3.67179e-59	810	744	762	64	57	48
KRT18	ENSG00000111057	-3.78602	9.97964	750.316	1.13305e-164	2.21833e-160	64795	66175	51867	5338	3852	4167
NA	ENSG00000285931	-3.76487	-3.52771	1.98183	0.1592	0.648718	1	0	4	0	0	0
THY1	ENSG00000154096	-3.76461	3.59768	272.159	4.49909e-61	6.60635e-58	783	754	653	50	52	59
RN7SL587P	ENSG00000240233	-3.76138	-3.52491	1.85338	0.173394	0.693044	5	0	0	0	0	0
KCNN4	ENSG00000104783	-3.75595	0.899195	140.93	1.73985e-32	4.2937e-30	83	151	102	6	7	11
SFTA1P	ENSG00000225383	-3.74781	2.2072	211.161	8.43775e-48	5.44606e-45	281	251	299	23	23	16
GJB3	ENSG00000188910	-3.74661	-2.21137	13.4628	0.000243449	0.00228967	11	11	8	1	0	1
SNCG	ENSG00000173267	-3.74306	0.819593	137.386	1.0339e-31	2.38143e-29	107	113	95	12	5	7
ABCA4	ENSG00000198691	-3.71542	-1.95771	17.5025	2.87132e-05	0.000326836	8	20	11	0	3	0
TMPRSS4	ENSG00000137648	-3.68784	-2.75297	6.42247	0.0112698	0.0701869	6	3	7	0	1	0
IGHE	ENSG00000211891	-3.67736	-1.85113	19.5182	9.97362e-06	0.000124058	11	11	18	1	1	1
CTD-2047H16.2	ENSG00000262979	-3.67325	-2.75336	6.00889	0.0142354	0.0863401	9	1	7	0	0	1
RP11-126O1.5	ENSG00000267226	-3.67101	-2.80236	5.96916	0.0145596	0.0879849	8	3	5	1	0	0
CNGB1	ENSG00000070729	-3.67055	-3.5284	1.76463	0.184051	0.723836	0	0	5	0	0	0
LOC440461	ENSG00000267472	-3.67055	-3.5284	1.76463	0.184051	0.723836	0	0	5	0	0	0
CDC20P1	ENSG00000231007	-3.66529	-2.24627	12.3299	0.000445936	0.00395113	14	9	6	0	1	1
AP000442.4	ENSG00000255008	-3.65871	-3.61202	1.7599	0.184639	0.725258	1	3	0	0	0	0
ARPC3P5	ENSG00000214027	-3.65871	-3.61202	1.7599	0.184639	0.725258	1	3	0	0	0	0
C12orf42	ENSG00000179088	-3.65871	-3.61202	1.7599	0.184639	0.725258	1	3	0	0	0	0
KRT3	ENSG00000186442	-3.65871	-3.61202	1.7599	0.184639	0.725258	1	3	0	0	0	0
CTC-563A5.2	ENSG00000249412	-3.65478	-3.61303	1.83564	0.175466	0.698994	1	2	1	0	0	0
LINC00989	ENSG00000250334	-3.65478	-3.61303	1.83564	0.175466	0.698994	1	2	1	0	0	0
NPM1P35	ENSG00000255213	-3.65478	-3.61303	1.83564	0.175466	0.698994	1	2	1	0	0	0
PCDH20	ENSG00000280165	-3.65478	-3.61303	1.83564	0.175466	0.698994	1	2	1	0	0	0
RP11-118F19.1	ENSG00000270124	-3.65478	-3.61303	1.83564	0.175466	0.698994	1	2	1	0	0	0
RP11-33I11.2	ENSG00000254432	-3.65478	-3.61303	1.83564	0.175466	0.698994	1	2	1	0	0	0
RPL34P33	ENSG00000241282	-3.65478	-3.61303	1.83564	0.175466	0.698994	1	2	1	0	0	0
RPS2P35	ENSG00000238172	-3.65478	-3.61303	1.83564	0.175466	0.698994	1	2	1	0	0	0
SLC8A1-AS1	ENSG00000227028	-3.65478	-3.61303	1.83564	0.175466	0.698994	1	2	1	0	0	0
TRBV12-3	ENSG00000274752	-3.65478	-3.61303	1.83564	0.175466	0.698994	1	2	1	0	0	0
CREB3L3	ENSG00000060566	-3.6516	-3.61232	1.78837	0.181127	0.715002	2	2	0	0	0	0
CX3CR1	ENSG00000168329	-3.6516	-3.61232	1.78837	0.181127	0.715002	2	2	0	0	0	0
KRT16P4	ENSG00000229526	-3.6516	-3.61232	1.78837	0.181127	0.715002	2	2	0	0	0	0
NWD1	ENSG00000188039	-3.6516	-3.61232	1.78837	0.181127	0.715002	2	2	0	0	0	0
OR5E1P	ENSG00000170688	-3.6516	-3.61232	1.78837	0.181127	0.715002	2	2	0	0	0	0
PPIAP33	ENSG00000178654	-3.6516	-3.61232	1.78837	0.181127	0.715002	2	2	0	0	0	0
PRF1	ENSG00000180644	-3.6516	-3.61232	1.78837	0.181127	0.715002	2	2	0	0	0	0
RP11-15I20.1	ENSG00000272814	-3.6516	-3.61232	1.78837	0.181127	0.715002	2	2	0	0	0	0
RP11-567C2.1	ENSG00000257194	-3.6516	-3.61232	1.78837	0.181127	0.715002	2	2	0	0	0	0
RP11-771K4.1	ENSG00000256232	-3.6516	-3.61232	1.78837	0.181127	0.715002	2	2	0	0	0	0
RPL39P5	ENSG00000214289	-3.6516	-3.61232	1.78837	0.181127	0.715002	2	2	0	0	0	0
ODAM	ENSG00000109205	-3.65084	-2.80316	6.01671	0.0141725	0.0860119	5	5	6	0	1	0
AF064858.8	ENSG00000235888	-3.65027	-2.8046	5.83339	0.0157263	0.0939183	4	3	8	0	0	1
LINC01203	ENSG00000226985	-3.64962	-1.84162	18.8198	1.43788e-05	0.000173167	23	15	5	1	0	2
COL1A1	ENSG00000108821	-3.64109	3.73418	263.624	3.23035e-59	3.9528e-56	650	965	781	57	66	67
AC005102.1	ENSG00000219039	-3.63558	-3.61273	1.73517	0.187755	0.733669	0	3	1	0	0	0
BTBD6P1	ENSG00000229106	-3.63558	-3.61273	1.73517	0.187755	0.733669	0	3	1	0	0	0
CHCHD2P11	ENSG00000270809	-3.63558	-3.61273	1.73517	0.187755	0.733669	0	3	1	0	0	0
FAM178B	ENSG00000168754	-3.63558	-3.61273	1.73517	0.187755	0.733669	0	3	1	0	0	0
KRT6C	ENSG00000170465	-3.63558	-3.61273	1.73517	0.187755	0.733669	0	3	1	0	0	0
LEXM	ENSG00000162398	-3.63558	-3.61273	1.73517	0.187755	0.733669	0	3	1	0	0	0
RP11-571F15.3	ENSG00000233668	-3.63558	-3.61273	1.73517	0.187755	0.733669	0	3	1	0	0	0
H2AFX	ENSG00000188486	-3.62354	6.58077	406.838	2.54593e-90	1.35941e-86	5531	6862	4801	628	376	414
SCNN1A	ENSG00000111319	-3.62346	0.687096	124.277	7.57365e-29	1.36454e-26	92	111	82	3	11	9
LINC00607	ENSG00000235770	-3.62164	-3.61333	1.8054	0.179063	0.709573	2	1	1	0	0	0
RNU6-942P	ENSG00000199872	-3.62164	-3.61333	1.8054	0.179063	0.709573	2	1	1	0	0	0
RP11-190A12.9	ENSG00000279430	-3.62164	-3.61333	1.8054	0.179063	0.709573	2	1	1	0	0	0
RP11-574O7.1	ENSG00000254041	-3.62164	-3.61333	1.8054	0.179063	0.709573	2	1	1	0	0	0
RP11-347C12.3	ENSG00000258130	-3.61831	-1.92639	17.5266	2.83516e-05	0.00032322	17	15	7	2	0	1
SLC43A3	ENSG00000134802	-3.61568	4.80999	304.155	4.99431e-68	1.08645e-64	1777	1810	1453	139	120	152
CCDC27	ENSG00000162592	-3.61465	-3.61172	1.61464	0.203844	0.77968	0	5	0	0	0	0
FAM30B	ENSG00000277988	-3.61465	-3.61172	1.61464	0.203844	0.77968	0	5	0	0	0	0
FAM30C	ENSG00000259698	-3.61465	-3.61172	1.61464	0.203844	0.77968	0	5	0	0	0	0
RP11-118D22.3	ENSG00000227709	-3.61465	-3.61172	1.61464	0.203844	0.77968	0	5	0	0	0	0
ABCB1	ENSG00000085563	-3.61331	-0.18911	78.252	9.19202e-19	6.53624e-17	41	61	50	4	5	3
TRIP13	ENSG00000071539	-3.61222	6.10272	377.107	7.18959e-84	2.484e-80	4337	3939	4051	276	353	391
ALDH1A1	ENSG00000165092	-3.60869	-3.61373	1.74407	0.186627	0.730721	0	2	2	0	0	0
HNRNPA1P52	ENSG00000269119	-3.60869	-3.61373	1.74407	0.186627	0.730721	0	2	2	0	0	0
LA16c-380H5.6	ENSG00000274367	-3.60869	-3.61373	1.74407	0.186627	0.730721	0	2	2	0	0	0
OR2L2	ENSG00000203663	-3.60869	-3.61373	1.74407	0.186627	0.730721	0	2	2	0	0	0
RP11-864G5.1	ENSG00000243777	-3.60869	-3.61373	1.74407	0.186627	0.730721	0	2	2	0	0	0
SERPINA3	ENSG00000196136	-3.60869	-3.61373	1.74407	0.186627	0.730721	0	2	2	0	0	0
uc_338	ENSG00000278333	-3.60869	-3.61373	1.74407	0.186627	0.730721	0	2	2	0	0	0
ZNRF3-IT1	ENSG00000235786	-3.60869	-3.61373	1.74407	0.186627	0.730721	0	2	2	0	0	0
FGG	ENSG00000171557	-3.60189	-3.61403	1.78583	0.181438	0.715699	1	1	2	0	0	0
NLRP7	ENSG00000167634	-3.60189	-3.61403	1.78583	0.181438	0.715699	1	1	2	0	0	0
RP11-115L11.1	ENSG00000214846	-3.60189	-3.61403	1.78583	0.181438	0.715699	1	1	2	0	0	0
RP11-138H8.8	ENSG00000274297	-3.60189	-3.61403	1.78583	0.181438	0.715699	1	1	2	0	0	0
RP11-23J18.1	ENSG00000258352	-3.60189	-3.61403	1.78583	0.181438	0.715699	1	1	2	0	0	0
SEPT14P12	ENSG00000235748	-3.60189	-3.61403	1.78583	0.181438	0.715699	1	1	2	0	0	0
SLC24A2	ENSG00000155886	-3.60189	-3.61403	1.78583	0.181438	0.715699	1	1	2	0	0	0
GAPDHP71	ENSG00000213376	-3.601	-2.85518	5.50998	0.0189099	0.110197	4	6	5	0	1	0
BTK	ENSG00000010671	-3.59682	-2.25142	11.6066	0.000657418	0.00561324	4	9	14	2	0	0
AF064860.5	ENSG00000225330	-3.59462	-3.61262	1.70539	0.191587	0.744786	3	1	0	0	0	0
CCDC190	ENSG00000185860	-3.59462	-3.61262	1.70539	0.191587	0.744786	3	1	0	0	0	0
ENSAP3	ENSG00000177261	-3.59462	-3.61262	1.70539	0.191587	0.744786	3	1	0	0	0	0
PRR35	ENSG00000161992	-3.59462	-3.61262	1.70539	0.191587	0.744786	3	1	0	0	0	0
RNU6-50P	ENSG00000199226	-3.59462	-3.61262	1.70539	0.191587	0.744786	3	1	0	0	0	0
RP11-203H19.2	ENSG00000279328	-3.59462	-3.61262	1.70539	0.191587	0.744786	3	1	0	0	0	0
RP11-672A2.5	ENSG00000255363	-3.59462	-3.61262	1.70539	0.191587	0.744786	3	1	0	0	0	0
PRELP	ENSG00000188783	-3.58358	-1.95936	16.8793	3.98598e-05	0.000441064	16	10	11	0	0	3
ITLN1	ENSG00000179914	-3.58095	-2.80495	5.42327	0.0198718	0.115049	6	1	8	1	0	0
AC068138.1	ENSG00000235070	-3.57282	-2.3588	10.5242	0.00117852	0.00947578	6	10	9	0	0	2
MIR8058	ENSG00000277387	-3.56974	-2.85506	5.43782	0.019707	0.114309	5	5	5	1	0	0
APOBEC3A	ENSG00000128383	-3.56746	0.884166	132.053	1.51234e-30	3.10585e-28	113	130	85	12	6	9
RP11-1E6.1	ENSG00000250657	-3.56314	2.33399	201.147	1.27997e-45	7.15992e-43	334	245	320	22	32	21
AC006262.5	ENSG00000268621	-3.56074	1.30514	152.819	4.41332e-35	1.31582e-32	117	188	135	15	7	14
CBX1P3	ENSG00000237379	-3.55895	-2.85692	5.28323	0.0215335	0.123392	4	3	7	0	0	1
GIMD1	ENSG00000250298	-3.55621	-2.85529	5.40482	0.0200829	0.116122	5	5	5	0	0	1
HIST1H4C	ENSG00000197061	-3.55123	-1.69204	22.7123	1.88387e-06	2.68631e-05	14	20	13	3	1	0
SLC2A3	ENSG00000059804	-3.55083	-1.98775	15.9976	6.34624e-05	0.000675021	18	9	9	2	1	0
RP11-445F6.2	ENSG00000226571	-3.5508	-2.35803	10.4701	0.00121354	0.00973602	11	8	7	1	1	0
RARRES2	ENSG00000106538	-3.54704	-0.0526954	83.5394	6.34147e-20	5.02654e-18	57	64	46	5	5	4
RP11-562L8.1	ENSG00000257522	-3.547	-2.85602	5.31546	0.0211387	0.121521	5	3	6	1	0	0
CRABP2	ENSG00000143320	-3.54589	3.06038	228.647	1.31532e-51	1.01652e-48	459	562	471	49	45	34
OR4N2	ENSG00000176294	-3.54553	-2.32057	10.795	0.00101807	0.0083108	13	7	7	0	1	1
NPR1	ENSG00000169418	-3.54523	-1.23828	34.3215	4.68432e-09	1.02356e-07	33	15	19	4	0	2
KRT86	ENSG00000170442	-3.54452	0.633676	118.33	1.51329e-27	2.4285e-25	81	102	90	5	9	9
PPP1R17	ENSG00000106341	-3.54033	-2.85798	4.90465	0.0267864	0.148945	1	5	9	0	0	1
LTC4S	ENSG00000213316	-3.53968	-2.85788	5.08801	0.0240936	0.135823	4	2	8	0	0	1
AP000577.2	ENSG00000280269	-3.53918	-2.85573	5.34281	0.0208096	0.119876	4	5	6	1	0	0
RP11-525A16.4	ENSG00000273143	-3.53785	-0.478582	63.3786	1.7207e-15	8.58668e-14	43	38	40	6	1	4
LY6G6C	ENSG00000204421	-3.53359	-3.61433	1.67539	0.195541	0.755649	2	0	2	0	0	0
RNU6-39P	ENSG00000207072	-3.53359	-3.61433	1.67539	0.195541	0.755649	2	0	2	0	0	0
RP11-114G22.1	ENSG00000256995	-3.53359	-3.61433	1.67539	0.195541	0.755649	2	0	2	0	0	0
RP11-154D17.1	ENSG00000233926	-3.53359	-3.61433	1.67539	0.195541	0.755649	2	0	2	0	0	0
RP11-6N13.1	ENSG00000251574	-3.53359	-3.61433	1.67539	0.195541	0.755649	2	0	2	0	0	0
RP5-874C20.6	ENSG00000270326	-3.53359	-3.61433	1.67539	0.195541	0.755649	2	0	2	0	0	0
CYP11A1	ENSG00000140459	-3.53169	-3.61473	1.64533	0.199598	0.76754	0	1	3	0	0	0
FAM83A-AS1	ENSG00000204949	-3.53169	-3.61473	1.64533	0.199598	0.76754	0	1	3	0	0	0
HNRNPA1P55	ENSG00000249920	-3.53169	-3.61473	1.64533	0.199598	0.76754	0	1	3	0	0	0
LINC00052	ENSG00000259527	-3.53169	-3.61473	1.64533	0.199598	0.76754	0	1	3	0	0	0
PSMD8P1	ENSG00000228264	-3.53169	-3.61473	1.64533	0.199598	0.76754	0	1	3	0	0	0
RP11-881M11.1	ENSG00000256944	-3.53169	-3.61473	1.64533	0.199598	0.76754	0	1	3	0	0	0
SIAH2-AS1	ENSG00000244265	-3.53169	-3.61473	1.64533	0.199598	0.76754	0	1	3	0	0	0
SMOC2	ENSG00000112562	-3.53136	0.576584	111.88	3.90112e-26	5.60226e-24	77	57	124	9	3	11
AC092155.1	ENSG00000229503	-3.52938	-3.61363	1.64221	0.200025	0.768326	3	0	1	0	0	0
MS4A12	ENSG00000071203	-3.52938	-3.61363	1.64221	0.200025	0.768326	3	0	1	0	0	0
MTND1P3	ENSG00000239648	-3.52938	-3.61363	1.64221	0.200025	0.768326	3	0	1	0	0	0
PPIAL4A	ENSG00000263353	-3.52938	-3.61363	1.64221	0.200025	0.768326	3	0	1	0	0	0
RP1-63M2.5	ENSG00000271803	-3.52938	-3.61363	1.64221	0.200025	0.768326	3	0	1	0	0	0
RP11-1167A19.6	ENSG00000254867	-3.52938	-3.61363	1.64221	0.200025	0.768326	3	0	1	0	0	0
RP11-332O19.2	ENSG00000237827	-3.52938	-3.61363	1.64221	0.200025	0.768326	3	0	1	0	0	0
RP11-523L20.2	ENSG00000261231	-3.52938	-3.61363	1.64221	0.200025	0.768326	3	0	1	0	0	0
RP11-567O18.1	ENSG00000255358	-3.52938	-3.61363	1.64221	0.200025	0.768326	3	0	1	0	0	0
RP4-799P18.3	ENSG00000236244	-3.52938	-3.61363	1.64221	0.200025	0.768326	3	0	1	0	0	0
ST7-AS2	ENSG00000226367	-3.52938	-3.61363	1.64221	0.200025	0.768326	3	0	1	0	0	0
XXbac-BPG299F13.14	ENSG00000271821	-3.52938	-3.61363	1.64221	0.200025	0.768326	3	0	1	0	0	0
ACTBP7	ENSG00000185607	-3.5278	-2.85576	5.28814	0.0214729	0.123105	6	3	5	0	1	0
DAND5	ENSG00000179284	-3.51727	-1.98819	16.022	6.265e-05	0.000667104	9	16	12	1	1	1
CTD-2008L17.2	ENSG00000206129	-3.51342	-2.85442	5.12866	0.0235357	0.133164	9	3	3	0	1	0
RP11-23E19.2	ENSG00000259798	-3.50489	-2.91015	4.86229	0.0274518	0.152054	3	6	5	0	1	0
XDH	ENSG00000158125	-3.49956	-0.0288853	82.3329	1.16704e-19	9.03111e-18	39	67	63	3	8	4
S100A4	ENSG00000196154	-3.4984	0.990064	134.709	3.97616e-31	8.52336e-29	111	140	101	11	12	8
C10orf10	ENSG00000165507	-3.49704	1.82518	173.545	1.3276e-39	5.13003e-37	186	259	187	19	14	22
CTD-2600O9.1	ENSG00000187185	-3.4933	-2.36359	9.32799	0.0022573	0.0169499	2	8	14	0	2	0
RP11-161I2.1	ENSG00000187229	-3.49217	-1.71918	21.4061	3.71993e-06	4.99405e-05	19	11	14	2	0	2
RP11-465C12.1	ENSG00000283517	-3.49066	-2.80402	5.2669	0.0217364	0.124397	9	1	6	0	1	0
AC008155.1	ENSG00000213237	-3.48956	-3.61503	1.60689	0.204933	0.782566	1	0	3	0	0	0
ITGB2-AS1	ENSG00000227039	-3.48956	-3.61503	1.60689	0.204933	0.782566	1	0	3	0	0	0
LINC01169	ENSG00000259471	-3.48956	-3.61503	1.60689	0.204933	0.782566	1	0	3	0	0	0
LINC01179	ENSG00000249500	-3.48956	-3.61503	1.60689	0.204933	0.782566	1	0	3	0	0	0
RP11-317M11.1	ENSG00000249341	-3.48956	-3.61503	1.60689	0.204933	0.782566	1	0	3	0	0	0
RP11-354K1.1	ENSG00000227764	-3.48956	-3.61503	1.60689	0.204933	0.782566	1	0	3	0	0	0
RP11-665E10.2	ENSG00000279793	-3.48956	-3.61503	1.60689	0.204933	0.782566	1	0	3	0	0	0
RAB17	ENSG00000124839	-3.48897	0.712112	118.873	1.15129e-27	1.86284e-25	78	126	84	8	9	8
GPR87	ENSG00000138271	-3.48121	-1.33258	31.0989	2.45747e-08	4.80812e-07	25	16	21	0	0	6
RP13-463N16.6	ENSG00000242147	-3.48095	-0.227898	72.7372	1.49839e-17	9.45304e-16	54	43	49	7	6	0
RP11-676J12.7	ENSG00000262003	-3.47498	-2.85766	4.96247	0.0259051	0.14466	4	2	8	1	0	0
EPDR1	ENSG00000086289	-3.47374	-3.61292	1.50186	0.220388	0.82671	4	0	0	0	0	0
LINC00608	ENSG00000236445	-3.47374	-3.61292	1.50186	0.220388	0.82671	4	0	0	0	0	0
PDZD3	ENSG00000172367	-3.47374	-3.61292	1.50186	0.220388	0.82671	4	0	0	0	0	0
RP11-770E5.1	ENSG00000253608	-3.47374	-3.61292	1.50186	0.220388	0.82671	4	0	0	0	0	0
MYCT1	ENSG00000120279	-3.46971	-2.02164	15.1875	9.73983e-05	0.000992658	12	9	13	0	2	1
CTD-2066L21.2	ENSG00000251281	-3.4656	-1.51322	26.2703	2.97285e-07	4.87875e-06	19	16	18	0	1	4
FCGR2A	ENSG00000143226	-3.45887	0.0363698	85.2303	2.69795e-20	2.21938e-18	57	64	56	5	3	8
C10orf90	ENSG00000154493	-3.45876	2.36671	194.959	2.85424e-44	1.43285e-41	286	279	348	24	22	38
CRYAB	ENSG00000109846	-3.44627	-2.39749	9.51195	0.00204186	0.0155006	11	7	7	0	1	1
NFE2	ENSG00000123405	-3.44102	-1.11156	37.0471	1.15663e-09	2.75485e-08	20	40	15	2	3	2
RP11-366M4.17	ENSG00000249617	-3.43139	-2.8523	4.83895	0.0278258	0.153807	9	6	1	0	0	1
DLG1-AS1	ENSG00000227375	-3.42437	-2.966	4.06779	0.0437108	0.226119	1	8	4	0	1	0
RAC2	ENSG00000128340	-3.4197	2.30073	189.624	4.1501e-43	1.98176e-40	306	306	262	26	28	27
BCYRN1	ENSG00000236824	-3.41271	4.6615	270.099	1.26207e-60	1.76494e-57	2166	1216	1107	198	92	133
CTB-111H14.1	ENSG00000243797	-3.40634	-2.14616	13.032	0.000306337	0.00281312	10	11	10	0	3	0
HMGB1P24	ENSG00000275029	-3.3966	-2.90736	4.54703	0.032978	0.178259	4	8	2	0	0	1
UPB1	ENSG00000100024	-3.38705	-0.849658	46.2459	1.04799e-11	3.33443e-10	28	33	30	5	1	3
XXbac-B444P24.10	ENSG00000161132	-3.38658	-2.96578	4.25786	0.0390714	0.205461	5	5	3	1	0	0
AC010525.4	ENSG00000267117	-3.38628	-3.61573	1.429	0.23193	0.857045	0	0	4	0	0	0
AL133493.2	ENSG00000233922	-3.38628	-3.61573	1.429	0.23193	0.857045	0	0	4	0	0	0
AP001604.3	ENSG00000231236	-3.38628	-3.61573	1.429	0.23193	0.857045	0	0	4	0	0	0
IL36RN	ENSG00000136695	-3.38628	-3.61573	1.429	0.23193	0.857045	0	0	4	0	0	0
NA	ENSG00000285661	-3.38628	-3.61573	1.429	0.23193	0.857045	0	0	4	0	0	0
NDP	ENSG00000124479	-3.38628	-3.61573	1.429	0.23193	0.857045	0	0	4	0	0	0
RN7SL736P	ENSG00000275803	-3.38628	-3.61573	1.429	0.23193	0.857045	0	0	4	0	0	0
RP11-33N14.5	ENSG00000276292	-3.38628	-3.61573	1.429	0.23193	0.857045	0	0	4	0	0	0
RP11-511B23.2	ENSG00000257322	-3.38628	-3.61573	1.429	0.23193	0.857045	0	0	4	0	0	0
S100A9	ENSG00000163220	-3.38628	-3.61573	1.429	0.23193	0.857045	0	0	4	0	0	0
TLE6	ENSG00000104953	-3.38628	-3.61573	1.429	0.23193	0.857045	0	0	4	0	0	0
RXFP1	ENSG00000171509	-3.38019	0.73102	115.234	7.19739e-27	1.09518e-24	90	88	109	5	9	14
MEI4	ENSG00000269964	-3.37755	-1.2658	30.4194	3.48755e-08	6.63991e-07	24	9	32	1	3	2
KRT23	ENSG00000108244	-3.37414	-2.96552	4.15321	0.0415579	0.216778	6	5	2	0	1	0
PDGFRB	ENSG00000113721	-3.37372	4.63401	266.379	8.1308e-60	1.03818e-56	1494	1495	1408	145	151	130
RPL5P9	ENSG00000236330	-3.37339	-2.07541	13.32	0.000262699	0.00245226	13	17	4	1	1	1
FAM46B	ENSG00000158246	-3.37316	3.51033	227.34	2.53321e-51	1.93231e-48	756	617	641	81	53	63
IL4I1	ENSG00000104951	-3.3652	-0.853208	45.5426	1.50045e-11	4.66538e-10	26	30	35	4	2	3
RP11-527D7.1	ENSG00000225554	-3.36401	2.75958	200.532	1.74238e-45	9.56435e-43	490	387	321	44	35	37
TRIM63	ENSG00000158022	-3.36062	-2.90967	4.35788	0.0368404	0.195573	9	2	3	0	1	0
BBOX1	ENSG00000129151	-3.35832	-2.91138	4.43776	0.0351544	0.187897	2	5	7	1	0	0
LRG1	ENSG00000171236	-3.35498	-1.82134	18.4392	1.75555e-05	0.000208013	13	15	13	1	2	1
AKAP14	ENSG00000186471	-3.35004	-2.9664	4.18758	0.0407235	0.213068	3	6	4	0	0	1
SPANXC	ENSG00000198573	-3.34578	2.03657	173.163	1.60812e-39	6.13331e-37	244	246	233	21	25	24
RP11-87C12.2	ENSG00000256950	-3.34546	-2.96775	3.96102	0.0465679	0.238691	1	6	6	0	0	1
RP11-66B24.5	ENSG00000259579	-3.34172	-2.90558	4.02664	0.0447892	0.230884	2	11	1	1	0	0
PLAU	ENSG00000122861	-3.34126	5.17145	282.885	2.09573e-63	3.41924e-60	1868	1509	2977	175	152	306
CHI3L1	ENSG00000133048	-3.33964	1.06779	128.755	7.95293e-30	1.57809e-27	89	163	116	11	11	14
RP11-424I19.2	ENSG00000259182	-3.33158	-2.96698	4.14288	0.0418123	0.21791	5	3	4	0	0	1
CD14	ENSG00000170458	-3.33007	0.750868	113.334	1.87491e-26	2.7669e-24	95	109	88	19	5	7
KRT8	ENSG00000170421	-3.32814	11.0094	718.858	7.11038e-158	1.04407e-153	122392	131118	110450	14616	10669	11353
KRT19	ENSG00000171345	-3.32759	9.39627	550.319	2.04433e-121	2.00123e-117	37893	45772	35441	4317	3463	4107
CASC10	ENSG00000204682	-3.3249	1.6051	153.288	3.48509e-35	1.05514e-32	189	156	187	23	13	18
KRT18P17	ENSG00000213943	-3.32181	-1.59554	22.6671	1.92865e-06	2.7475e-05	15	25	11	1	2	2
RP11-669M16.2	ENSG00000251679	-3.3209	-2.48076	7.9766	0.00473938	0.0328147	8	5	10	1	0	1
ADGRG1	ENSG00000205336	-3.31902	5.12395	277.56	3.01237e-62	4.53671e-59	2064	2078	2005	162	208	257
GRIP2	ENSG00000144596	-3.3178	-1.40862	27.441	1.62243e-07	2.76855e-06	18	21	19	2	0	4
RPL32P34	ENSG00000239524	-3.30969	-2.21088	8.04285	0.00456915	0.0317634	28	0	2	0	2	0
MIR503HG	ENSG00000223749	-3.29016	0.631612	106.126	7.09175e-25	9.07481e-23	102	71	94	5	10	12
NYAP1	ENSG00000166924	-3.28974	-2.52017	7.67615	0.00559642	0.0379393	5	9	7	1	1	0
CCL24	ENSG00000106178	-3.28631	-2.48063	7.80735	0.00520425	0.0355947	4	7	11	2	0	0
AC004158.3	ENSG00000260664	-3.2858	-3.70599	1.32896	0.248992	0.899917	1	2	0	0	0	0
BOLA3P3	ENSG00000213630	-3.2858	-3.70599	1.32896	0.248992	0.899917	1	2	0	0	0	0
CAPN11	ENSG00000137225	-3.2858	-3.70599	1.32896	0.248992	0.899917	1	2	0	0	0	0
KRT18P42	ENSG00000214794	-3.2858	-3.70599	1.32896	0.248992	0.899917	1	2	0	0	0	0
LINC01040	ENSG00000226037	-3.2858	-3.70599	1.32896	0.248992	0.899917	1	2	0	0	0	0
MYL12BP2	ENSG00000227765	-3.2858	-3.70599	1.32896	0.248992	0.899917	1	2	0	0	0	0
NA	ENSG00000284138	-3.2858	-3.70599	1.32896	0.248992	0.899917	1	2	0	0	0	0
RN7SL233P	ENSG00000242971	-3.2858	-3.70599	1.32896	0.248992	0.899917	1	2	0	0	0	0
RNU5F-1	ENSG00000199377	-3.2858	-3.70599	1.32896	0.248992	0.899917	1	2	0	0	0	0
RP11-1151B14.2	ENSG00000267675	-3.2858	-3.70599	1.32896	0.248992	0.899917	1	2	0	0	0	0
RP11-12A16.3	ENSG00000227068	-3.2858	-3.70599	1.32896	0.248992	0.899917	1	2	0	0	0	0
RP11-152P23.2	ENSG00000260350	-3.2858	-3.70599	1.32896	0.248992	0.899917	1	2	0	0	0	0
RP11-315A16.1	ENSG00000260981	-3.2858	-3.70599	1.32896	0.248992	0.899917	1	2	0	0	0	0
RP11-383G10.3	ENSG00000213041	-3.2858	-3.70599	1.32896	0.248992	0.899917	1	2	0	0	0	0
RP11-528A10.1	ENSG00000218976	-3.2858	-3.70599	1.32896	0.248992	0.899917	1	2	0	0	0	0
RPL3P3	ENSG00000243388	-3.2858	-3.70599	1.32896	0.248992	0.899917	1	2	0	0	0	0
SLC5A5	ENSG00000105641	-3.2858	-3.70599	1.32896	0.248992	0.899917	1	2	0	0	0	0
SNORA26	ENSG00000212517	-3.2858	-3.70599	1.32896	0.248992	0.899917	1	2	0	0	0	0
FCGR2C	ENSG00000244682	-3.28405	-1.87531	16.6816	4.42376e-05	0.000486071	17	10	12	2	2	0
RPL5P17	ENSG00000243859	-3.27839	-2.5623	7.26871	0.0070176	0.0463226	8	8	5	2	0	0
PDGFB	ENSG00000100311	-3.27099	4.06349	233.741	1.02401e-52	8.23904e-50	1023	963	954	105	86	115
RP11-341G5.2	ENSG00000224569	-3.26562	-2.60706	6.78603	0.00918856	0.0587834	6	9	4	0	2	0
CREB3L1	ENSG00000157613	-3.26182	2.44186	180.591	3.86163e-41	1.64357e-38	343	372	239	45	35	21
CTA-212A2.1	ENSG00000279805	-3.26135	-2.55947	6.88415	0.00869748	0.0559141	8	11	2	2	0	0
LINC00707	ENSG00000238266	-3.26073	2.34461	178.062	1.37467e-40	5.60702e-38	325	272	293	29	31	33
AC002069.5	ENSG00000228928	-3.25754	-3.707	1.34538	0.246089	0.892115	1	1	1	0	0	0
AC007126.1	ENSG00000250497	-3.25754	-3.707	1.34538	0.246089	0.892115	1	1	1	0	0	0
AC007787.2	ENSG00000267610	-3.25754	-3.707	1.34538	0.246089	0.892115	1	1	1	0	0	0
ALDOAP1	ENSG00000242849	-3.25754	-3.707	1.34538	0.246089	0.892115	1	1	1	0	0	0
C17orf98	ENSG00000275489	-3.25754	-3.707	1.34538	0.246089	0.892115	1	1	1	0	0	0
CLK3P2	ENSG00000226191	-3.25754	-3.707	1.34538	0.246089	0.892115	1	1	1	0	0	0
CTD-2550O8.7	ENSG00000268884	-3.25754	-3.707	1.34538	0.246089	0.892115	1	1	1	0	0	0
CTD-2651B20.6	ENSG00000260035	-3.25754	-3.707	1.34538	0.246089	0.892115	1	1	1	0	0	0
CTD-2659N19.4	ENSG00000267004	-3.25754	-3.707	1.34538	0.246089	0.892115	1	1	1	0	0	0
FMO3	ENSG00000007933	-3.25754	-3.707	1.34538	0.246089	0.892115	1	1	1	0	0	0
IGFBP7-AS1	ENSG00000245067	-3.25754	-3.707	1.34538	0.246089	0.892115	1	1	1	0	0	0
KLHL30	ENSG00000168427	-3.25754	-3.707	1.34538	0.246089	0.892115	1	1	1	0	0	0
NOX3	ENSG00000074771	-3.25754	-3.707	1.34538	0.246089	0.892115	1	1	1	0	0	0
PGC	ENSG00000096088	-3.25754	-3.707	1.34538	0.246089	0.892115	1	1	1	0	0	0
PXT1	ENSG00000179165	-3.25754	-3.707	1.34538	0.246089	0.892115	1	1	1	0	0	0
RAPGEF4-AS1	ENSG00000228016	-3.25754	-3.707	1.34538	0.246089	0.892115	1	1	1	0	0	0
RN7SL767P	ENSG00000241529	-3.25754	-3.707	1.34538	0.246089	0.892115	1	1	1	0	0	0
RP11-169K16.4	ENSG00000224459	-3.25754	-3.707	1.34538	0.246089	0.892115	1	1	1	0	0	0
RP11-359G22.2	ENSG00000230400	-3.25754	-3.707	1.34538	0.246089	0.892115	1	1	1	0	0	0
RP11-513N24.1	ENSG00000260695	-3.25754	-3.707	1.34538	0.246089	0.892115	1	1	1	0	0	0
RP11-549K20.1	ENSG00000251273	-3.25754	-3.707	1.34538	0.246089	0.892115	1	1	1	0	0	0
RP13-188A5.1	ENSG00000227486	-3.25754	-3.707	1.34538	0.246089	0.892115	1	1	1	0	0	0
SNORD114-13	ENSG00000201247	-3.25754	-3.707	1.34538	0.246089	0.892115	1	1	1	0	0	0
TTC24	ENSG00000187862	-3.25754	-3.707	1.34538	0.246089	0.892115	1	1	1	0	0	0
AC004980.8	ENSG00000250778	-3.2574	-3.70669	1.30551	0.253211	0.911296	0	2	1	0	0	0
ARHGAP40	ENSG00000124143	-3.2574	-3.70669	1.30551	0.253211	0.911296	0	2	1	0	0	0
HHATL-AS1	ENSG00000230970	-3.2574	-3.70669	1.30551	0.253211	0.911296	0	2	1	0	0	0
Metazoa_SRP	ENSG00000276746	-3.2574	-3.70669	1.30551	0.253211	0.911296	0	2	1	0	0	0
OR6F1	ENSG00000169214	-3.2574	-3.70669	1.30551	0.253211	0.911296	0	2	1	0	0	0
RP1-131F15.2	ENSG00000237115	-3.2574	-3.70669	1.30551	0.253211	0.911296	0	2	1	0	0	0
RP11-150C16.1	ENSG00000257443	-3.2574	-3.70669	1.30551	0.253211	0.911296	0	2	1	0	0	0
RP11-242J7.1	ENSG00000254233	-3.2574	-3.70669	1.30551	0.253211	0.911296	0	2	1	0	0	0
RP11-384B12.2	ENSG00000235251	-3.2574	-3.70669	1.30551	0.253211	0.911296	0	2	1	0	0	0
RP11-432I5.4	ENSG00000260612	-3.2574	-3.70669	1.30551	0.253211	0.911296	0	2	1	0	0	0
RP11-434C1.2	ENSG00000256237	-3.2574	-3.70669	1.30551	0.253211	0.911296	0	2	1	0	0	0
RP11-49K24.4	ENSG00000266957	-3.2574	-3.70669	1.30551	0.253211	0.911296	0	2	1	0	0	0
RP11-637N19.1	ENSG00000279885	-3.2574	-3.70669	1.30551	0.253211	0.911296	0	2	1	0	0	0
RP13-43E11.1	ENSG00000226679	-3.2574	-3.70669	1.30551	0.253211	0.911296	0	2	1	0	0	0
RP13-766D20.4	ENSG00000278200	-3.2574	-3.70669	1.30551	0.253211	0.911296	0	2	1	0	0	0
TMC1	ENSG00000165091	-3.2574	-3.70669	1.30551	0.253211	0.911296	0	2	1	0	0	0
WDFY4	ENSG00000128815	-3.2574	-3.70669	1.30551	0.253211	0.911296	0	2	1	0	0	0
PHBP4	ENSG00000230251	-3.25454	-2.18	11.7629	0.000604431	0.0051986	11	9	10	0	1	2
OR51M1	ENSG00000184698	-3.25166	-1.69629	20.2008	6.97906e-06	8.90538e-05	13	16	16	1	4	0
SPANXD	ENSG00000196406	-3.25141	0.523503	100.32	1.32494e-23	1.52889e-21	87	83	78	4	12	10
AC012613.2	ENSG00000253406	-3.24566	-3.70569	1.2331	0.266806	0.942609	0	3	0	0	0	0
ACTG1P19	ENSG00000237999	-3.24566	-3.70569	1.2331	0.266806	0.942609	0	3	0	0	0	0
CD86	ENSG00000114013	-3.24566	-3.70569	1.2331	0.266806	0.942609	0	3	0	0	0	0
CNNM1	ENSG00000119946	-3.24566	-3.70569	1.2331	0.266806	0.942609	0	3	0	0	0	0
ELANE	ENSG00000197561	-3.24566	-3.70569	1.2331	0.266806	0.942609	0	3	0	0	0	0
KRT17P1	ENSG00000131885	-3.24566	-3.70569	1.2331	0.266806	0.942609	0	3	0	0	0	0
KRT33A	ENSG00000006059	-3.24566	-3.70569	1.2331	0.266806	0.942609	0	3	0	0	0	0
LINC00305	ENSG00000179676	-3.24566	-3.70569	1.2331	0.266806	0.942609	0	3	0	0	0	0
LINC01324	ENSG00000241767	-3.24566	-3.70569	1.2331	0.266806	0.942609	0	3	0	0	0	0
Metazoa_SRP	ENSG00000278702	-3.24566	-3.70569	1.2331	0.266806	0.942609	0	3	0	0	0	0
MIR149	ENSG00000207611	-3.24566	-3.70569	1.2331	0.266806	0.942609	0	3	0	0	0	0
MIR3617	ENSG00000266071	-3.24566	-3.70569	1.2331	0.266806	0.942609	0	3	0	0	0	0
MIR6124	ENSG00000275373	-3.24566	-3.70569	1.2331	0.266806	0.942609	0	3	0	0	0	0
RN7SL441P	ENSG00000241413	-3.24566	-3.70569	1.2331	0.266806	0.942609	0	3	0	0	0	0
RP1-276E15.1	ENSG00000254686	-3.24566	-3.70569	1.2331	0.266806	0.942609	0	3	0	0	0	0
RP11-157H4.1	ENSG00000279463	-3.24566	-3.70569	1.2331	0.266806	0.942609	0	3	0	0	0	0
RP11-44M6.1	ENSG00000225807	-3.24566	-3.70569	1.2331	0.266806	0.942609	0	3	0	0	0	0
RP11-557C18.3	ENSG00000253607	-3.24566	-3.70569	1.2331	0.266806	0.942609	0	3	0	0	0	0
RP3-467K16.7	ENSG00000236045	-3.24566	-3.70569	1.2331	0.266806	0.942609	0	3	0	0	0	0
RPL13AP23	ENSG00000242990	-3.24566	-3.70569	1.2331	0.266806	0.942609	0	3	0	0	0	0
RPL23AP75	ENSG00000240125	-3.24566	-3.70569	1.2331	0.266806	0.942609	0	3	0	0	0	0
AC007099.2	ENSG00000237293	-3.24557	-3.70629	1.3002	0.254179	0.912377	2	1	0	0	0	0
AC007879.1	ENSG00000224342	-3.24557	-3.70629	1.3002	0.254179	0.912377	2	1	0	0	0	0
CIR1P2	ENSG00000250215	-3.24557	-3.70629	1.3002	0.254179	0.912377	2	1	0	0	0	0
CTD-2186M15.1	ENSG00000230829	-3.24557	-3.70629	1.3002	0.254179	0.912377	2	1	0	0	0	0
CTD-2537I9.19	ENSG00000283567	-3.24557	-3.70629	1.3002	0.254179	0.912377	2	1	0	0	0	0
GPC6-AS2	ENSG00000224394	-3.24557	-3.70629	1.3002	0.254179	0.912377	2	1	0	0	0	0
INGX	ENSG00000243468	-3.24557	-3.70629	1.3002	0.254179	0.912377	2	1	0	0	0	0
LINC01497	ENSG00000237560	-3.24557	-3.70629	1.3002	0.254179	0.912377	2	1	0	0	0	0
NA	ENSG00000285790	-3.24557	-3.70629	1.3002	0.254179	0.912377	2	1	0	0	0	0
PDLIM1P1	ENSG00000270788	-3.24557	-3.70629	1.3002	0.254179	0.912377	2	1	0	0	0	0
RP11-25D10.2	ENSG00000255099	-3.24557	-3.70629	1.3002	0.254179	0.912377	2	1	0	0	0	0
RP11-321L2.1	ENSG00000231460	-3.24557	-3.70629	1.3002	0.254179	0.912377	2	1	0	0	0	0
RP11-321P16.1	ENSG00000276923	-3.24557	-3.70629	1.3002	0.254179	0.912377	2	1	0	0	0	0
RP11-44B19.1	ENSG00000272411	-3.24557	-3.70629	1.3002	0.254179	0.912377	2	1	0	0	0	0
RP11-461A8.5	ENSG00000276754	-3.24557	-3.70629	1.3002	0.254179	0.912377	2	1	0	0	0	0
RP11-64C12.3	ENSG00000267733	-3.24557	-3.70629	1.3002	0.254179	0.912377	2	1	0	0	0	0
VTRNA1-2	ENSG00000202111	-3.24557	-3.70629	1.3002	0.254179	0.912377	2	1	0	0	0	0
LA16c-380H5.1	ENSG00000262152	-3.24222	-1.9886	14.3477	0.000152037	0.0014943	16	9	10	4	0	0
CPA5	ENSG00000158525	-3.23861	-1.44919	25.5671	4.27895e-07	6.8462e-06	23	17	16	1	3	2
STAU2-AS1	ENSG00000253302	-3.23841	0.719481	107.489	3.56683e-25	4.67629e-23	119	91	74	18	6	7
ANGPTL7	ENSG00000171819	-3.23366	-2.96879	3.8115	0.0509042	0.257369	2	3	7	1	0	0
P2RY6	ENSG00000171631	-3.23254	-2.2121	10.783	0.00102467	0.00835885	4	16	9	1	2	0
RIMS2	ENSG00000176406	-3.22765	1.31659	134.927	3.5634e-31	7.72311e-29	150	141	141	10	21	16
IGFL1P1	ENSG00000268879	-3.22514	-1.93192	15.3849	8.77376e-05	0.000904717	11	14	12	0	2	2
RHOJ	ENSG00000126785	-3.22301	-0.0802805	70.9408	3.72178e-17	2.23516e-15	75	45	40	3	10	4
ACKR1	ENSG00000213088	-3.21698	-1.12296	34.2205	4.93378e-09	1.07487e-07	18	25	29	3	4	1
ISLR	ENSG00000129009	-3.21109	-2.51589	6.89804	0.00863013	0.0555679	10	11	1	0	1	1
NA	ENSG00000285894	-3.21094	-0.891922	41.532	1.16402e-10	3.2295e-09	35	28	24	1	6	2
PI16	ENSG00000164530	-3.209	0.208833	84.4713	3.95937e-20	3.22097e-18	54	77	66	5	11	6
RP11-351M8.1	ENSG00000259649	-3.20865	-3.02715	3.54502	0.0597269	0.294152	4	2	5	1	0	0
OR10V3P	ENSG00000254743	-3.20062	-0.331886	60.5899	7.08648e-15	3.34048e-13	43	56	35	6	3	6
KRT8P3	ENSG00000254285	-3.19944	7.0144	360.105	3.5244e-80	1.03503e-76	7905	7563	7173	864	829	781
PTH1R	ENSG00000160801	-3.19759	-3.0853	3.05996	0.0802464	0.374992	2	8	1	0	1	0
AC008265.2	ENSG00000214815	-3.19208	-3.7077	1.25826	0.261983	0.932693	0	1	2	0	0	0
C2orf70	ENSG00000173557	-3.19208	-3.7077	1.25826	0.261983	0.932693	0	1	2	0	0	0
CA6	ENSG00000131686	-3.19208	-3.7077	1.25826	0.261983	0.932693	0	1	2	0	0	0
CTB-11I22.1	ENSG00000253256	-3.19208	-3.7077	1.25826	0.261983	0.932693	0	1	2	0	0	0
CTD-2028E8.2	ENSG00000279701	-3.19208	-3.7077	1.25826	0.261983	0.932693	0	1	2	0	0	0
CTD-2033D15.2	ENSG00000276107	-3.19208	-3.7077	1.25826	0.261983	0.932693	0	1	2	0	0	0
DSCAML1	ENSG00000177103	-3.19208	-3.7077	1.25826	0.261983	0.932693	0	1	2	0	0	0
FRY-AS1	ENSG00000237637	-3.19208	-3.7077	1.25826	0.261983	0.932693	0	1	2	0	0	0
KRT18P64	ENSG00000213211	-3.19208	-3.7077	1.25826	0.261983	0.932693	0	1	2	0	0	0
LIPI	ENSG00000188992	-3.19208	-3.7077	1.25826	0.261983	0.932693	0	1	2	0	0	0
LONRF2P2	ENSG00000233905	-3.19208	-3.7077	1.25826	0.261983	0.932693	0	1	2	0	0	0
PHBP3	ENSG00000228121	-3.19208	-3.7077	1.25826	0.261983	0.932693	0	1	2	0	0	0
RP11-20L24.1	ENSG00000240579	-3.19208	-3.7077	1.25826	0.261983	0.932693	0	1	2	0	0	0
RP11-386M24.6	ENSG00000260337	-3.19208	-3.7077	1.25826	0.261983	0.932693	0	1	2	0	0	0
RP11-428C19.4	ENSG00000255308	-3.19208	-3.7077	1.25826	0.261983	0.932693	0	1	2	0	0	0
RP11-529H20.3	ENSG00000259020	-3.19208	-3.7077	1.25826	0.261983	0.932693	0	1	2	0	0	0
RP4-735C1.6	ENSG00000228420	-3.19208	-3.7077	1.25826	0.261983	0.932693	0	1	2	0	0	0
TRIM31	ENSG00000204616	-3.19208	-3.7077	1.25826	0.261983	0.932693	0	1	2	0	0	0
WRBP1	ENSG00000248633	-3.19208	-3.7077	1.25826	0.261983	0.932693	0	1	2	0	0	0
PKMYT1	ENSG00000127564	-3.18549	4.12159	224.504	1.04924e-50	7.42493e-48	902	1272	879	118	103	111
RP11-247A12.7	ENSG00000268707	-3.18415	-3.08726	3.2507	0.0713954	0.340844	2	6	3	0	1	0
RNA5SP122	ENSG00000207186	-3.18193	-3.02461	3.48871	0.0617911	0.302417	2	7	3	1	0	0
SCARNA7	ENSG00000238741	-3.17459	-2.60792	6.4555	0.0110622	0.069033	10	6	4	0	2	0
AQP3	ENSG00000165272	-3.17236	-0.751159	45.2431	1.74827e-11	5.39594e-10	29	28	39	4	5	2
RP11-86K22.2	ENSG00000274719	-3.17204	-1.71666	19.1462	1.21181e-05	0.000148345	16	17	12	3	0	2
SLC22A18AS	ENSG00000254827	-3.16756	1.21317	126.651	2.29323e-29	4.40198e-27	124	130	146	9	13	24
AL592528.1	ENSG00000205424	-3.16696	-3.7073	1.24014	0.265447	0.9401	2	0	1	0	0	0
ERN2	ENSG00000134398	-3.16696	-3.7073	1.24014	0.265447	0.9401	2	0	1	0	0	0
FOXD4L5	ENSG00000204779	-3.16696	-3.7073	1.24014	0.265447	0.9401	2	0	1	0	0	0
GLTSCR1-AS1	ENSG00000269806	-3.16696	-3.7073	1.24014	0.265447	0.9401	2	0	1	0	0	0
GVINP1	ENSG00000254838	-3.16696	-3.7073	1.24014	0.265447	0.9401	2	0	1	0	0	0
ITIH4-AS1	ENSG00000239799	-3.16696	-3.7073	1.24014	0.265447	0.9401	2	0	1	0	0	0
KIR3DL3	ENSG00000242019	-3.16696	-3.7073	1.24014	0.265447	0.9401	2	0	1	0	0	0
LAMTOR3P2	ENSG00000248979	-3.16696	-3.7073	1.24014	0.265447	0.9401	2	0	1	0	0	0
LINC01509	ENSG00000226825	-3.16696	-3.7073	1.24014	0.265447	0.9401	2	0	1	0	0	0
MUC13	ENSG00000173702	-3.16696	-3.7073	1.24014	0.265447	0.9401	2	0	1	0	0	0
NDUFA9P1	ENSG00000237406	-3.16696	-3.7073	1.24014	0.265447	0.9401	2	0	1	0	0	0
PRSS8	ENSG00000052344	-3.16696	-3.7073	1.24014	0.265447	0.9401	2	0	1	0	0	0
RP11-20O24.1	ENSG00000228665	-3.16696	-3.7073	1.24014	0.265447	0.9401	2	0	1	0	0	0
RP11-210L7.3	ENSG00000283052	-3.16696	-3.7073	1.24014	0.265447	0.9401	2	0	1	0	0	0
RP11-231E6.1	ENSG00000243081	-3.16696	-3.7073	1.24014	0.265447	0.9401	2	0	1	0	0	0
RP11-256L11.3	ENSG00000255655	-3.16696	-3.7073	1.24014	0.265447	0.9401	2	0	1	0	0	0
RP11-27G24.3	ENSG00000267000	-3.16696	-3.7073	1.24014	0.265447	0.9401	2	0	1	0	0	0
RP11-313F23.4	ENSG00000255652	-3.16696	-3.7073	1.24014	0.265447	0.9401	2	0	1	0	0	0
RP11-452H21.1	ENSG00000254420	-3.16696	-3.7073	1.24014	0.265447	0.9401	2	0	1	0	0	0
RP11-475A13.2	ENSG00000259395	-3.16696	-3.7073	1.24014	0.265447	0.9401	2	0	1	0	0	0
RP11-480N24.4	ENSG00000220614	-3.16696	-3.7073	1.24014	0.265447	0.9401	2	0	1	0	0	0
RP11-530C5.2	ENSG00000258044	-3.16696	-3.7073	1.24014	0.265447	0.9401	2	0	1	0	0	0
RP11-566J3.2	ENSG00000258717	-3.16696	-3.7073	1.24014	0.265447	0.9401	2	0	1	0	0	0
RP11-755B10.3	ENSG00000241933	-3.16696	-3.7073	1.24014	0.265447	0.9401	2	0	1	0	0	0
RP11-779O18.2	ENSG00000213386	-3.16696	-3.7073	1.24014	0.265447	0.9401	2	0	1	0	0	0
RP11-79E3.1	ENSG00000239983	-3.16696	-3.7073	1.24014	0.265447	0.9401	2	0	1	0	0	0
RP11-864N7.4	ENSG00000279353	-3.16696	-3.7073	1.24014	0.265447	0.9401	2	0	1	0	0	0
SCN4A	ENSG00000007314	-3.16696	-3.7073	1.24014	0.265447	0.9401	2	0	1	0	0	0
STK24P1	ENSG00000230079	-3.16696	-3.7073	1.24014	0.265447	0.9401	2	0	1	0	0	0
SYT6	ENSG00000134207	-3.16696	-3.7073	1.24014	0.265447	0.9401	2	0	1	0	0	0
THSD4-AS1	ENSG00000259964	-3.16696	-3.7073	1.24014	0.265447	0.9401	2	0	1	0	0	0
TMIE	ENSG00000181585	-3.16696	-3.7073	1.24014	0.265447	0.9401	2	0	1	0	0	0
Y_RNA	ENSG00000200834	-3.16696	-3.7073	1.24014	0.265447	0.9401	2	0	1	0	0	0
TMEM158	ENSG00000249992	-3.16551	2.82711	184.088	6.6748e-42	2.92571e-39	429	433	375	47	33	60
HNRNPA1P33	ENSG00000213412	-3.16507	2.93091	187.785	1.0442e-42	4.79151e-40	474	450	404	68	47	36
TNFRSF13C	ENSG00000159958	-3.15346	-1.55281	22.3445	2.28132e-06	3.19716e-05	15	23	13	4	2	0
RP11-307C18.1	ENSG00000272950	-3.1429	-2.60943	6.48115	0.0109037	0.068189	5	7	7	0	1	1
AC079354.3	ENSG00000222035	-3.14185	-3.708	1.22165	0.269038	0.947815	1	0	2	0	0	0
CDH5	ENSG00000179776	-3.14185	-3.708	1.22165	0.269038	0.947815	1	0	2	0	0	0
FLJ43879	ENSG00000227744	-3.14185	-3.708	1.22165	0.269038	0.947815	1	0	2	0	0	0
KRT18P25	ENSG00000249064	-3.14185	-3.708	1.22165	0.269038	0.947815	1	0	2	0	0	0
LINC00303	ENSG00000176754	-3.14185	-3.708	1.22165	0.269038	0.947815	1	0	2	0	0	0
MAGEA8	ENSG00000156009	-3.14185	-3.708	1.22165	0.269038	0.947815	1	0	2	0	0	0
MAP1LC3C	ENSG00000197769	-3.14185	-3.708	1.22165	0.269038	0.947815	1	0	2	0	0	0
MIR3622A	ENSG00000279302	-3.14185	-3.708	1.22165	0.269038	0.947815	1	0	2	0	0	0
MNDA	ENSG00000163563	-3.14185	-3.708	1.22165	0.269038	0.947815	1	0	2	0	0	0
OR51B4	ENSG00000183251	-3.14185	-3.708	1.22165	0.269038	0.947815	1	0	2	0	0	0
RNF144A-AS1	ENSG00000228203	-3.14185	-3.708	1.22165	0.269038	0.947815	1	0	2	0	0	0
RP11-379K22.2	ENSG00000259175	-3.14185	-3.708	1.22165	0.269038	0.947815	1	0	2	0	0	0
RP11-452J6.2	ENSG00000228955	-3.14185	-3.708	1.22165	0.269038	0.947815	1	0	2	0	0	0
RP11-697M17.2	ENSG00000253712	-3.14185	-3.708	1.22165	0.269038	0.947815	1	0	2	0	0	0
RPL23AP77	ENSG00000267301	-3.14185	-3.708	1.22165	0.269038	0.947815	1	0	2	0	0	0
Y_RNA	ENSG00000200610	-3.14185	-3.708	1.22165	0.269038	0.947815	1	0	2	0	0	0
KRT17P3	ENSG00000231870	-3.1333	-2.65602	5.63863	0.0175706	0.103375	1	9	8	0	2	0
IVL	ENSG00000163207	-3.13317	-1.53477	22.6385	1.95758e-06	2.78601e-05	18	16	17	3	2	1
AC007879.7	ENSG00000229647	-3.13313	-0.0566943	70.1888	5.44742e-17	3.19635e-15	48	64	49	3	4	12
RP11-264K23.1	ENSG00000243574	-3.13135	-3.08703	3.08387	0.079075	0.370195	6	2	2	1	0	0
RP11-865I6.2	ENSG00000254337	-3.12867	-0.0866356	69.0001	9.9492e-17	5.66246e-15	63	54	41	8	5	6
KRT8P33	ENSG00000250539	-3.12792	5.15779	253.883	4.24434e-57	4.6165e-54	2140	2098	1980	237	265	214
KCNK3	ENSG00000171303	-3.12789	-3.08742	3.22231	0.0726436	0.34526	4	3	3	1	0	0
TIE1	ENSG00000066056	-3.12683	-1.76853	17.7481	2.5236e-05	0.000290009	12	18	12	0	2	3
ADH1C	ENSG00000248144	-3.12587	-1.73939	17.9254	2.29908e-05	0.000266082	13	23	9	0	1	4
DKFZP434K028	ENSG00000124915	-3.11927	-2.60893	6.33344	0.0118495	0.0734159	9	5	6	1	0	1
SH3TC2	ENSG00000169247	-3.11785	2.23758	161.918	4.5604e-37	1.5306e-34	232	279	304	17	37	42
WFDC21P	ENSG00000261040	-3.11329	2.80868	178.519	1.09268e-40	4.5196e-38	333	434	449	51	33	58
AC006460.2	ENSG00000228509	-3.11291	-3.70659	1.14467	0.284671	0.986555	3	0	0	0	0	0
AC093590.1	ENSG00000238217	-3.11291	-3.70659	1.14467	0.284671	0.986555	3	0	0	0	0	0
AMPD1	ENSG00000116748	-3.11291	-3.70659	1.14467	0.284671	0.986555	3	0	0	0	0	0
AP001437.1	ENSG00000273210	-3.11291	-3.70659	1.14467	0.284671	0.986555	3	0	0	0	0	0
CNR2	ENSG00000188822	-3.11291	-3.70659	1.14467	0.284671	0.986555	3	0	0	0	0	0
COX6CP5	ENSG00000254642	-3.11291	-3.70659	1.14467	0.284671	0.986555	3	0	0	0	0	0
CTD-2342N23.3	ENSG00000272456	-3.11291	-3.70659	1.14467	0.284671	0.986555	3	0	0	0	0	0
DBIP1	ENSG00000218748	-3.11291	-3.70659	1.14467	0.284671	0.986555	3	0	0	0	0	0
FRG1KP	ENSG00000280286	-3.11291	-3.70659	1.14467	0.284671	0.986555	3	0	0	0	0	0
HCCAT5	ENSG00000260880	-3.11291	-3.70659	1.14467	0.284671	0.986555	3	0	0	0	0	0
HIST1H3PS1	ENSG00000220875	-3.11291	-3.70659	1.14467	0.284671	0.986555	3	0	0	0	0	0
MYL2	ENSG00000111245	-3.11291	-3.70659	1.14467	0.284671	0.986555	3	0	0	0	0	0
OR9N1P	ENSG00000244292	-3.11291	-3.70659	1.14467	0.284671	0.986555	3	0	0	0	0	0
PNMAL2	ENSG00000204851	-3.11291	-3.70659	1.14467	0.284671	0.986555	3	0	0	0	0	0
RIT2	ENSG00000152214	-3.11291	-3.70659	1.14467	0.284671	0.986555	3	0	0	0	0	0
RP11-1042B17.2	ENSG00000241354	-3.11291	-3.70659	1.14467	0.284671	0.986555	3	0	0	0	0	0
RP11-197K3.1	ENSG00000242290	-3.11291	-3.70659	1.14467	0.284671	0.986555	3	0	0	0	0	0
RP11-280O1.2	ENSG00000237463	-3.11291	-3.70659	1.14467	0.284671	0.986555	3	0	0	0	0	0
RP11-336N8.1	ENSG00000233457	-3.11291	-3.70659	1.14467	0.284671	0.986555	3	0	0	0	0	0
RP11-399K21.12	ENSG00000279814	-3.11291	-3.70659	1.14467	0.284671	0.986555	3	0	0	0	0	0
RP11-438P9.1	ENSG00000236005	-3.11291	-3.70659	1.14467	0.284671	0.986555	3	0	0	0	0	0
RP11-673P17.4	ENSG00000261045	-3.11291	-3.70659	1.14467	0.284671	0.986555	3	0	0	0	0	0
RP11-713H12.1	ENSG00000244604	-3.11291	-3.70659	1.14467	0.284671	0.986555	3	0	0	0	0	0
RP11-811I15.1	ENSG00000250020	-3.11291	-3.70659	1.14467	0.284671	0.986555	3	0	0	0	0	0
RP5-1125N11.2	ENSG00000223382	-3.11291	-3.70659	1.14467	0.284671	0.986555	3	0	0	0	0	0
Y_RNA	ENSG00000206768	-3.11291	-3.70659	1.14467	0.284671	0.986555	3	0	0	0	0	0
H19	ENSG00000130600	-3.11112	-1.59742	20.9251	4.78075e-06	6.28182e-05	17	22	11	1	4	1
NA	ENSG00000285698	-3.11054	-2.60997	6.33453	0.0118423	0.0733786	5	6	8	1	0	1
CFAP161	ENSG00000156206	-3.1051	-3.02631	3.18158	0.0744751	0.352339	8	1	3	0	0	1
COL1A2	ENSG00000164692	-3.10487	-3.02484	3.10661	0.0779778	0.366168	9	2	1	0	1	0
C1QTNF1	ENSG00000173918	-3.09734	-1.77127	17.4052	3.02217e-05	0.000342414	12	14	16	2	0	3
RP11-131L23.2	ENSG00000273264	-3.0964	-3.08931	3.09688	0.0784451	0.367895	3	2	5	0	0	1
ATOH1	ENSG00000172238	-3.09463	-2.862	3.27139	0.0705004	0.337559	1	0	12	0	1	0
ADAM29	ENSG00000168594	-3.09421	-2.25165	9.86322	0.00168657	0.0130653	6	8	12	1	1	1
RP11-3L10.3	ENSG00000234985	-3.09398	-3.08733	2.87761	0.0898219	0.411264	8	1	2	1	0	0
AL590763.16	ENSG00000283178	-3.09069	-1.82529	15.773	7.14556e-05	0.00075322	15	7	17	5	0	0
ALPP	ENSG00000163283	-3.09063	-2.65518	5.96552	0.0145897	0.088107	6	6	6	0	0	2
VIT	ENSG00000205221	-3.09045	4.56338	227.1	2.85645e-51	2.15094e-48	1346	1543	1212	120	223	151
MYH2	ENSG00000125414	-3.0881	-2.65626	5.6625	0.017333	0.102204	9	2	7	2	0	0
CYP27A1	ENSG00000135929	-3.08043	-2.28465	9.61405	0.0019314	0.0147421	8	10	9	1	1	1
KRT8P14	ENSG00000214282	-3.07172	-1.29428	27.6556	1.45201e-07	2.49953e-06	18	24	20	0	2	6
CAV1	ENSG00000105974	-3.06585	8.21154	397.817	2.30638e-88	1.04204e-84	19564	14992	16813	1633	2303	2251
IGSF9	ENSG00000085552	-3.0603	-1.60014	20.4762	6.04361e-06	7.80157e-05	13	21	15	1	1	4
TNFSF10	ENSG00000121858	-3.06011	2.13931	151.939	6.8672e-35	2.02509e-32	191	390	187	24	39	26
CACNG1	ENSG00000108878	-3.05592	-2.65239	5.63453	0.0176116	0.103531	3	11	4	1	1	0
KRT8P36	ENSG00000240668	-3.05506	3.85373	202.09	7.97695e-46	4.59339e-43	647	1061	806	95	97	106
RP11-864I4.3	ENSG00000250659	-3.05227	-3.15124	2.77685	0.0956389	0.432606	2	6	2	0	1	0
LAD1	ENSG00000159166	-3.05001	-2.6548	5.76824	0.0163199	0.0969311	9	5	5	0	0	2
RP11-666F17.1	ENSG00000234428	-3.04902	-2.28172	9.16865	0.0024625	0.0183198	14	9	4	1	1	1
AC103564.6	ENSG00000232760	-3.04654	-3.08951	3.03635	0.0814213	0.379366	3	2	5	0	1	0
RP11-624L4.1	ENSG00000259345	-3.04654	-3.08951	3.03635	0.0814213	0.379366	3	2	5	0	1	0
RP11-45L9.1	ENSG00000251175	-3.03963	-3.08746	2.7722	0.0959169	0.43346	0	7	4	0	0	1
BTG4	ENSG00000137707	-3.03813	-3.08892	2.927	0.087112	0.401202	5	1	4	0	0	1
NOTUM	ENSG00000185269	-3.03777	-1.59696	20.1556	7.14597e-06	9.0986e-05	19	21	10	0	2	4
FUT3	ENSG00000171124	-3.03751	-3.08697	3.03765	0.0813564	0.379183	5	3	2	0	0	1
LGALS9B	ENSG00000170298	-3.0362	-0.263446	59.2628	1.39028e-14	6.3547e-13	47	46	44	10	5	3
AC010492.2	ENSG00000235081	-3.03527	-1.79988	16.1136	5.96905e-05	0.000638368	13	9	18	1	1	3
AC005189.6	ENSG00000229497	-3.03008	-3.70871	1.08794	0.296931	1	0	0	3	0	0	0
AC005592.3	ENSG00000261757	-3.03008	-3.70871	1.08794	0.296931	1	0	0	3	0	0	0
AC010127.3	ENSG00000236107	-3.03008	-3.70871	1.08794	0.296931	1	0	0	3	0	0	0
AC011742.5	ENSG00000227133	-3.03008	-3.70871	1.08794	0.296931	1	0	0	3	0	0	0
AC013444.1	ENSG00000229781	-3.03008	-3.70871	1.08794	0.296931	1	0	0	3	0	0	0
AP001057.1	ENSG00000232124	-3.03008	-3.70871	1.08794	0.296931	1	0	0	3	0	0	0
CLEC5A	ENSG00000258227	-3.03008	-3.70871	1.08794	0.296931	1	0	0	3	0	0	0
CRISP3	ENSG00000096006	-3.03008	-3.70871	1.08794	0.296931	1	0	0	3	0	0	0
CTD-2008P7.1	ENSG00000260777	-3.03008	-3.70871	1.08794	0.296931	1	0	0	3	0	0	0
DTHD1	ENSG00000197057	-3.03008	-3.70871	1.08794	0.296931	1	0	0	3	0	0	0
EEF1DP8	ENSG00000236607	-3.03008	-3.70871	1.08794	0.296931	1	0	0	3	0	0	0
GAPDHP39	ENSG00000239207	-3.03008	-3.70871	1.08794	0.296931	1	0	0	3	0	0	0
GATA3-AS1	ENSG00000197308	-3.03008	-3.70871	1.08794	0.296931	1	0	0	3	0	0	0
GJB4	ENSG00000189433	-3.03008	-3.70871	1.08794	0.296931	1	0	0	3	0	0	0
IQCA1L	ENSG00000278685	-3.03008	-3.70871	1.08794	0.296931	1	0	0	3	0	0	0
LINC01142	ENSG00000224286	-3.03008	-3.70871	1.08794	0.296931	1	0	0	3	0	0	0
NA	ENSG00000285759	-3.03008	-3.70871	1.08794	0.296931	1	0	0	3	0	0	0
PPIAP20	ENSG00000235686	-3.03008	-3.70871	1.08794	0.296931	1	0	0	3	0	0	0
PRPF38AP1	ENSG00000225053	-3.03008	-3.70871	1.08794	0.296931	1	0	0	3	0	0	0
PSMA8	ENSG00000154611	-3.03008	-3.70871	1.08794	0.296931	1	0	0	3	0	0	0
PTPRJ-AS1	ENSG00000254879	-3.03008	-3.70871	1.08794	0.296931	1	0	0	3	0	0	0
PYDC1	ENSG00000169900	-3.03008	-3.70871	1.08794	0.296931	1	0	0	3	0	0	0
REN	ENSG00000143839	-3.03008	-3.70871	1.08794	0.296931	1	0	0	3	0	0	0
RNA5SP221	ENSG00000223203	-3.03008	-3.70871	1.08794	0.296931	1	0	0	3	0	0	0
RP11-101C21.4	ENSG00000283036	-3.03008	-3.70871	1.08794	0.296931	1	0	0	3	0	0	0
RP11-245P10.6	ENSG00000270104	-3.03008	-3.70871	1.08794	0.296931	1	0	0	3	0	0	0
RP11-286H15.1	ENSG00000272789	-3.03008	-3.70871	1.08794	0.296931	1	0	0	3	0	0	0
RP11-300M6.1	ENSG00000250192	-3.03008	-3.70871	1.08794	0.296931	1	0	0	3	0	0	0
RP11-362K2.2	ENSG00000258231	-3.03008	-3.70871	1.08794	0.296931	1	0	0	3	0	0	0
RP11-404O13.1	ENSG00000231666	-3.03008	-3.70871	1.08794	0.296931	1	0	0	3	0	0	0
RP11-44D19.1	ENSG00000253376	-3.03008	-3.70871	1.08794	0.296931	1	0	0	3	0	0	0
RP11-589C21.5	ENSG00000261449	-3.03008	-3.70871	1.08794	0.296931	1	0	0	3	0	0	0
RP11-626P14.1	ENSG00000257845	-3.03008	-3.70871	1.08794	0.296931	1	0	0	3	0	0	0
RP11-959F10.4	ENSG00000256041	-3.03008	-3.70871	1.08794	0.296931	1	0	0	3	0	0	0
RP5-1030M6.3	ENSG00000233277	-3.03008	-3.70871	1.08794	0.296931	1	0	0	3	0	0	0
SNORD114-17	ENSG00000201569	-3.03008	-3.70871	1.08794	0.296931	1	0	0	3	0	0	0
SNORD114-21	ENSG00000272344	-3.03008	-3.70871	1.08794	0.296931	1	0	0	3	0	0	0
SUMO1P2	ENSG00000229612	-3.03008	-3.70871	1.08794	0.296931	1	0	0	3	0	0	0
VPS25P1	ENSG00000226755	-3.03008	-3.70871	1.08794	0.296931	1	0	0	3	0	0	0
Y_RNA	ENSG00000252585	-3.03008	-3.70871	1.08794	0.296931	1	0	0	3	0	0	0
AD001527.7	ENSG00000270760	-3.02156	-2.28811	9.02808	0.0026592	0.0196315	8	6	12	2	1	0
COL13A1	ENSG00000197467	-3.01692	4.40223	213.679	2.38668e-48	1.59297e-45	1076	1393	1188	169	146	137
CACNG4	ENSG00000075461	-3.01306	3.61837	192.509	9.75539e-44	4.77486e-41	736	779	607	82	102	79
CAMK2A	ENSG00000070808	-3.00996	2.14856	150.757	1.24373e-34	3.61635e-32	220	270	272	22	41	33
CPED1	ENSG00000106034	-3.00719	0.561592	88.156	6.15206e-21	5.42554e-19	64	60	120	3	6	24
CYP4F12	ENSG00000186204	-3.00369	-1.27968	26.6962	2.38475e-07	3.96793e-06	13	23	27	2	3	3
TYRP1	ENSG00000107165	-3.00356	3.11693	177.268	2.04823e-40	8.23991e-38	616	448	434	57	70	58
KRT8P10	ENSG00000231203	-3.00339	-2.05467	11.5635	0.000672807	0.00573213	12	5	15	3	0	1
OLFML2B	ENSG00000162745	-3.00223	1.13879	114.614	9.83538e-27	1.48504e-24	122	140	114	15	16	16
PSRC1	ENSG00000134222	-3.00151	4.42571	212.076	5.33039e-48	3.47867e-45	1305	1253	1144	192	111	170
CXCL1	ENSG00000163739	-3.00082	1.74833	118.921	1.12366e-27	1.82821e-25	81	82	417	15	16	29
AC018799.1	ENSG00000225539	-2.9991	-3.15072	2.66583	0.102527	0.45787	5	3	1	1	0	0
FAM111B	ENSG00000189057	-2.99488	4.82622	223.053	2.17169e-50	1.50064e-47	1466	1782	1628	132	271	233
STAR	ENSG00000147465	-2.99271	-3.0899	2.68134	0.101533	0.453985	5	0	5	0	0	1
WNT7B	ENSG00000188064	-2.98843	1.91509	141.021	1.66153e-32	4.11771e-30	238	244	167	34	25	22
LIPH	ENSG00000163898	-2.98778	0.170541	74.804	5.26235e-18	3.48068e-16	76	61	52	7	9	7
MAG	ENSG00000105695	-2.98683	-2.75251	4.92605	0.0264566	0.147376	3	7	6	0	2	0
RP1-186E20.1	ENSG00000228997	-2.98656	-2.7029	5.33101	0.020951	0.120524	4	7	6	0	1	1
NA	ENSG00000285402	-2.98652	-2.65338	5.52617	0.0187357	0.109355	10	6	3	0	1	1
EFNA1	ENSG00000169242	-2.98551	1.62753	131.403	2.09749e-30	4.29254e-28	200	176	154	21	22	23
SMIM5	ENSG00000204323	-2.98512	0.960896	105.397	1.02378e-24	1.29594e-22	121	137	76	14	15	13
BMP4	ENSG00000125378	-2.97621	3.03255	173.428	1.40773e-39	5.40414e-37	449	488	470	54	57	68
RP11-737O24.1	ENSG00000266397	-2.97396	-2.3168	8.1857	0.00422294	0.0296409	5	17	4	0	0	3
SERTAD4-AS1	ENSG00000203706	-2.97229	-0.931744	36.2637	1.72853e-09	4.0192e-08	27	36	21	4	4	3
KRT8P32	ENSG00000250221	-2.9696	-0.896478	36.4265	1.59009e-09	3.72681e-08	39	17	29	4	5	2
KRT19P1	ENSG00000218014	-2.96835	-1.66884	18.3928	1.79878e-05	0.000212707	17	17	12	3	2	1
AEBP1	ENSG00000106624	-2.96466	-2.21433	9.82369	0.00172321	0.0133368	6	13	9	0	4	0
HSD11B1	ENSG00000117594	-2.96305	-0.948338	33.3451	7.73668e-09	1.63458e-07	23	13	44	4	0	7
TMEM156	ENSG00000121895	-2.9586	0.152727	72.6277	1.58385e-17	9.97076e-16	52	55	78	8	6	9
IGSF23	ENSG00000216588	-2.95472	-2.08415	11.3822	0.000741746	0.00626352	8	10	13	1	1	2
SPC24	ENSG00000161888	-2.95119	5.35574	236.978	2.02241e-53	1.69694e-50	2593	2474	1979	321	278	311
LINC01182	ENSG00000250634	-2.93978	-3.03058	2.67421	0.101989	0.455676	1	1	9	0	1	0
SPANXB1	ENSG00000227234	-2.93762	1.41426	119.331	9.13836e-28	1.49928e-25	183	177	98	23	16	19
ACSM1	ENSG00000166743	-2.93734	-3.15307	2.65995	0.102907	0.459044	3	2	4	1	0	0
RP5-1198O20.4	ENSG00000230615	-2.93549	1.0299	106.335	6.38248e-25	8.20295e-23	121	126	99	14	21	11
RP11-1223D19.5	ENSG00000283283	-2.92497	-3.15134	2.66382	0.102657	0.458247	3	5	2	0	0	1
RP11-1223D19.6	ENSG00000283167	-2.92497	-3.15134	2.66382	0.102657	0.458247	3	5	2	0	0	1
PDLIM1	ENSG00000107438	-2.91941	6.85429	298.442	8.70919e-67	1.70511e-63	7583	7041	5248	964	821	828
APOBEC3B	ENSG00000179750	-2.91651	2.52883	154.809	1.62347e-35	4.96638e-33	334	308	343	50	35	46
SLC6A9	ENSG00000196517	-2.91118	1.49644	121.478	3.10121e-28	5.38904e-26	184	153	143	17	30	17
PPDPF	ENSG00000125534	-2.91079	7.01895	298.372	9.02067e-67	1.70913e-63	6335	9830	6065	1409	805	790
RP11-89M22.3	ENSG00000258115	-2.91028	-2.57032	5.23529	0.0221349	0.126357	4	1	13	1	1	0
RP5-875H18.9	ENSG00000276851	-2.90777	1.37612	117.314	2.52394e-27	3.99578e-25	171	149	121	27	14	19
RP11-89B16.2	ENSG00000250815	-2.90699	-3.15242	2.40217	0.12117	0.523187	0	6	4	0	0	1
MPZ	ENSG00000158887	-2.89861	0.145001	70.6476	4.31784e-17	2.57209e-15	50	68	65	9	9	7
CTB-193M12.5	ENSG00000280206	-2.89499	3.22286	168.577	1.60868e-38	5.90536e-36	582	570	442	84	46	88
THBS1	ENSG00000137801	-2.89369	3.8146	183.938	7.19982e-42	3.13246e-39	763	820	817	88	147	95
LAMC2	ENSG00000058085	-2.8892	3.9306	186.222	2.28797e-42	1.02583e-39	918	722	963	94	119	140
HES7	ENSG00000179111	-2.88873	-2.31781	7.5802	0.0059022	0.039737	17	7	2	1	0	2
CACNA2D3	ENSG00000157445	-2.88198	-0.782221	38.742	4.85314e-10	1.22234e-08	25	40	28	7	2	4
CCK	ENSG00000187094	-2.88064	-1.1082	29.7834	4.8409e-08	9.00064e-07	21	21	29	5	2	3
IL2RG	ENSG00000147168	-2.87614	-2.79947	4.15456	0.0415248	0.216662	8	7	1	2	0	0
PPP1R14BP2	ENSG00000213082	-2.8754	1.83821	128.745	7.99291e-30	1.58069e-27	281	191	139	28	27	25
CTD-2354A18.1	ENSG00000261780	-2.87444	-2.75404	4.63733	0.0312856	0.170334	5	3	7	0	2	0
CORO1A	ENSG00000102879	-2.87435	1.1892	107.952	2.8242e-25	3.73603e-23	106	154	126	25	12	16
PTGIR	ENSG00000160013	-2.87249	-0.473786	47.4714	5.60918e-12	1.84776e-10	28	44	44	3	8	5
TK1	ENSG00000167900	-2.87046	7.09525	302.039	1.43985e-67	3.02035e-64	8277	8304	6783	1200	933	1077
RPL7P18	ENSG00000243806	-2.86749	-2.32517	7.42565	0.00643102	0.0428795	13	1	11	1	1	1
MATN4	ENSG00000124159	-2.86504	-2.75249	4.68852	0.0303667	0.166008	5	5	6	1	0	1
CTD-2078B5.2	ENSG00000271334	-2.86456	1.31791	112.839	2.40529e-26	3.5143e-24	133	146	142	25	14	20
CDC20	ENSG00000117399	-2.86361	6.98602	294.965	4.96016e-66	9.10422e-63	7926	7288	6423	1066	845	1080
KRT7	ENSG00000135480	-2.86247	8.93292	395.041	9.22765e-88	3.87133e-84	29660	29256	24390	4964	3192	3511
IGFBP3	ENSG00000146674	-2.86133	8.13399	352.131	1.89696e-78	5.06446e-75	18292	15985	13703	2384	2159	2054
KRT18P39	ENSG00000224791	-2.85964	-3.21987	2.27686	0.13132	0.558192	1	5	3	0	1	0
GPAT3	ENSG00000138678	-2.85873	3.19976	166.299	5.05059e-38	1.80882e-35	477	496	592	73	71	72
RP11-622C24.1	ENSG00000270490	-2.85254	-2.47932	6.61451	0.0101163	0.0639388	6	7	8	3	0	0
CTC-347C20.2	ENSG00000248371	-2.85114	-2.75344	4.57366	0.0324691	0.175848	5	3	7	1	0	1
FDCSP	ENSG00000181617	-2.84966	0.766441	89.9892	2.43716e-21	2.2472e-19	127	66	93	12	15	11
CORO2B	ENSG00000103647	-2.84847	1.83235	128.426	9.38462e-30	1.84968e-27	187	194	222	22	29	33
CCBE1	ENSG00000183287	-2.84789	6.09196	248.439	6.48869e-56	6.35189e-53	4367	3575	3649	361	652	644
SLC25A47	ENSG00000140107	-2.84417	-3.22017	2.32605	0.127227	0.544179	2	3	3	0	1	0
MYBL2	ENSG00000101057	-2.84397	6.30704	260.363	1.6534e-58	1.98189e-55	4637	4982	3889	665	572	645
RP11-419C23.1	ENSG00000254038	-2.84345	-2.11477	9.94958	0.00160927	0.0125408	17	5	9	0	1	3
RP11-334A14.8	ENSG00000235563	-2.83981	-3.08687	2.40513	0.120941	0.522851	9	1	1	0	0	1
RP11-362F19.1	ENSG00000248810	-2.83717	-2.184	9.44124	0.00212209	0.0160454	6	8	13	0	3	1
RPL12P14	ENSG00000224321	-2.83016	0.838001	92.4788	6.93248e-22	6.84335e-20	118	72	108	14	15	13
RPS2P4	ENSG00000196183	-2.8297	-3.21935	2.27687	0.131319	0.558192	4	2	2	1	0	0
BTF3P2	ENSG00000258282	-2.82793	-3.21866	2.19103	0.138819	0.581814	5	2	1	1	0	0
GAPDHP61	ENSG00000248415	-2.82793	-3.21866	2.19103	0.138819	0.581814	5	2	1	1	0	0
TRABD2A	ENSG00000186854	-2.82578	4.36247	190.169	3.15644e-43	1.51962e-40	1106	1265	1123	122	185	195
CTD-2050E21.2	ENSG00000251205	-2.82435	-3.21905	2.30724	0.128775	0.54972	3	3	2	1	0	0
RASGRP2	ENSG00000068831	-2.82435	-3.21905	2.30724	0.128775	0.54972	3	3	2	1	0	0
S100A14	ENSG00000189334	-2.82291	-2.18609	8.92221	0.00281781	0.0206596	5	6	16	0	1	3
TOX2	ENSG00000124191	-2.82288	3.0979	159.539	1.50703e-36	4.89035e-34	416	615	429	77	67	60
ABCG2	ENSG00000118777	-2.82286	0.732072	87.8332	7.24171e-21	6.33893e-19	81	80	113	4	14	23
AC005592.2	ENSG00000231185	-2.82062	-2.2137	9.09139	0.0025687	0.0190232	5	14	9	0	2	2
ADGRG5	ENSG00000159618	-2.8145	-2.79998	4.10189	0.0428376	0.222365	4	9	2	1	1	0
ENPP2	ENSG00000136960	-2.81388	-2.11856	9.81278	0.00173346	0.0134037	5	8	16	2	1	1
MYLK2	ENSG00000101306	-2.81133	-0.241651	53.4971	2.60616e-13	1.0144e-11	45	55	37	12	4	5
MGP	ENSG00000111341	-2.81062	-1.43358	20.7391	5.2683e-06	6.8702e-05	23	10	21	5	2	1
RP3-332B22.1	ENSG00000236013	-2.80954	-2.18154	9.54712	0.0020031	0.0152379	10	8	11	1	1	2
RPL12P47	ENSG00000219222	-2.80935	-1.55192	15.0964	0.000102214	0.00103706	42	5	5	1	0	5
CCDC129	ENSG00000180347	-2.80911	-2.85559	3.9296	0.0474455	0.242491	4	6	4	0	2	0
LGALS1	ENSG00000100097	-2.807	9.24354	399.535	9.77472e-89	4.78432e-85	37623	36352	28749	6782	3856	4433
CPA4	ENSG00000128510	-2.80692	9.10942	390.938	7.16765e-87	2.6312e-83	35372	29591	28813	3750	4530	5234
TSC22D3	ENSG00000157514	-2.80642	-0.394775	48.3129	3.65231e-12	1.23216e-10	35	54	34	6	9	3
KCNQ5-IT1	ENSG00000233844	-2.80615	-2.43973	6.7936	0.00914965	0.0585408	8	6	9	1	1	1
CDC6	ENSG00000094804	-2.80402	6.10221	243.891	6.3351e-55	5.75276e-52	4102	3939	3596	417	565	727
RP11-772C9.1	ENSG00000249198	-2.80122	-1.62783	17.5189	2.84669e-05	0.000324408	14	14	18	2	5	0
AC007879.3	ENSG00000240440	-2.79971	-3.21997	2.26944	0.13195	0.560222	2	3	3	0	0	1
SDPR	ENSG00000168497	-2.79555	4.70585	195.027	2.75767e-44	1.39631e-41	1522	1434	1462	157	248	245
CCL25	ENSG00000131142	-2.79481	-3.22066	2.19157	0.138771	0.581714	1	3	4	0	0	1
KIF20A	ENSG00000112984	-2.79458	6.66044	267.893	3.80846e-60	5.07444e-57	5467	5502	6176	692	814	997
XXbac-BPG154L12.4	ENSG00000225914	-2.79418	-3.22046	2.26517	0.132314	0.561442	3	2	3	0	1	0
TRNP1	ENSG00000253368	-2.79	5.34478	214.789	1.36787e-48	9.34209e-46	2524	2366	1999	408	283	315
RNA5SP160	ENSG00000201736	-2.77753	-3.15663	1.94736	0.162875	0.66021	1	0	8	0	0	1
KRTAP2-4	ENSG00000213417	-2.77747	-0.247088	52.6768	3.9563e-13	1.51482e-11	49	44	43	7	5	8
MKI67	ENSG00000148773	-2.77731	8.23313	337.47	2.89467e-75	7.3921e-72	14845	18019	17951	1684	2877	3103
SKAP1	ENSG00000141293	-2.77679	-1.99215	11.5958	0.000661235	0.00564419	9	11	13	1	1	3
GABRQ	ENSG00000268089	-2.77529	0.594305	81.5929	1.69659e-19	1.29247e-17	87	100	64	9	19	9
RP11-1055B8.9	ENSG00000275966	-2.77481	-2.21459	9.07189	0.00259623	0.0192077	10	9	9	1	2	1
SCN9A	ENSG00000169432	-2.7731	4.90068	196.225	1.51195e-44	7.72212e-42	1871	1538	1636	188	329	238
CTB-92J24.2	ENSG00000269397	-2.77188	-3.21929	2.24386	0.134149	0.56743	3	3	2	0	0	1
SRPX2	ENSG00000102359	-2.76966	3.14436	156.289	7.71535e-36	2.39768e-33	502	477	514	57	79	85
AC005757.6	ENSG00000267044	-2.76517	-3.80639	0.878377	0.348649	1	1	1	0	0	0	0
AC007099.1	ENSG00000231172	-2.76517	-3.80639	0.878377	0.348649	1	1	1	0	0	0	0
AC112715.2	ENSG00000224132	-2.76517	-3.80639	0.878377	0.348649	1	1	1	0	0	0	0
C17orf99	ENSG00000187997	-2.76517	-3.80639	0.878377	0.348649	1	1	1	0	0	0	0
CASC17	ENSG00000260785	-2.76517	-3.80639	0.878377	0.348649	1	1	1	0	0	0	0
CEACAM8	ENSG00000124469	-2.76517	-3.80639	0.878377	0.348649	1	1	1	0	0	0	0
CHADL	ENSG00000100399	-2.76517	-3.80639	0.878377	0.348649	1	1	1	0	0	0	0
CTSL3P	ENSG00000188029	-2.76517	-3.80639	0.878377	0.348649	1	1	1	0	0	0	0
CYP4F2	ENSG00000186115	-2.76517	-3.80639	0.878377	0.348649	1	1	1	0	0	0	0
HAUS1P1	ENSG00000251453	-2.76517	-3.80639	0.878377	0.348649	1	1	1	0	0	0	0
HBBP1	ENSG00000229988	-2.76517	-3.80639	0.878377	0.348649	1	1	1	0	0	0	0
HNRNPA1P30	ENSG00000233780	-2.76517	-3.80639	0.878377	0.348649	1	1	1	0	0	0	0
KB-1448A5.1	ENSG00000253105	-2.76517	-3.80639	0.878377	0.348649	1	1	1	0	0	0	0
KRT18P51	ENSG00000250504	-2.76517	-3.80639	0.878377	0.348649	1	1	1	0	0	0	0
MIR548I2	ENSG00000221275	-2.76517	-3.80639	0.878377	0.348649	1	1	1	0	0	0	0
MIR6763	ENSG00000277052	-2.76517	-3.80639	0.878377	0.348649	1	1	1	0	0	0	0
MRPS36P5	ENSG00000257927	-2.76517	-3.80639	0.878377	0.348649	1	1	1	0	0	0	0
MS4A8	ENSG00000166959	-2.76517	-3.80639	0.878377	0.348649	1	1	1	0	0	0	0
MTRNR2L1	ENSG00000256618	-2.76517	-3.80639	0.878377	0.348649	1	1	1	0	0	0	0
NA	ENSG00000284649	-2.76517	-3.80639	0.878377	0.348649	1	1	1	0	0	0	0
NA	ENSG00000285117	-2.76517	-3.80639	0.878377	0.348649	1	1	1	0	0	0	0
NF1P5	ENSG00000175319	-2.76517	-3.80639	0.878377	0.348649	1	1	1	0	0	0	0
RBP3	ENSG00000265203	-2.76517	-3.80639	0.878377	0.348649	1	1	1	0	0	0	0
RNA5SP319	ENSG00000199638	-2.76517	-3.80639	0.878377	0.348649	1	1	1	0	0	0	0
RNU2-63P	ENSG00000222724	-2.76517	-3.80639	0.878377	0.348649	1	1	1	0	0	0	0
RNU5B-3P	ENSG00000252410	-2.76517	-3.80639	0.878377	0.348649	1	1	1	0	0	0	0
RNU6-238P	ENSG00000200183	-2.76517	-3.80639	0.878377	0.348649	1	1	1	0	0	0	0
RP11-1029J19.5	ENSG00000258404	-2.76517	-3.80639	0.878377	0.348649	1	1	1	0	0	0	0
RP11-139H15.5	ENSG00000276533	-2.76517	-3.80639	0.878377	0.348649	1	1	1	0	0	0	0
RP11-145A3.4	ENSG00000234112	-2.76517	-3.80639	0.878377	0.348649	1	1	1	0	0	0	0
RP11-159F24.2	ENSG00000188850	-2.76517	-3.80639	0.878377	0.348649	1	1	1	0	0	0	0
RP11-164N3.1	ENSG00000255516	-2.76517	-3.80639	0.878377	0.348649	1	1	1	0	0	0	0
RP11-180M15.4	ENSG00000256658	-2.76517	-3.80639	0.878377	0.348649	1	1	1	0	0	0	0
RP11-21A7A.4	ENSG00000256481	-2.76517	-3.80639	0.878377	0.348649	1	1	1	0	0	0	0
RP11-243J16.8	ENSG00000230801	-2.76517	-3.80639	0.878377	0.348649	1	1	1	0	0	0	0
RP11-254I22.3	ENSG00000249746	-2.76517	-3.80639	0.878377	0.348649	1	1	1	0	0	0	0
RP11-290L1.5	ENSG00000257329	-2.76517	-3.80639	0.878377	0.348649	1	1	1	0	0	0	0
RP11-318K12.2	ENSG00000275390	-2.76517	-3.80639	0.878377	0.348649	1	1	1	0	0	0	0
RP11-322D14.2	ENSG00000260145	-2.76517	-3.80639	0.878377	0.348649	1	1	1	0	0	0	0
RP11-34D15.2	ENSG00000231188	-2.76517	-3.80639	0.878377	0.348649	1	1	1	0	0	0	0
RP11-494M8.1	ENSG00000241008	-2.76517	-3.80639	0.878377	0.348649	1	1	1	0	0	0	0
RP11-498P14.4	ENSG00000235494	-2.76517	-3.80639	0.878377	0.348649	1	1	1	0	0	0	0
RP11-499E14.1	ENSG00000279791	-2.76517	-3.80639	0.878377	0.348649	1	1	1	0	0	0	0
RP11-575A19.2	ENSG00000238246	-2.76517	-3.80639	0.878377	0.348649	1	1	1	0	0	0	0
RP11-597D13.9	ENSG00000248429	-2.76517	-3.80639	0.878377	0.348649	1	1	1	0	0	0	0
RP11-63E16.1	ENSG00000240477	-2.76517	-3.80639	0.878377	0.348649	1	1	1	0	0	0	0
RP11-693L9.2	ENSG00000267209	-2.76517	-3.80639	0.878377	0.348649	1	1	1	0	0	0	0
RP11-745C15.2	ENSG00000234707	-2.76517	-3.80639	0.878377	0.348649	1	1	1	0	0	0	0
RP11-7M8.2	ENSG00000256811	-2.76517	-3.80639	0.878377	0.348649	1	1	1	0	0	0	0
RP11-815I22.1	ENSG00000237982	-2.76517	-3.80639	0.878377	0.348649	1	1	1	0	0	0	0
RP11-94H18.1	ENSG00000248964	-2.76517	-3.80639	0.878377	0.348649	1	1	1	0	0	0	0
RP3-461F17.1	ENSG00000239701	-2.76517	-3.80639	0.878377	0.348649	1	1	1	0	0	0	0
SAP18P2	ENSG00000223873	-2.76517	-3.80639	0.878377	0.348649	1	1	1	0	0	0	0
SCN1A	ENSG00000144285	-2.76517	-3.80639	0.878377	0.348649	1	1	1	0	0	0	0
SCT	ENSG00000070031	-2.76517	-3.80639	0.878377	0.348649	1	1	1	0	0	0	0
SLURP1	ENSG00000126233	-2.76517	-3.80639	0.878377	0.348649	1	1	1	0	0	0	0
SNORD88	ENSG00000221611	-2.76517	-3.80639	0.878377	0.348649	1	1	1	0	0	0	0
TRBV12-5	ENSG00000275158	-2.76517	-3.80639	0.878377	0.348649	1	1	1	0	0	0	0
VSX2	ENSG00000119614	-2.76517	-3.80639	0.878377	0.348649	1	1	1	0	0	0	0
HRAT17	ENSG00000234520	-2.76492	-1.58568	17.3949	3.03859e-05	0.000344008	13	10	24	2	2	3
KCNMA1	ENSG00000156113	-2.76342	4.36892	183.302	9.90749e-42	4.2788e-39	1139	1254	1099	132	212	179
RP11-19G24.1	ENSG00000274308	-2.76278	-2.80586	3.97059	0.0463039	0.237525	3	3	8	0	2	0
RP11-7K24.3	ENSG00000261068	-2.76185	0.918516	92.8395	5.77845e-22	5.76227e-20	107	106	102	12	14	21
PAX8	ENSG00000125618	-2.76183	2.36325	137.571	9.42068e-32	2.19573e-29	274	279	314	39	41	49
C12orf80	ENSG00000257137	-2.76079	-1.11692	27.7158	1.40753e-07	2.42866e-06	19	33	18	6	4	1
JPH2	ENSG00000149596	-2.75962	3.44018	162.395	3.58943e-37	1.21164e-34	665	614	557	91	97	83
GCK	ENSG00000106633	-2.75887	-2.80258	4.05372	0.0440764	0.22771	8	3	4	1	0	1
CDC42EP5	ENSG00000167617	-2.75855	0.853722	89.102	3.815e-21	3.41576e-19	75	133	94	20	14	10
RP11-845M18.6	ENSG00000257829	-2.75718	-3.21909	2.11602	0.145767	0.605363	5	2	1	0	1	0
RP11-8P13.5	ENSG00000274976	-2.7553	-2.80171	4.12979	0.0421367	0.219348	4	7	4	1	0	1
MGLL	ENSG00000074416	-2.75107	5.35568	209.998	1.51143e-47	9.54558e-45	2257	2227	2426	292	321	429
KRT8P8	ENSG00000223940	-2.74974	-1.79777	14.3108	0.000155047	0.00152083	11	14	15	2	2	2
TNS2	ENSG00000111077	-2.74902	5.02022	198.856	4.03885e-45	2.17635e-42	1858	1896	1727	300	229	294
AC005256.1	ENSG00000267073	-2.74585	-3.80609	0.840429	0.359276	1	0	2	0	0	0	0
AC073957.15	ENSG00000225146	-2.74585	-3.80609	0.840429	0.359276	1	0	2	0	0	0	0
AC092755.4	ENSG00000227161	-2.74585	-3.80609	0.840429	0.359276	1	0	2	0	0	0	0
AC108032.1	ENSG00000227004	-2.74585	-3.80609	0.840429	0.359276	1	0	2	0	0	0	0
AP000351.13	ENSG00000235689	-2.74585	-3.80609	0.840429	0.359276	1	0	2	0	0	0	0
AP000439.2	ENSG00000255606	-2.74585	-3.80609	0.840429	0.359276	1	0	2	0	0	0	0
ATP2B3	ENSG00000067842	-2.74585	-3.80609	0.840429	0.359276	1	0	2	0	0	0	0
B3GALNT1P1	ENSG00000229948	-2.74585	-3.80609	0.840429	0.359276	1	0	2	0	0	0	0
BNIP3P28	ENSG00000271095	-2.74585	-3.80609	0.840429	0.359276	1	0	2	0	0	0	0
BPIFC	ENSG00000184459	-2.74585	-3.80609	0.840429	0.359276	1	0	2	0	0	0	0
CARD17	ENSG00000255221	-2.74585	-3.80609	0.840429	0.359276	1	0	2	0	0	0	0
CCDC8	ENSG00000169515	-2.74585	-3.80609	0.840429	0.359276	1	0	2	0	0	0	0
CIB3	ENSG00000141977	-2.74585	-3.80609	0.840429	0.359276	1	0	2	0	0	0	0
CTC-260E6.9	ENSG00000267220	-2.74585	-3.80609	0.840429	0.359276	1	0	2	0	0	0	0
CTC-429P9.4	ENSG00000268790	-2.74585	-3.80609	0.840429	0.359276	1	0	2	0	0	0	0
CTC-482H14.5	ENSG00000267550	-2.74585	-3.80609	0.840429	0.359276	1	0	2	0	0	0	0
CTD-2194L12.2	ENSG00000248539	-2.74585	-3.80609	0.840429	0.359276	1	0	2	0	0	0	0
CTD-2534I21.8	ENSG00000267334	-2.74585	-3.80609	0.840429	0.359276	1	0	2	0	0	0	0
CTD-3203P2.3	ENSG00000274092	-2.74585	-3.80609	0.840429	0.359276	1	0	2	0	0	0	0
CYP3A43	ENSG00000021461	-2.74585	-3.80609	0.840429	0.359276	1	0	2	0	0	0	0
DNASE2B	ENSG00000137976	-2.74585	-3.80609	0.840429	0.359276	1	0	2	0	0	0	0
EIF4E2P2	ENSG00000244157	-2.74585	-3.80609	0.840429	0.359276	1	0	2	0	0	0	0
GPR20	ENSG00000204882	-2.74585	-3.80609	0.840429	0.359276	1	0	2	0	0	0	0
HDC	ENSG00000140287	-2.74585	-3.80609	0.840429	0.359276	1	0	2	0	0	0	0
HMGN2P17	ENSG00000238249	-2.74585	-3.80609	0.840429	0.359276	1	0	2	0	0	0	0
HNRNPA1P47	ENSG00000236695	-2.74585	-3.80609	0.840429	0.359276	1	0	2	0	0	0	0
HS3ST6	ENSG00000162040	-2.74585	-3.80609	0.840429	0.359276	1	0	2	0	0	0	0
ICOS	ENSG00000163600	-2.74585	-3.80609	0.840429	0.359276	1	0	2	0	0	0	0
IGBP1-AS2	ENSG00000220925	-2.74585	-3.80609	0.840429	0.359276	1	0	2	0	0	0	0
IGF1	ENSG00000017427	-2.74585	-3.80609	0.840429	0.359276	1	0	2	0	0	0	0
KRT17P2	ENSG00000186831	-2.74585	-3.80609	0.840429	0.359276	1	0	2	0	0	0	0
KRT17P6	ENSG00000231645	-2.74585	-3.80609	0.840429	0.359276	1	0	2	0	0	0	0
LAIR1	ENSG00000167613	-2.74585	-3.80609	0.840429	0.359276	1	0	2	0	0	0	0
LINC00974	ENSG00000226629	-2.74585	-3.80609	0.840429	0.359276	1	0	2	0	0	0	0
LINC01219	ENSG00000232987	-2.74585	-3.80609	0.840429	0.359276	1	0	2	0	0	0	0
LINC01411	ENSG00000249306	-2.74585	-3.80609	0.840429	0.359276	1	0	2	0	0	0	0
LOC100421166	ENSG00000267361	-2.74585	-3.80609	0.840429	0.359276	1	0	2	0	0	0	0
Metazoa_SRP	ENSG00000278100	-2.74585	-3.80609	0.840429	0.359276	1	0	2	0	0	0	0
MIR3180-1	ENSG00000258354	-2.74585	-3.80609	0.840429	0.359276	1	0	2	0	0	0	0
MIR503	ENSG00000208005	-2.74585	-3.80609	0.840429	0.359276	1	0	2	0	0	0	0
MIR544B	ENSG00000265981	-2.74585	-3.80609	0.840429	0.359276	1	0	2	0	0	0	0
MIR663AHG	ENSG00000227195	-2.74585	-3.80609	0.840429	0.359276	1	0	2	0	0	0	0
MROH7-TTC4	ENSG00000271723	-2.74585	-3.80609	0.840429	0.359276	1	0	2	0	0	0	0
MRPS18AP1	ENSG00000229759	-2.74585	-3.80609	0.840429	0.359276	1	0	2	0	0	0	0
MTND5P14	ENSG00000230225	-2.74585	-3.80609	0.840429	0.359276	1	0	2	0	0	0	0
NEUROD1	ENSG00000162992	-2.74585	-3.80609	0.840429	0.359276	1	0	2	0	0	0	0
NMRK2	ENSG00000077009	-2.74585	-3.80609	0.840429	0.359276	1	0	2	0	0	0	0
NPSR1	ENSG00000187258	-2.74585	-3.80609	0.840429	0.359276	1	0	2	0	0	0	0
OOSP1P2	ENSG00000263749	-2.74585	-3.80609	0.840429	0.359276	1	0	2	0	0	0	0
OR13D3P	ENSG00000188712	-2.74585	-3.80609	0.840429	0.359276	1	0	2	0	0	0	0
PDCL2P2	ENSG00000255058	-2.74585	-3.80609	0.840429	0.359276	1	0	2	0	0	0	0
PLA2G2A	ENSG00000188257	-2.74585	-3.80609	0.840429	0.359276	1	0	2	0	0	0	0
RASSF10	ENSG00000189431	-2.74585	-3.80609	0.840429	0.359276	1	0	2	0	0	0	0
REG3G	ENSG00000143954	-2.74585	-3.80609	0.840429	0.359276	1	0	2	0	0	0	0
RFPL4B	ENSG00000251258	-2.74585	-3.80609	0.840429	0.359276	1	0	2	0	0	0	0
RN7SL33P	ENSG00000243049	-2.74585	-3.80609	0.840429	0.359276	1	0	2	0	0	0	0
RNASE7	ENSG00000165799	-2.74585	-3.80609	0.840429	0.359276	1	0	2	0	0	0	0
RNU6-25P	ENSG00000206600	-2.74585	-3.80609	0.840429	0.359276	1	0	2	0	0	0	0
RNU6-31P	ENSG00000207116	-2.74585	-3.80609	0.840429	0.359276	1	0	2	0	0	0	0
RNU6-468P	ENSG00000206730	-2.74585	-3.80609	0.840429	0.359276	1	0	2	0	0	0	0
RNU7-143P	ENSG00000252590	-2.74585	-3.80609	0.840429	0.359276	1	0	2	0	0	0	0
RP11-1012A1.7	ENSG00000258759	-2.74585	-3.80609	0.840429	0.359276	1	0	2	0	0	0	0
RP11-109A6.3	ENSG00000227374	-2.74585	-3.80609	0.840429	0.359276	1	0	2	0	0	0	0
RP11-1101K5.1	ENSG00000253434	-2.74585	-3.80609	0.840429	0.359276	1	0	2	0	0	0	0
RP11-1149M3.2	ENSG00000253176	-2.74585	-3.80609	0.840429	0.359276	1	0	2	0	0	0	0
RP11-190J1.3	ENSG00000224817	-2.74585	-3.80609	0.840429	0.359276	1	0	2	0	0	0	0
RP11-274H24.1	ENSG00000260239	-2.74585	-3.80609	0.840429	0.359276	1	0	2	0	0	0	0
RP11-304L19.2	ENSG00000260447	-2.74585	-3.80609	0.840429	0.359276	1	0	2	0	0	0	0
RP11-407P2.1	ENSG00000239374	-2.74585	-3.80609	0.840429	0.359276	1	0	2	0	0	0	0
RP11-433P17.1	ENSG00000262316	-2.74585	-3.80609	0.840429	0.359276	1	0	2	0	0	0	0
RP11-45A12.1	ENSG00000255079	-2.74585	-3.80609	0.840429	0.359276	1	0	2	0	0	0	0
RP11-469A15.2	ENSG00000230623	-2.74585	-3.80609	0.840429	0.359276	1	0	2	0	0	0	0
RP11-473E2.4	ENSG00000228877	-2.74585	-3.80609	0.840429	0.359276	1	0	2	0	0	0	0
RP11-473O4.1	ENSG00000243402	-2.74585	-3.80609	0.840429	0.359276	1	0	2	0	0	0	0
RP11-478B9.3	ENSG00000257331	-2.74585	-3.80609	0.840429	0.359276	1	0	2	0	0	0	0
RP11-497E19.2	ENSG00000258945	-2.74585	-3.80609	0.840429	0.359276	1	0	2	0	0	0	0
RP11-509J21.2	ENSG00000237359	-2.74585	-3.80609	0.840429	0.359276	1	0	2	0	0	0	0
RP11-529H22.1	ENSG00000250980	-2.74585	-3.80609	0.840429	0.359276	1	0	2	0	0	0	0
RP11-588H7.1	ENSG00000283392	-2.74585	-3.80609	0.840429	0.359276	1	0	2	0	0	0	0
RP11-680F8.1	ENSG00000256802	-2.74585	-3.80609	0.840429	0.359276	1	0	2	0	0	0	0
RP11-69M1.3	ENSG00000255964	-2.74585	-3.80609	0.840429	0.359276	1	0	2	0	0	0	0
RP11-745A24.3	ENSG00000273721	-2.74585	-3.80609	0.840429	0.359276	1	0	2	0	0	0	0
RP11-75L1.1	ENSG00000256582	-2.74585	-3.80609	0.840429	0.359276	1	0	2	0	0	0	0
RP11-83B20.9	ENSG00000278973	-2.74585	-3.80609	0.840429	0.359276	1	0	2	0	0	0	0
RP11-84A14.6	ENSG00000283611	-2.74585	-3.80609	0.840429	0.359276	1	0	2	0	0	0	0
RP11-84D1.2	ENSG00000261025	-2.74585	-3.80609	0.840429	0.359276	1	0	2	0	0	0	0
RP11-899L11.1	ENSG00000261095	-2.74585	-3.80609	0.840429	0.359276	1	0	2	0	0	0	0
RP13-16H11.8	ENSG00000279212	-2.74585	-3.80609	0.840429	0.359276	1	0	2	0	0	0	0
RP3-391O22.1	ENSG00000220643	-2.74585	-3.80609	0.840429	0.359276	1	0	2	0	0	0	0
RP3-399L15.2	ENSG00000226079	-2.74585	-3.80609	0.840429	0.359276	1	0	2	0	0	0	0
RPL12P20	ENSG00000239627	-2.74585	-3.80609	0.840429	0.359276	1	0	2	0	0	0	0
RPL7P38	ENSG00000239473	-2.74585	-3.80609	0.840429	0.359276	1	0	2	0	0	0	0
RPS20P15	ENSG00000227523	-2.74585	-3.80609	0.840429	0.359276	1	0	2	0	0	0	0
RPS23P6	ENSG00000241641	-2.74585	-3.80609	0.840429	0.359276	1	0	2	0	0	0	0
RPSAP51	ENSG00000244131	-2.74585	-3.80609	0.840429	0.359276	1	0	2	0	0	0	0
SNORA76	ENSG00000252904	-2.74585	-3.80609	0.840429	0.359276	1	0	2	0	0	0	0
SNORD43	ENSG00000263764	-2.74585	-3.80609	0.840429	0.359276	1	0	2	0	0	0	0
SPAG6	ENSG00000077327	-2.74585	-3.80609	0.840429	0.359276	1	0	2	0	0	0	0
SPANXN3	ENSG00000189252	-2.74585	-3.80609	0.840429	0.359276	1	0	2	0	0	0	0
SUMO2P13	ENSG00000218359	-2.74585	-3.80609	0.840429	0.359276	1	0	2	0	0	0	0
SVOPL	ENSG00000157703	-2.74585	-3.80609	0.840429	0.359276	1	0	2	0	0	0	0
TES	ENSG00000135269	-2.74585	-3.80609	0.840429	0.359276	1	0	2	0	0	0	0
TGM7	ENSG00000159495	-2.74585	-3.80609	0.840429	0.359276	1	0	2	0	0	0	0
TRIM26BP	ENSG00000236475	-2.74585	-3.80609	0.840429	0.359276	1	0	2	0	0	0	0
UBE2D3P3	ENSG00000224690	-2.74585	-3.80609	0.840429	0.359276	1	0	2	0	0	0	0
WDR86-AS1	ENSG00000243836	-2.74585	-3.80609	0.840429	0.359276	1	0	2	0	0	0	0
Y_RNA	ENSG00000200135	-2.74585	-3.80609	0.840429	0.359276	1	0	2	0	0	0	0
ZBTB20-AS4	ENSG00000242767	-2.74585	-3.80609	0.840429	0.359276	1	0	2	0	0	0	0
ZNF716	ENSG00000182111	-2.74585	-3.80609	0.840429	0.359276	1	0	2	0	0	0	0
RP11-1060J15.9	ENSG00000276261	-2.74584	-2.52073	5.99292	0.0143648	0.0870172	8	7	6	2	1	0
RPS6P8	ENSG00000224221	-2.74536	-3.22073	2.17405	0.140359	0.587219	2	2	4	1	0	0
EIF4EBP1	ENSG00000187840	-2.74161	6.16673	237.847	1.30839e-53	1.13013e-50	4484	4369	3271	785	475	579
PLAT	ENSG00000104368	-2.7382	5.37769	209.268	2.17972e-47	1.36198e-44	2003	2587	2425	273	421	371
AC104389.28	ENSG00000167355	-2.73805	-2.52191	5.78653	0.0161509	0.0960828	3	9	8	0	1	2
BX470102.3	ENSG00000238279	-2.73313	0.109619	63.1466	1.93564e-15	9.60218e-14	58	71	47	15	8	4
ASS1	ENSG00000130707	-2.73088	4.32325	178.65	1.02338e-40	4.26298e-38	1052	1210	1115	195	153	164
IL20RB	ENSG00000174564	-2.73042	1.29918	104.055	2.01402e-24	2.47476e-22	134	124	152	25	16	21
AC006019.4	ENSG00000233363	-2.72768	-3.8071	0.856243	0.354794	1	0	1	1	0	0	0
AC107218.3	ENSG00000197585	-2.72768	-3.8071	0.856243	0.354794	1	0	1	1	0	0	0
ACTBP1	ENSG00000229145	-2.72768	-3.8071	0.856243	0.354794	1	0	1	1	0	0	0
ACTL7B	ENSG00000148156	-2.72768	-3.8071	0.856243	0.354794	1	0	1	1	0	0	0
AL022344.7	ENSG00000259869	-2.72768	-3.8071	0.856243	0.354794	1	0	1	1	0	0	0
ATP5JP1	ENSG00000237701	-2.72768	-3.8071	0.856243	0.354794	1	0	1	1	0	0	0
BCAS1	ENSG00000064787	-2.72768	-3.8071	0.856243	0.354794	1	0	1	1	0	0	0
BCHE	ENSG00000114200	-2.72768	-3.8071	0.856243	0.354794	1	0	1	1	0	0	0
C5orf49	ENSG00000215217	-2.72768	-3.8071	0.856243	0.354794	1	0	1	1	0	0	0
CARD18	ENSG00000255501	-2.72768	-3.8071	0.856243	0.354794	1	0	1	1	0	0	0
CDC42EP2	ENSG00000149798	-2.72768	-3.8071	0.856243	0.354794	1	0	1	1	0	0	0
CMB9-22P13.2	ENSG00000279243	-2.72768	-3.8071	0.856243	0.354794	1	0	1	1	0	0	0
CTA-242H14.1	ENSG00000239622	-2.72768	-3.8071	0.856243	0.354794	1	0	1	1	0	0	0
CTC-378H22.1	ENSG00000254887	-2.72768	-3.8071	0.856243	0.354794	1	0	1	1	0	0	0
CTD-2200P10.1	ENSG00000266826	-2.72768	-3.8071	0.856243	0.354794	1	0	1	1	0	0	0
CTD-2355J17.2	ENSG00000270969	-2.72768	-3.8071	0.856243	0.354794	1	0	1	1	0	0	0
CTD-3107M8.2	ENSG00000254152	-2.72768	-3.8071	0.856243	0.354794	1	0	1	1	0	0	0
CTD-3224I3.3	ENSG00000255260	-2.72768	-3.8071	0.856243	0.354794	1	0	1	1	0	0	0
EEF1B2P4	ENSG00000257119	-2.72768	-3.8071	0.856243	0.354794	1	0	1	1	0	0	0
EEF1DP7	ENSG00000263883	-2.72768	-3.8071	0.856243	0.354794	1	0	1	1	0	0	0
HEPACAM	ENSG00000165478	-2.72768	-3.8071	0.856243	0.354794	1	0	1	1	0	0	0
HNRNPA1P37	ENSG00000218574	-2.72768	-3.8071	0.856243	0.354794	1	0	1	1	0	0	0
ICAM3	ENSG00000076662	-2.72768	-3.8071	0.856243	0.354794	1	0	1	1	0	0	0
JAML	ENSG00000160593	-2.72768	-3.8071	0.856243	0.354794	1	0	1	1	0	0	0
KRT18P68	ENSG00000213100	-2.72768	-3.8071	0.856243	0.354794	1	0	1	1	0	0	0
KRT8P7	ENSG00000230716	-2.72768	-3.8071	0.856243	0.354794	1	0	1	1	0	0	0
LINC00678	ENSG00000254934	-2.72768	-3.8071	0.856243	0.354794	1	0	1	1	0	0	0
LINC01173	ENSG00000280744	-2.72768	-3.8071	0.856243	0.354794	1	0	1	1	0	0	0
LINC01214	ENSG00000243550	-2.72768	-3.8071	0.856243	0.354794	1	0	1	1	0	0	0
LIPC	ENSG00000166035	-2.72768	-3.8071	0.856243	0.354794	1	0	1	1	0	0	0
MIR1302-2	ENSG00000243485	-2.72768	-3.8071	0.856243	0.354794	1	0	1	1	0	0	0
MIR548AY	ENSG00000276147	-2.72768	-3.8071	0.856243	0.354794	1	0	1	1	0	0	0
MYH7	ENSG00000092054	-2.72768	-3.8071	0.856243	0.354794	1	0	1	1	0	0	0
NA	ENSG00000284469	-2.72768	-3.8071	0.856243	0.354794	1	0	1	1	0	0	0
NA	ENSG00000284661	-2.72768	-3.8071	0.856243	0.354794	1	0	1	1	0	0	0
NA	ENSG00000285525	-2.72768	-3.8071	0.856243	0.354794	1	0	1	1	0	0	0
NOS3	ENSG00000164867	-2.72768	-3.8071	0.856243	0.354794	1	0	1	1	0	0	0
NTRK3-AS1	ENSG00000260305	-2.72768	-3.8071	0.856243	0.354794	1	0	1	1	0	0	0
OR2W6P	ENSG00000168126	-2.72768	-3.8071	0.856243	0.354794	1	0	1	1	0	0	0
OR52A5	ENSG00000171944	-2.72768	-3.8071	0.856243	0.354794	1	0	1	1	0	0	0
OR52N2	ENSG00000180988	-2.72768	-3.8071	0.856243	0.354794	1	0	1	1	0	0	0
PADI4	ENSG00000159339	-2.72768	-3.8071	0.856243	0.354794	1	0	1	1	0	0	0
PAEP	ENSG00000122133	-2.72768	-3.8071	0.856243	0.354794	1	0	1	1	0	0	0
RP1-127L4.7	ENSG00000239674	-2.72768	-3.8071	0.856243	0.354794	1	0	1	1	0	0	0
RP1-278O22.1	ENSG00000224961	-2.72768	-3.8071	0.856243	0.354794	1	0	1	1	0	0	0
RP1-313L4.4	ENSG00000250762	-2.72768	-3.8071	0.856243	0.354794	1	0	1	1	0	0	0
RP11-1079J22.1	ENSG00000258073	-2.72768	-3.8071	0.856243	0.354794	1	0	1	1	0	0	0
RP11-111E14.1	ENSG00000259351	-2.72768	-3.8071	0.856243	0.354794	1	0	1	1	0	0	0
RP11-15I11.2	ENSG00000229983	-2.72768	-3.8071	0.856243	0.354794	1	0	1	1	0	0	0
RP11-21M24.2	ENSG00000260790	-2.72768	-3.8071	0.856243	0.354794	1	0	1	1	0	0	0
RP11-266J6.2	ENSG00000269886	-2.72768	-3.8071	0.856243	0.354794	1	0	1	1	0	0	0
RP11-267M23.3	ENSG00000254315	-2.72768	-3.8071	0.856243	0.354794	1	0	1	1	0	0	0
RP11-275N1.1	ENSG00000230109	-2.72768	-3.8071	0.856243	0.354794	1	0	1	1	0	0	0
RP11-279O9.4	ENSG00000249679	-2.72768	-3.8071	0.856243	0.354794	1	0	1	1	0	0	0
RP11-350E12.6	ENSG00000283205	-2.72768	-3.8071	0.856243	0.354794	1	0	1	1	0	0	0
RP11-359J6.1	ENSG00000235819	-2.72768	-3.8071	0.856243	0.354794	1	0	1	1	0	0	0
RP11-395B20.2	ENSG00000258638	-2.72768	-3.8071	0.856243	0.354794	1	0	1	1	0	0	0
RP11-432J24.2	ENSG00000231705	-2.72768	-3.8071	0.856243	0.354794	1	0	1	1	0	0	0
RP11-44M6.3	ENSG00000184414	-2.72768	-3.8071	0.856243	0.354794	1	0	1	1	0	0	0
RP11-461M2.2	ENSG00000272609	-2.72768	-3.8071	0.856243	0.354794	1	0	1	1	0	0	0
RP11-467I20.3	ENSG00000228844	-2.72768	-3.8071	0.856243	0.354794	1	0	1	1	0	0	0
RP11-469H8.6	ENSG00000257588	-2.72768	-3.8071	0.856243	0.354794	1	0	1	1	0	0	0
RP11-554D15.4	ENSG00000224583	-2.72768	-3.8071	0.856243	0.354794	1	0	1	1	0	0	0
RP11-574H6.1	ENSG00000261036	-2.72768	-3.8071	0.856243	0.354794	1	0	1	1	0	0	0
RP11-597K23.1	ENSG00000259622	-2.72768	-3.8071	0.856243	0.354794	1	0	1	1	0	0	0
RP11-96J19.1	ENSG00000218261	-2.72768	-3.8071	0.856243	0.354794	1	0	1	1	0	0	0
RP4-580N22.2	ENSG00000229291	-2.72768	-3.8071	0.856243	0.354794	1	0	1	1	0	0	0
RP5-1166F10.1	ENSG00000235054	-2.72768	-3.8071	0.856243	0.354794	1	0	1	1	0	0	0
RP5-888M10.2	ENSG00000229484	-2.72768	-3.8071	0.856243	0.354794	1	0	1	1	0	0	0
RPL10AP3	ENSG00000215264	-2.72768	-3.8071	0.856243	0.354794	1	0	1	1	0	0	0
RPL5P29	ENSG00000242208	-2.72768	-3.8071	0.856243	0.354794	1	0	1	1	0	0	0
SPATA21	ENSG00000187144	-2.72768	-3.8071	0.856243	0.354794	1	0	1	1	0	0	0
SPERT	ENSG00000174015	-2.72768	-3.8071	0.856243	0.354794	1	0	1	1	0	0	0
SUMO2P3	ENSG00000224971	-2.72768	-3.8071	0.856243	0.354794	1	0	1	1	0	0	0
UBE2CP3	ENSG00000250384	-2.72768	-3.8071	0.856243	0.354794	1	0	1	1	0	0	0
WNT8A	ENSG00000061492	-2.72768	-3.8071	0.856243	0.354794	1	0	1	1	0	0	0
RP11-33O4.1	ENSG00000272644	-2.72766	-0.638437	39.8739	2.71859e-10	7.10622e-09	38	31	33	5	5	6
RTP3	ENSG00000163825	-2.72606	-1.49072	19.2577	1.14306e-05	0.000140573	23	16	13	3	2	3
RP11-24M17.3	ENSG00000260815	-2.72573	-3.22263	1.94124	0.163536	0.662281	1	1	6	0	0	1
RP11-619L12.4	ENSG00000253447	-2.72451	-3.22184	2.06131	0.151083	0.622486	1	2	5	0	1	0
MAMDC2	ENSG00000165072	-2.72152	0.92707	89.153	3.71797e-21	3.34931e-19	99	75	140	8	20	20
LINC01397	ENSG00000258673	-2.7207	-3.22233	1.89122	0.169067	0.679078	0	2	6	0	0	1
CLIC3	ENSG00000169583	-2.71972	1.90118	120.012	6.48821e-28	1.09416e-25	185	265	178	45	28	23
RP11-66D17.5	ENSG00000223356	-2.71516	-2.52397	5.64628	0.017494	0.102957	3	7	10	0	2	1
OR10Y1P	ENSG00000254403	-2.71276	-0.412692	45.1564	1.82739e-11	5.62241e-10	43	48	29	13	3	4
PDE1A	ENSG00000115252	-2.71051	-2.80439	3.90315	0.048198	0.245781	6	2	6	1	1	0
C2orf48	ENSG00000163009	-2.70997	-1.67405	15.6592	7.58862e-05	0.00079564	19	9	15	1	1	5
CTB-83J4.1	ENSG00000269524	-2.70922	-3.28942	1.88847	0.169378	0.679999	2	5	1	0	1	0
NFAM1	ENSG00000235568	-2.70848	-2.52302	5.75862	0.0164095	0.0973844	5	6	9	1	0	2
CLEC3B	ENSG00000163815	-2.70618	-0.348204	47.2003	6.44083e-12	2.09935e-10	44	47	35	4	11	5
CD4	ENSG00000010610	-2.70467	-3.22076	2.09449	0.147833	0.611694	4	1	3	0	1	0
GLRX	ENSG00000173221	-2.70262	4.25825	174.123	9.93245e-40	3.86346e-37	1152	992	1074	149	157	191
LINC00460	ENSG00000233532	-2.70247	-3.28913	1.79918	0.179814	0.711589	1	6	1	0	1	0
COLEC12	ENSG00000158270	-2.70143	2.69378	139.878	2.95273e-32	7.19621e-30	364	432	294	50	61	55
RAMP1	ENSG00000132329	-2.69998	0.902272	86.535	1.39543e-20	1.18099e-18	79	132	96	30	18	3
MTCYBP41	ENSG00000254650	-2.69743	-3.22145	2.08284	0.148965	0.615265	3	1	4	0	1	0
RP11-521L9.2	ENSG00000266801	-2.69472	-3.21925	1.74818	0.186108	0.729466	8	0	1	1	0	0
LGALS9	ENSG00000168961	-2.69206	-0.195135	51.706	6.48481e-13	2.41679e-11	37	55	49	6	6	9
TMSB10	ENSG00000034510	-2.68914	11.0898	502.14	5.56757e-111	4.08764e-107	132865	128912	104148	24334	15642	17667
MYBPC1	ENSG00000196091	-2.68862	-3.22155	1.92385	0.165435	0.667733	4	0	4	0	0	1
RP11-688I9.4	ENSG00000254938	-2.68752	-2.43511	5.96939	0.0145578	0.0879849	14	7	2	0	1	2
GINS2	ENSG00000131153	-2.68597	4.95722	189.579	4.24386e-43	2.01019e-40	1880	1818	1526	286	262	264
TNFAIP2	ENSG00000185215	-2.68583	-0.537792	41.4602	1.20756e-10	3.33759e-09	35	33	39	10	4	4
MRGPRF	ENSG00000172935	-2.67994	2.9106	142.049	9.91007e-33	2.49815e-30	321	483	460	68	63	64
MEST	ENSG00000106484	-2.67926	6.86537	255.306	2.08141e-57	2.39709e-54	7783	5783	6018	858	1113	1087
RP11-876N24.1	ENSG00000262488	-2.67874	-3.28972	1.88175	0.170138	0.68268	3	3	1	0	1	0
MLK7-AS1	ENSG00000238133	-2.67573	-0.876182	32.1634	1.42069e-08	2.88434e-07	38	29	18	6	5	2
FOXL1	ENSG00000176678	-2.67357	0.412076	71.0416	3.53651e-17	2.12825e-15	84	85	51	13	11	10
TMEM40	ENSG00000088726	-2.67263	2.03412	121.359	3.29142e-28	5.7027e-26	272	209	202	45	25	38
KRT9	ENSG00000171403	-2.67041	-1.14876	25.4679	4.50473e-07	7.18202e-06	19	33	16	6	0	5
RP11-389C8.2	ENSG00000261269	-2.66607	-3.28982	1.70501	0.191637	0.744922	0	6	2	0	1	0
AC003988.1	ENSG00000234223	-2.66419	-3.8074	0.82151	0.364741	1	1	0	1	0	0	0
AC005336.5	ENSG00000267218	-2.66419	-3.8074	0.82151	0.364741	1	1	0	1	0	0	0
AC012512.1	ENSG00000226539	-2.66419	-3.8074	0.82151	0.364741	1	1	0	1	0	0	0
ACAN	ENSG00000157766	-2.66419	-3.8074	0.82151	0.364741	1	1	0	1	0	0	0
AF015262.2	ENSG00000234703	-2.66419	-3.8074	0.82151	0.364741	1	1	0	1	0	0	0
AF127577.12	ENSG00000236471	-2.66419	-3.8074	0.82151	0.364741	1	1	0	1	0	0	0
AKT3-IT1	ENSG00000228939	-2.66419	-3.8074	0.82151	0.364741	1	1	0	1	0	0	0
ALPPL2	ENSG00000163286	-2.66419	-3.8074	0.82151	0.364741	1	1	0	1	0	0	0
ARHGAP23P1	ENSG00000260781	-2.66419	-3.8074	0.82151	0.364741	1	1	0	1	0	0	0
BIRC7	ENSG00000101197	-2.66419	-3.8074	0.82151	0.364741	1	1	0	1	0	0	0
C10orf142	ENSG00000277288	-2.66419	-3.8074	0.82151	0.364741	1	1	0	1	0	0	0
CCT7P2	ENSG00000249958	-2.66419	-3.8074	0.82151	0.364741	1	1	0	1	0	0	0
CD52	ENSG00000169442	-2.66419	-3.8074	0.82151	0.364741	1	1	0	1	0	0	0
CLEC14A	ENSG00000176435	-2.66419	-3.8074	0.82151	0.364741	1	1	0	1	0	0	0
CTD-2024P10.1	ENSG00000250234	-2.66419	-3.8074	0.82151	0.364741	1	1	0	1	0	0	0
CTD-3247H4.2	ENSG00000274654	-2.66419	-3.8074	0.82151	0.364741	1	1	0	1	0	0	0
DLEU7	ENSG00000186047	-2.66419	-3.8074	0.82151	0.364741	1	1	0	1	0	0	0
EIF3LP1	ENSG00000258501	-2.66419	-3.8074	0.82151	0.364741	1	1	0	1	0	0	0
ELOVL2-AS1	ENSG00000230314	-2.66419	-3.8074	0.82151	0.364741	1	1	0	1	0	0	0
EZH2P1	ENSG00000231300	-2.66419	-3.8074	0.82151	0.364741	1	1	0	1	0	0	0
FMR1NB	ENSG00000176988	-2.66419	-3.8074	0.82151	0.364741	1	1	0	1	0	0	0
FXYD6P2	ENSG00000235964	-2.66419	-3.8074	0.82151	0.364741	1	1	0	1	0	0	0
GSTA9P	ENSG00000243236	-2.66419	-3.8074	0.82151	0.364741	1	1	0	1	0	0	0
HBG2	ENSG00000196565	-2.66419	-3.8074	0.82151	0.364741	1	1	0	1	0	0	0
IGHEP1	ENSG00000253692	-2.66419	-3.8074	0.82151	0.364741	1	1	0	1	0	0	0
KRT8P42	ENSG00000220378	-2.66419	-3.8074	0.82151	0.364741	1	1	0	1	0	0	0
LILRP2	ENSG00000170858	-2.66419	-3.8074	0.82151	0.364741	1	1	0	1	0	0	0
LINC00113	ENSG00000225298	-2.66419	-3.8074	0.82151	0.364741	1	1	0	1	0	0	0
LINC00943	ENSG00000189238	-2.66419	-3.8074	0.82151	0.364741	1	1	0	1	0	0	0
MARCKSL1P2	ENSG00000215878	-2.66419	-3.8074	0.82151	0.364741	1	1	0	1	0	0	0
MINOS1P3	ENSG00000224237	-2.66419	-3.8074	0.82151	0.364741	1	1	0	1	0	0	0
MIR4666B	ENSG00000264090	-2.66419	-3.8074	0.82151	0.364741	1	1	0	1	0	0	0
NA	ENSG00000285094	-2.66419	-3.8074	0.82151	0.364741	1	1	0	1	0	0	0
NA	ENSG00000285621	-2.66419	-3.8074	0.82151	0.364741	1	1	0	1	0	0	0
NA	ENSG00000285700	-2.66419	-3.8074	0.82151	0.364741	1	1	0	1	0	0	0
NCAPD2P1	ENSG00000230356	-2.66419	-3.8074	0.82151	0.364741	1	1	0	1	0	0	0
OSTN-AS1	ENSG00000233308	-2.66419	-3.8074	0.82151	0.364741	1	1	0	1	0	0	0
PABPC1P2	ENSG00000198526	-2.66419	-3.8074	0.82151	0.364741	1	1	0	1	0	0	0
RHOT1P2	ENSG00000203616	-2.66419	-3.8074	0.82151	0.364741	1	1	0	1	0	0	0
RHOXF1-AS1	ENSG00000258545	-2.66419	-3.8074	0.82151	0.364741	1	1	0	1	0	0	0
RNA5SP379	ENSG00000201469	-2.66419	-3.8074	0.82151	0.364741	1	1	0	1	0	0	0
RP1-7G5.5	ENSG00000256351	-2.66419	-3.8074	0.82151	0.364741	1	1	0	1	0	0	0
RP11-104E19.1	ENSG00000258657	-2.66419	-3.8074	0.82151	0.364741	1	1	0	1	0	0	0
RP11-116D17.1	ENSG00000257726	-2.66419	-3.8074	0.82151	0.364741	1	1	0	1	0	0	0
RP11-13P5.1	ENSG00000224478	-2.66419	-3.8074	0.82151	0.364741	1	1	0	1	0	0	0
RP11-240L7.4	ENSG00000232283	-2.66419	-3.8074	0.82151	0.364741	1	1	0	1	0	0	0
RP11-242P2.1	ENSG00000258637	-2.66419	-3.8074	0.82151	0.364741	1	1	0	1	0	0	0
RP11-278H7.4	ENSG00000229960	-2.66419	-3.8074	0.82151	0.364741	1	1	0	1	0	0	0
RP11-27G24.1	ENSG00000267677	-2.66419	-3.8074	0.82151	0.364741	1	1	0	1	0	0	0
RP11-344B5.4	ENSG00000235007	-2.66419	-3.8074	0.82151	0.364741	1	1	0	1	0	0	0
RP11-344L21.1	ENSG00000255210	-2.66419	-3.8074	0.82151	0.364741	1	1	0	1	0	0	0
RP11-368I23.3	ENSG00000272797	-2.66419	-3.8074	0.82151	0.364741	1	1	0	1	0	0	0
RP11-382A20.5	ENSG00000259805	-2.66419	-3.8074	0.82151	0.364741	1	1	0	1	0	0	0
RP11-395L14.13	ENSG00000175509	-2.66419	-3.8074	0.82151	0.364741	1	1	0	1	0	0	0
RP11-411A19.5	ENSG00000281974	-2.66419	-3.8074	0.82151	0.364741	1	1	0	1	0	0	0
RP11-473M20.9	ENSG00000262370	-2.66419	-3.8074	0.82151	0.364741	1	1	0	1	0	0	0
RP11-573D15.8	ENSG00000197099	-2.66419	-3.8074	0.82151	0.364741	1	1	0	1	0	0	0
RP11-586D5.3	ENSG00000273716	-2.66419	-3.8074	0.82151	0.364741	1	1	0	1	0	0	0
RP11-653B10.1	ENSG00000253503	-2.66419	-3.8074	0.82151	0.364741	1	1	0	1	0	0	0
RP11-672L10.5	ENSG00000264179	-2.66419	-3.8074	0.82151	0.364741	1	1	0	1	0	0	0
RP11-71H17.8	ENSG00000280042	-2.66419	-3.8074	0.82151	0.364741	1	1	0	1	0	0	0
RP11-770J1.7	ENSG00000269944	-2.66419	-3.8074	0.82151	0.364741	1	1	0	1	0	0	0
RP11-77G22.2	ENSG00000189145	-2.66419	-3.8074	0.82151	0.364741	1	1	0	1	0	0	0
RP11-81B10.2	ENSG00000213170	-2.66419	-3.8074	0.82151	0.364741	1	1	0	1	0	0	0
RP5-1092A3.5	ENSG00000271398	-2.66419	-3.8074	0.82151	0.364741	1	1	0	1	0	0	0
RP5-875H18.10	ENSG00000275025	-2.66419	-3.8074	0.82151	0.364741	1	1	0	1	0	0	0
RPL7P16	ENSG00000242899	-2.66419	-3.8074	0.82151	0.364741	1	1	0	1	0	0	0
RPS26P13	ENSG00000227887	-2.66419	-3.8074	0.82151	0.364741	1	1	0	1	0	0	0
RPS3P1	ENSG00000230935	-2.66419	-3.8074	0.82151	0.364741	1	1	0	1	0	0	0
SDHCP4	ENSG00000255035	-2.66419	-3.8074	0.82151	0.364741	1	1	0	1	0	0	0
SIGLEC1	ENSG00000088827	-2.66419	-3.8074	0.82151	0.364741	1	1	0	1	0	0	0
TIMM17BP1	ENSG00000256756	-2.66419	-3.8074	0.82151	0.364741	1	1	0	1	0	0	0
USP9YP4	ENSG00000238154	-2.66419	-3.8074	0.82151	0.364741	1	1	0	1	0	0	0
Y_RNA	ENSG00000200506	-2.66419	-3.8074	0.82151	0.364741	1	1	0	1	0	0	0
RP11-324J13.2	ENSG00000248143	-2.66348	-2.9095	3.24626	0.071589	0.341484	6	5	2	0	2	0
GPSM3	ENSG00000213654	-2.66262	0.860298	85.6624	2.16867e-20	1.79911e-18	95	98	107	11	16	21
PPP1R14B	ENSG00000173457	-2.66164	7.69576	288.385	1.33572e-64	2.37738e-61	12758	12111	9855	2329	1522	1714
SERTAD4	ENSG00000082497	-2.66096	-1.06839	27.4477	1.61675e-07	2.75966e-06	25	32	16	4	5	3
RP11-87G24.3	ENSG00000267568	-2.65735	-1.90548	11.914	0.000557329	0.00483098	10	11	14	5	0	1
RFX6	ENSG00000185002	-2.65595	-2.52264	5.51839	0.0188192	0.109755	10	3	7	1	2	0
CARD16	ENSG00000204397	-2.65214	5.82126	213.02	3.32066e-48	2.19145e-45	3401	3306	2771	521	474	513
NRM	ENSG00000137404	-2.65199	4.74605	179.59	6.382e-41	2.67748e-38	1656	1648	1197	266	217	230
RP3-404F18.5	ENSG00000237903	-2.65145	-2.85367	3.4125	0.064707	0.31433	2	9	3	0	0	2
MSLN	ENSG00000102854	-2.65025	1.07411	91.0098	1.45556e-21	1.37227e-19	124	149	79	20	15	20
LDHAL6B	ENSG00000171989	-2.64515	-2.91211	3.20984	0.0731992	0.347507	3	3	6	0	0	2
ZNF488	ENSG00000265763	-2.64492	0.736319	80.4406	3.0383e-19	2.24189e-17	99	87	87	12	12	21
ARSI	ENSG00000183876	-2.64096	5.80534	211.016	9.0704e-48	5.79076e-45	2968	3451	2946	473	503	528
C10orf55	ENSG00000222047	-2.64071	-2.08485	9.51127	0.00204262	0.0155024	12	6	12	3	0	2
WNT5B	ENSG00000111186	-2.63916	6.61268	239.604	5.42525e-54	4.756e-51	6136	5773	4478	980	762	889
TMEM31	ENSG00000179363	-2.6362	-1.87812	12.2528	0.000464736	0.00409792	11	11	14	3	1	2
RP11-464D20.6	ENSG00000264546	-2.63572	-2.91144	3.24032	0.0718492	0.342371	4	3	5	0	0	2
RP11-68I3.7	ENSG00000264647	-2.63492	-3.29071	1.86441	0.17212	0.68903	3	2	2	0	1	0
RP3-416H24.1	ENSG00000257671	-2.63339	2.06601	119.568	8.11083e-28	1.34194e-25	236	206	253	43	30	40
RP11-234K24.6	ENSG00000278035	-2.63338	-2.91114	3.25496	0.0712103	0.340293	5	3	4	0	2	0
NA	ENSG00000285867	-2.62896	-1.2998	21.8252	2.98975e-06	4.10671e-05	19	16	24	2	5	3
KIR2DL4	ENSG00000189013	-2.62868	0.77628	80.8954	2.41408e-19	1.80626e-17	104	88	88	11	21	14
RP11-242P2.2	ENSG00000259106	-2.62761	-2.32023	7.18902	0.00733611	0.0481922	6	13	6	0	1	3
LRRC25	ENSG00000175489	-2.62725	-2.85787	3.40241	0.0651038	0.315892	4	2	7	1	0	1
RP11-337C18.4	ENSG00000213226	-2.62653	-2.91099	3.2315	0.0722369	0.343744	4	3	5	2	0	0
ABCC12	ENSG00000140798	-2.62644	-3.80669	0.778431	0.377623	1	2	0	0	0	0	0
AC003092.2	ENSG00000236938	-2.62644	-3.80669	0.778431	0.377623	1	2	0	0	0	0	0
AC005324.6	ENSG00000233002	-2.62644	-3.80669	0.778431	0.377623	1	2	0	0	0	0	0
AC006129.2	ENSG00000268027	-2.62644	-3.80669	0.778431	0.377623	1	2	0	0	0	0	0
AC007386.4	ENSG00000232613	-2.62644	-3.80669	0.778431	0.377623	1	2	0	0	0	0	0
AC007879.6	ENSG00000225064	-2.62644	-3.80669	0.778431	0.377623	1	2	0	0	0	0	0
AC007952.5	ENSG00000228157	-2.62644	-3.80669	0.778431	0.377623	1	2	0	0	0	0	0
AC009410.1	ENSG00000232023	-2.62644	-3.80669	0.778431	0.377623	1	2	0	0	0	0	0
AC009502.1	ENSG00000231802	-2.62644	-3.80669	0.778431	0.377623	1	2	0	0	0	0	0
AC009518.4	ENSG00000224865	-2.62644	-3.80669	0.778431	0.377623	1	2	0	0	0	0	0
AC135048.13	ENSG00000261487	-2.62644	-3.80669	0.778431	0.377623	1	2	0	0	0	0	0
ADORA2BP1	ENSG00000236136	-2.62644	-3.80669	0.778431	0.377623	1	2	0	0	0	0	0
AP000654.5	ENSG00000271318	-2.62644	-3.80669	0.778431	0.377623	1	2	0	0	0	0	0
AP001627.1	ENSG00000225731	-2.62644	-3.80669	0.778431	0.377623	1	2	0	0	0	0	0
ASNSP1	ENSG00000248498	-2.62644	-3.80669	0.778431	0.377623	1	2	0	0	0	0	0
BCORP1	ENSG00000215580	-2.62644	-3.80669	0.778431	0.377623	1	2	0	0	0	0	0
CAPZA3	ENSG00000177938	-2.62644	-3.80669	0.778431	0.377623	1	2	0	0	0	0	0
CCDC83	ENSG00000150676	-2.62644	-3.80669	0.778431	0.377623	1	2	0	0	0	0	0
CCR3	ENSG00000183625	-2.62644	-3.80669	0.778431	0.377623	1	2	0	0	0	0	0
CDX1	ENSG00000113722	-2.62644	-3.80669	0.778431	0.377623	1	2	0	0	0	0	0
CTC-523E23.11	ENSG00000271109	-2.62644	-3.80669	0.778431	0.377623	1	2	0	0	0	0	0
CTD-2049O4.1	ENSG00000261329	-2.62644	-3.80669	0.778431	0.377623	1	2	0	0	0	0	0
CTD-2049O4.2	ENSG00000273553	-2.62644	-3.80669	0.778431	0.377623	1	2	0	0	0	0	0
CTD-2108O9.4	ENSG00000248234	-2.62644	-3.80669	0.778431	0.377623	1	2	0	0	0	0	0
CYCSP40	ENSG00000262870	-2.62644	-3.80669	0.778431	0.377623	1	2	0	0	0	0	0
CYP2AC1P	ENSG00000216998	-2.62644	-3.80669	0.778431	0.377623	1	2	0	0	0	0	0
DIP2A-IT1	ENSG00000223692	-2.62644	-3.80669	0.778431	0.377623	1	2	0	0	0	0	0
ECSCR	ENSG00000249751	-2.62644	-3.80669	0.778431	0.377623	1	2	0	0	0	0	0
EIF3FP1	ENSG00000275945	-2.62644	-3.80669	0.778431	0.377623	1	2	0	0	0	0	0
FAM58DP	ENSG00000231184	-2.62644	-3.80669	0.778431	0.377623	1	2	0	0	0	0	0
FER1L6-AS2	ENSG00000253868	-2.62644	-3.80669	0.778431	0.377623	1	2	0	0	0	0	0
FOXD4L4	ENSG00000184659	-2.62644	-3.80669	0.778431	0.377623	1	2	0	0	0	0	0
FTH1P27	ENSG00000234355	-2.62644	-3.80669	0.778431	0.377623	1	2	0	0	0	0	0
HNRNPA1P5	ENSG00000259512	-2.62644	-3.80669	0.778431	0.377623	1	2	0	0	0	0	0
IQCF1	ENSG00000173389	-2.62644	-3.80669	0.778431	0.377623	1	2	0	0	0	0	0
KRT222	ENSG00000213424	-2.62644	-3.80669	0.778431	0.377623	1	2	0	0	0	0	0
KRT223P	ENSG00000229028	-2.62644	-3.80669	0.778431	0.377623	1	2	0	0	0	0	0
KRT25	ENSG00000204897	-2.62644	-3.80669	0.778431	0.377623	1	2	0	0	0	0	0
LCE1C	ENSG00000197084	-2.62644	-3.80669	0.778431	0.377623	1	2	0	0	0	0	0
LINC01436	ENSG00000231106	-2.62644	-3.80669	0.778431	0.377623	1	2	0	0	0	0	0
MIR3975	ENSG00000283514	-2.62644	-3.80669	0.778431	0.377623	1	2	0	0	0	0	0
MIR5190	ENSG00000266146	-2.62644	-3.80669	0.778431	0.377623	1	2	0	0	0	0	0
MIR634	ENSG00000207943	-2.62644	-3.80669	0.778431	0.377623	1	2	0	0	0	0	0
MS4A4E	ENSG00000214787	-2.62644	-3.80669	0.778431	0.377623	1	2	0	0	0	0	0
MTND1P11	ENSG00000228166	-2.62644	-3.80669	0.778431	0.377623	1	2	0	0	0	0	0
MYH1	ENSG00000109061	-2.62644	-3.80669	0.778431	0.377623	1	2	0	0	0	0	0
NA	ENSG00000285177	-2.62644	-3.80669	0.778431	0.377623	1	2	0	0	0	0	0
NA	ENSG00000285664	-2.62644	-3.80669	0.778431	0.377623	1	2	0	0	0	0	0
NAV2-AS5	ENSG00000255043	-2.62644	-3.80669	0.778431	0.377623	1	2	0	0	0	0	0
NDN	ENSG00000182636	-2.62644	-3.80669	0.778431	0.377623	1	2	0	0	0	0	0
NDUFB11P1	ENSG00000235547	-2.62644	-3.80669	0.778431	0.377623	1	2	0	0	0	0	0
NUDT19P4	ENSG00000270900	-2.62644	-3.80669	0.778431	0.377623	1	2	0	0	0	0	0
OPRPN	ENSG00000171199	-2.62644	-3.80669	0.778431	0.377623	1	2	0	0	0	0	0
OR10Q1	ENSG00000180475	-2.62644	-3.80669	0.778431	0.377623	1	2	0	0	0	0	0
OR2L9P	ENSG00000237492	-2.62644	-3.80669	0.778431	0.377623	1	2	0	0	0	0	0
OSTN	ENSG00000188729	-2.62644	-3.80669	0.778431	0.377623	1	2	0	0	0	0	0
P2RY13	ENSG00000181631	-2.62644	-3.80669	0.778431	0.377623	1	2	0	0	0	0	0
PGCP1	ENSG00000227179	-2.62644	-3.80669	0.778431	0.377623	1	2	0	0	0	0	0
PIK3C2G	ENSG00000139144	-2.62644	-3.80669	0.778431	0.377623	1	2	0	0	0	0	0
PNMT	ENSG00000141744	-2.62644	-3.80669	0.778431	0.377623	1	2	0	0	0	0	0
PPP1R14D	ENSG00000166143	-2.62644	-3.80669	0.778431	0.377623	1	2	0	0	0	0	0
RBP7	ENSG00000162444	-2.62644	-3.80669	0.778431	0.377623	1	2	0	0	0	0	0
RN7SKP9	ENSG00000201793	-2.62644	-3.80669	0.778431	0.377623	1	2	0	0	0	0	0
RN7SL417P	ENSG00000244056	-2.62644	-3.80669	0.778431	0.377623	1	2	0	0	0	0	0
RNA5SP247	ENSG00000223113	-2.62644	-3.80669	0.778431	0.377623	1	2	0	0	0	0	0
RNA5SP309	ENSG00000252479	-2.62644	-3.80669	0.778431	0.377623	1	2	0	0	0	0	0
RNU5A-3P	ENSG00000254172	-2.62644	-3.80669	0.778431	0.377623	1	2	0	0	0	0	0
RNU6-1226P	ENSG00000207044	-2.62644	-3.80669	0.778431	0.377623	1	2	0	0	0	0	0
RNU6-389P	ENSG00000252857	-2.62644	-3.80669	0.778431	0.377623	1	2	0	0	0	0	0
RP1-164F3.8	ENSG00000234557	-2.62644	-3.80669	0.778431	0.377623	1	2	0	0	0	0	0
RP1-167G20.2	ENSG00000249737	-2.62644	-3.80669	0.778431	0.377623	1	2	0	0	0	0	0
RP1-266L20.4	ENSG00000227704	-2.62644	-3.80669	0.778431	0.377623	1	2	0	0	0	0	0
RP11-119D18.1	ENSG00000240895	-2.62644	-3.80669	0.778431	0.377623	1	2	0	0	0	0	0
RP11-120I21.2	ENSG00000254202	-2.62644	-3.80669	0.778431	0.377623	1	2	0	0	0	0	0
RP11-124O11.1	ENSG00000234944	-2.62644	-3.80669	0.778431	0.377623	1	2	0	0	0	0	0
RP11-126D17.1	ENSG00000235685	-2.62644	-3.80669	0.778431	0.377623	1	2	0	0	0	0	0
RP11-149I9.2	ENSG00000263167	-2.62644	-3.80669	0.778431	0.377623	1	2	0	0	0	0	0
RP11-157F20.1	ENSG00000229863	-2.62644	-3.80669	0.778431	0.377623	1	2	0	0	0	0	0
RP11-193J6.1	ENSG00000279839	-2.62644	-3.80669	0.778431	0.377623	1	2	0	0	0	0	0
RP11-21M7.2	ENSG00000270575	-2.62644	-3.80669	0.778431	0.377623	1	2	0	0	0	0	0
RP11-265D19.6	ENSG00000229015	-2.62644	-3.80669	0.778431	0.377623	1	2	0	0	0	0	0
RP11-267D19.2	ENSG00000257316	-2.62644	-3.80669	0.778431	0.377623	1	2	0	0	0	0	0
RP11-26H16.1	ENSG00000232037	-2.62644	-3.80669	0.778431	0.377623	1	2	0	0	0	0	0
RP11-310P5.1	ENSG00000249650	-2.62644	-3.80669	0.778431	0.377623	1	2	0	0	0	0	0
RP11-353M9.1	ENSG00000234091	-2.62644	-3.80669	0.778431	0.377623	1	2	0	0	0	0	0
RP11-354E23.3	ENSG00000280166	-2.62644	-3.80669	0.778431	0.377623	1	2	0	0	0	0	0
RP11-364P22.2	ENSG00000249275	-2.62644	-3.80669	0.778431	0.377623	1	2	0	0	0	0	0
RP11-403P17.4	ENSG00000261519	-2.62644	-3.80669	0.778431	0.377623	1	2	0	0	0	0	0
RP11-407P15.1	ENSG00000261522	-2.62644	-3.80669	0.778431	0.377623	1	2	0	0	0	0	0
RP11-420M1.2	ENSG00000259180	-2.62644	-3.80669	0.778431	0.377623	1	2	0	0	0	0	0
RP11-434I12.5	ENSG00000254213	-2.62644	-3.80669	0.778431	0.377623	1	2	0	0	0	0	0
RP11-452I5.2	ENSG00000266036	-2.62644	-3.80669	0.778431	0.377623	1	2	0	0	0	0	0
RP11-54F2.8	ENSG00000279450	-2.62644	-3.80669	0.778431	0.377623	1	2	0	0	0	0	0
RP11-609L23.1	ENSG00000257510	-2.62644	-3.80669	0.778431	0.377623	1	2	0	0	0	0	0
RP11-626G3.1	ENSG00000280182	-2.62644	-3.80669	0.778431	0.377623	1	2	0	0	0	0	0
RP11-64K12.1	ENSG00000244251	-2.62644	-3.80669	0.778431	0.377623	1	2	0	0	0	0	0
RP11-65N13.6	ENSG00000214593	-2.62644	-3.80669	0.778431	0.377623	1	2	0	0	0	0	0
RP11-667K14.13	ENSG00000279040	-2.62644	-3.80669	0.778431	0.377623	1	2	0	0	0	0	0
RP11-856M7.6	ENSG00000266604	-2.62644	-3.80669	0.778431	0.377623	1	2	0	0	0	0	0
RP11-872D17.4	ENSG00000254662	-2.62644	-3.80669	0.778431	0.377623	1	2	0	0	0	0	0
RP11-893F2.15	ENSG00000263176	-2.62644	-3.80669	0.778431	0.377623	1	2	0	0	0	0	0
RP13-672B3.5	ENSG00000256108	-2.62644	-3.80669	0.778431	0.377623	1	2	0	0	0	0	0
RP5-1059H15.1	ENSG00000227722	-2.62644	-3.80669	0.778431	0.377623	1	2	0	0	0	0	0
RPL21P134	ENSG00000233254	-2.62644	-3.80669	0.778431	0.377623	1	2	0	0	0	0	0
RPL23AP38	ENSG00000184423	-2.62644	-3.80669	0.778431	0.377623	1	2	0	0	0	0	0
RPL30P6	ENSG00000242936	-2.62644	-3.80669	0.778431	0.377623	1	2	0	0	0	0	0
RPL32P31	ENSG00000213128	-2.62644	-3.80669	0.778431	0.377623	1	2	0	0	0	0	0
RPL5P28	ENSG00000235264	-2.62644	-3.80669	0.778431	0.377623	1	2	0	0	0	0	0
RPS15AP5	ENSG00000223540	-2.62644	-3.80669	0.778431	0.377623	1	2	0	0	0	0	0
RPSAP36	ENSG00000243175	-2.62644	-3.80669	0.778431	0.377623	1	2	0	0	0	0	0
S100B	ENSG00000160307	-2.62644	-3.80669	0.778431	0.377623	1	2	0	0	0	0	0
SDCBP2P1	ENSG00000223389	-2.62644	-3.80669	0.778431	0.377623	1	2	0	0	0	0	0
SLC15A5	ENSG00000188991	-2.62644	-3.80669	0.778431	0.377623	1	2	0	0	0	0	0
SLC22A11	ENSG00000168065	-2.62644	-3.80669	0.778431	0.377623	1	2	0	0	0	0	0
SNORA19	ENSG00000207468	-2.62644	-3.80669	0.778431	0.377623	1	2	0	0	0	0	0
SNORA67	ENSG00000201619	-2.62644	-3.80669	0.778431	0.377623	1	2	0	0	0	0	0
SNORD114-28	ENSG00000200480	-2.62644	-3.80669	0.778431	0.377623	1	2	0	0	0	0	0
SRGAP3-AS2	ENSG00000228723	-2.62644	-3.80669	0.778431	0.377623	1	2	0	0	0	0	0
UGT3A1	ENSG00000145626	-2.62644	-3.80669	0.778431	0.377623	1	2	0	0	0	0	0
VENTX	ENSG00000151650	-2.62644	-3.80669	0.778431	0.377623	1	2	0	0	0	0	0
WNT3A	ENSG00000154342	-2.62644	-3.80669	0.778431	0.377623	1	2	0	0	0	0	0
yR211F11.2	ENSG00000213076	-2.62644	-3.80669	0.778431	0.377623	1	2	0	0	0	0	0
RP11-642A1.2	ENSG00000279766	-2.623	-2.56593	5.24324	0.022034	0.125879	8	5	7	1	2	0
SFRP4	ENSG00000106483	-2.62002	-3.28998	1.85272	0.17347	0.693303	2	3	2	1	0	0
MYO7B	ENSG00000169994	-2.61724	-3.2912	1.83433	0.17562	0.699373	2	2	3	0	0	1
MYT1	ENSG00000196132	-2.61026	-3.29002	1.78318	0.181762	0.716757	4	2	1	0	1	0
COL8A2	ENSG00000171812	-2.60921	-2.32032	7.1593	0.00745868	0.0488744	10	10	5	0	2	2
GAPDHP14	ENSG00000236056	-2.60794	-2.31919	7.07843	0.00780277	0.0508425	10	11	4	1	2	1
RP4-584D14.7	ENSG00000261305	-2.60772	-0.000387466	55.707	8.46957e-14	3.47631e-12	55	53	53	12	7	7
NGF	ENSG00000134259	-2.60465	2.45699	125.234	4.68016e-29	8.75444e-27	399	294	221	66	32	53
SERBP1P3	ENSG00000242142	-2.60317	-3.29022	1.83121	0.175987	0.700645	2	3	2	0	0	1
PPP1R14BP3	ENSG00000179967	-2.60222	6.42512	226.553	3.75708e-51	2.72435e-48	5295	4972	4037	1022	640	733
RP6-99M1.1	ENSG00000204915	-2.60066	-1.25883	22.4186	2.19496e-06	3.08719e-05	21	22	18	1	2	7
LINC00592	ENSG00000258279	-2.60032	0.802755	80.5204	2.91809e-19	2.1559e-17	98	94	93	18	20	9
PTMS	ENSG00000159335	-2.59825	7.49772	267.852	3.8878e-60	5.07444e-57	10657	11148	8302	2100	1422	1502
GABRB1	ENSG00000163288	-2.59784	-2.90908	3.13849	0.0764669	0.360312	6	5	2	1	1	0
RP11-185N2.1	ENSG00000257611	-2.59699	-3.29127	1.773	0.183014	0.720661	3	1	3	1	0	0
PHLDA2	ENSG00000181649	-2.5939	5.24215	185.017	4.18845e-42	1.8637e-39	1796	2622	1905	369	319	350
CSN3	ENSG00000171209	-2.59314	-1.2602	22.3715	2.2495e-06	3.15558e-05	21	21	19	2	6	2
UPP1	ENSG00000183696	-2.59215	4.47383	166.189	5.33756e-38	1.90001e-35	1231	1362	1108	216	175	226
SMCO1	ENSG00000214097	-2.5888	-3.29051	1.81105	0.178385	0.707505	3	2	2	0	0	1
C1orf143	ENSG00000228208	-2.5886	-3.29219	1.73256	0.188086	0.734623	2	1	4	0	0	1
RP11-1G11.2	ENSG00000253208	-2.5886	-3.29219	1.73256	0.188086	0.734623	2	1	4	0	0	1
MMP7	ENSG00000137673	-2.5843	-2.4018	6.06372	0.0138001	0.0840449	9	3	10	0	0	4
TROAP	ENSG00000135451	-2.58334	4.98294	177.28	2.03589e-40	8.23991e-38	1898	1708	1647	334	232	322
RP11-130L8.2	ENSG00000269976	-2.58329	-2.56208	5.07881	0.0242219	0.136428	9	8	3	1	0	2
ERFE	ENSG00000178752	-2.57706	1.92773	111.735	4.19576e-26	5.98151e-24	219	222	188	34	45	28
LA16c-329F2.2	ENSG00000275092	-2.57137	-2.60892	4.77539	0.0288714	0.158794	9	5	5	2	0	1
LGALS9C	ENSG00000171916	-2.57054	-0.705754	34.5713	4.12031e-09	9.08433e-08	35	37	23	9	4	4
NA	ENSG00000285743	-2.5675	-3.22174	1.82824	0.176338	0.701755	4	0	4	0	1	0
C1QL4	ENSG00000186897	-2.56684	-1.35462	20.0147	7.69207e-06	9.74744e-05	16	18	22	3	2	5
FA2H	ENSG00000103089	-2.56531	1.21337	91.0012	1.46194e-21	1.37607e-19	122	164	97	18	21	24
NA	ENSG00000285441	-2.56317	-2.90937	3.01562	0.0824686	0.383424	8	3	2	1	1	0
CCL20	ENSG00000115009	-2.55986	-2.02953	8.50032	0.00355151	0.0253522	3	6	21	0	0	6
NA	ENSG00000285970	-2.55792	-2.91054	3.11597	0.0775309	0.36439	5	3	4	1	0	1
RP11-115C10.1	ENSG00000254607	-2.55384	-0.822777	31.3959	2.10891e-08	4.16498e-07	33	31	22	10	3	3
RRM2	ENSG00000171848	-2.55219	5.83971	198.126	5.82631e-45	3.05543e-42	3509	3105	2875	428	589	620
AC004160.4	ENSG00000230435	-2.55139	-3.80811	0.738929	0.390006	1	0	0	2	0	0	0
AC005301.8	ENSG00000235343	-2.55139	-3.80811	0.738929	0.390006	1	0	0	2	0	0	0
AC005592.1	ENSG00000236714	-2.55139	-3.80811	0.738929	0.390006	1	0	0	2	0	0	0
AC010967.2	ENSG00000228033	-2.55139	-3.80811	0.738929	0.390006	1	0	0	2	0	0	0
AC068492.1	ENSG00000237262	-2.55139	-3.80811	0.738929	0.390006	1	0	0	2	0	0	0
AC093698.1	ENSG00000185078	-2.55139	-3.80811	0.738929	0.390006	1	0	0	2	0	0	0
AC098973.2	ENSG00000225548	-2.55139	-3.80811	0.738929	0.390006	1	0	0	2	0	0	0
BICDL2	ENSG00000162069	-2.55139	-3.80811	0.738929	0.390006	1	0	0	2	0	0	0
BOLA3P1	ENSG00000255469	-2.55139	-3.80811	0.738929	0.390006	1	0	0	2	0	0	0
BRI3P1	ENSG00000225169	-2.55139	-3.80811	0.738929	0.390006	1	0	0	2	0	0	0
CCIN	ENSG00000185972	-2.55139	-3.80811	0.738929	0.390006	1	0	0	2	0	0	0
CCL17	ENSG00000102970	-2.55139	-3.80811	0.738929	0.390006	1	0	0	2	0	0	0
CD300A	ENSG00000167851	-2.55139	-3.80811	0.738929	0.390006	1	0	0	2	0	0	0
CDK8P2	ENSG00000227368	-2.55139	-3.80811	0.738929	0.390006	1	0	0	2	0	0	0
CELA1	ENSG00000139610	-2.55139	-3.80811	0.738929	0.390006	1	0	0	2	0	0	0
CHRM3-AS2	ENSG00000233355	-2.55139	-3.80811	0.738929	0.390006	1	0	0	2	0	0	0
COX7A2P1	ENSG00000258626	-2.55139	-3.80811	0.738929	0.390006	1	0	0	2	0	0	0
CRYBB1	ENSG00000100122	-2.55139	-3.80811	0.738929	0.390006	1	0	0	2	0	0	0
CTA-126B4.7	ENSG00000230107	-2.55139	-3.80811	0.738929	0.390006	1	0	0	2	0	0	0
CTA-250D13.1	ENSG00000282859	-2.55139	-3.80811	0.738929	0.390006	1	0	0	2	0	0	0
CTB-178M22.1	ENSG00000253925	-2.55139	-3.80811	0.738929	0.390006	1	0	0	2	0	0	0
CTB-61M7.1	ENSG00000215765	-2.55139	-3.80811	0.738929	0.390006	1	0	0	2	0	0	0
CTC-254B4.1	ENSG00000251027	-2.55139	-3.80811	0.738929	0.390006	1	0	0	2	0	0	0
CTD-2007H18.1	ENSG00000259730	-2.55139	-3.80811	0.738929	0.390006	1	0	0	2	0	0	0
CTD-2282P23.2	ENSG00000274441	-2.55139	-3.80811	0.738929	0.390006	1	0	0	2	0	0	0
CTD-2301A4.3	ENSG00000240729	-2.55139	-3.80811	0.738929	0.390006	1	0	0	2	0	0	0
CTD-2643K12.1	ENSG00000258895	-2.55139	-3.80811	0.738929	0.390006	1	0	0	2	0	0	0
DPYD-AS2	ENSG00000235777	-2.55139	-3.80811	0.738929	0.390006	1	0	0	2	0	0	0
FAM124B	ENSG00000124019	-2.55139	-3.80811	0.738929	0.390006	1	0	0	2	0	0	0
G0S2	ENSG00000123689	-2.55139	-3.80811	0.738929	0.390006	1	0	0	2	0	0	0
GABRA4	ENSG00000109158	-2.55139	-3.80811	0.738929	0.390006	1	0	0	2	0	0	0
GS1-309P15.3	ENSG00000223391	-2.55139	-3.80811	0.738929	0.390006	1	0	0	2	0	0	0
HOXD10	ENSG00000128710	-2.55139	-3.80811	0.738929	0.390006	1	0	0	2	0	0	0
HRH3	ENSG00000101180	-2.55139	-3.80811	0.738929	0.390006	1	0	0	2	0	0	0
IL20RB-AS1	ENSG00000249407	-2.55139	-3.80811	0.738929	0.390006	1	0	0	2	0	0	0
KCNE3	ENSG00000175538	-2.55139	-3.80811	0.738929	0.390006	1	0	0	2	0	0	0
KRT18P32	ENSG00000215149	-2.55139	-3.80811	0.738929	0.390006	1	0	0	2	0	0	0
LINC00484	ENSG00000229694	-2.55139	-3.80811	0.738929	0.390006	1	0	0	2	0	0	0
LINC01471	ENSG00000239921	-2.55139	-3.80811	0.738929	0.390006	1	0	0	2	0	0	0
LINC01485	ENSG00000254211	-2.55139	-3.80811	0.738929	0.390006	1	0	0	2	0	0	0
LRTM1	ENSG00000144771	-2.55139	-3.80811	0.738929	0.390006	1	0	0	2	0	0	0
LY6G6D	ENSG00000244355	-2.55139	-3.80811	0.738929	0.390006	1	0	0	2	0	0	0
MIR4733	ENSG00000265444	-2.55139	-3.80811	0.738929	0.390006	1	0	0	2	0	0	0
MIR6765	ENSG00000273778	-2.55139	-3.80811	0.738929	0.390006	1	0	0	2	0	0	0
MYL6P3	ENSG00000227173	-2.55139	-3.80811	0.738929	0.390006	1	0	0	2	0	0	0
NA	ENSG00000284621	-2.55139	-3.80811	0.738929	0.390006	1	0	0	2	0	0	0
NA	ENSG00000284688	-2.55139	-3.80811	0.738929	0.390006	1	0	0	2	0	0	0
NA	ENSG00000285769	-2.55139	-3.80811	0.738929	0.390006	1	0	0	2	0	0	0
NA	ENSG00000285848	-2.55139	-3.80811	0.738929	0.390006	1	0	0	2	0	0	0
NPM1P49	ENSG00000226556	-2.55139	-3.80811	0.738929	0.390006	1	0	0	2	0	0	0
NXPH1	ENSG00000122584	-2.55139	-3.80811	0.738929	0.390006	1	0	0	2	0	0	0
OR13A1	ENSG00000256574	-2.55139	-3.80811	0.738929	0.390006	1	0	0	2	0	0	0
PHBP18	ENSG00000257885	-2.55139	-3.80811	0.738929	0.390006	1	0	0	2	0	0	0
POM121L9P	ENSG00000128262	-2.55139	-3.80811	0.738929	0.390006	1	0	0	2	0	0	0
POU5F1P4	ENSG00000237872	-2.55139	-3.80811	0.738929	0.390006	1	0	0	2	0	0	0
RAD23BLP	ENSG00000226298	-2.55139	-3.80811	0.738929	0.390006	1	0	0	2	0	0	0
RN7SKP78	ENSG00000201581	-2.55139	-3.80811	0.738929	0.390006	1	0	0	2	0	0	0
RN7SL144P	ENSG00000242559	-2.55139	-3.80811	0.738929	0.390006	1	0	0	2	0	0	0
RN7SL561P	ENSG00000242348	-2.55139	-3.80811	0.738929	0.390006	1	0	0	2	0	0	0
RNU2-58P	ENSG00000252212	-2.55139	-3.80811	0.738929	0.390006	1	0	0	2	0	0	0
RNU4-40P	ENSG00000201221	-2.55139	-3.80811	0.738929	0.390006	1	0	0	2	0	0	0
RNU6-20P	ENSG00000206833	-2.55139	-3.80811	0.738929	0.390006	1	0	0	2	0	0	0
RNU7-127P	ENSG00000238812	-2.55139	-3.80811	0.738929	0.390006	1	0	0	2	0	0	0
RP11-129J12.1	ENSG00000228778	-2.55139	-3.80811	0.738929	0.390006	1	0	0	2	0	0	0
RP11-136H13.2	ENSG00000250118	-2.55139	-3.80811	0.738929	0.390006	1	0	0	2	0	0	0
RP11-148M9.1	ENSG00000260237	-2.55139	-3.80811	0.738929	0.390006	1	0	0	2	0	0	0
RP11-168K11.5	ENSG00000282897	-2.55139	-3.80811	0.738929	0.390006	1	0	0	2	0	0	0
RP11-181D18.4	ENSG00000254273	-2.55139	-3.80811	0.738929	0.390006	1	0	0	2	0	0	0
RP11-203H2.1	ENSG00000232234	-2.55139	-3.80811	0.738929	0.390006	1	0	0	2	0	0	0
RP11-231D20.2	ENSG00000253408	-2.55139	-3.80811	0.738929	0.390006	1	0	0	2	0	0	0
RP11-252I14.1	ENSG00000229721	-2.55139	-3.80811	0.738929	0.390006	1	0	0	2	0	0	0
RP11-302K17.4	ENSG00000229629	-2.55139	-3.80811	0.738929	0.390006	1	0	0	2	0	0	0
RP11-384J4.2	ENSG00000258081	-2.55139	-3.80811	0.738929	0.390006	1	0	0	2	0	0	0
RP11-391L3.4	ENSG00000279021	-2.55139	-3.80811	0.738929	0.390006	1	0	0	2	0	0	0
RP11-405L18.4	ENSG00000230188	-2.55139	-3.80811	0.738929	0.390006	1	0	0	2	0	0	0
RP11-434D2.11	ENSG00000263946	-2.55139	-3.80811	0.738929	0.390006	1	0	0	2	0	0	0
RP11-466A19.1	ENSG00000266718	-2.55139	-3.80811	0.738929	0.390006	1	0	0	2	0	0	0
RP11-486M23.2	ENSG00000253182	-2.55139	-3.80811	0.738929	0.390006	1	0	0	2	0	0	0
RP11-494M8.4	ENSG00000254951	-2.55139	-3.80811	0.738929	0.390006	1	0	0	2	0	0	0
RP11-542B15.1	ENSG00000203585	-2.55139	-3.80811	0.738929	0.390006	1	0	0	2	0	0	0
RP11-551L14.7	ENSG00000270926	-2.55139	-3.80811	0.738929	0.390006	1	0	0	2	0	0	0
RP11-561I11.4	ENSG00000272865	-2.55139	-3.80811	0.738929	0.390006	1	0	0	2	0	0	0
RP11-567J20.1	ENSG00000253702	-2.55139	-3.80811	0.738929	0.390006	1	0	0	2	0	0	0
RP11-572F4.1	ENSG00000240861	-2.55139	-3.80811	0.738929	0.390006	1	0	0	2	0	0	0
RP11-606P2.1	ENSG00000177803	-2.55139	-3.80811	0.738929	0.390006	1	0	0	2	0	0	0
RP11-624J6.2	ENSG00000283536	-2.55139	-3.80811	0.738929	0.390006	1	0	0	2	0	0	0
RP11-626A5.2	ENSG00000270980	-2.55139	-3.80811	0.738929	0.390006	1	0	0	2	0	0	0
RP11-645N11.3	ENSG00000236226	-2.55139	-3.80811	0.738929	0.390006	1	0	0	2	0	0	0
RP11-663N22.1	ENSG00000265246	-2.55139	-3.80811	0.738929	0.390006	1	0	0	2	0	0	0
RP11-718B12.2	ENSG00000255382	-2.55139	-3.80811	0.738929	0.390006	1	0	0	2	0	0	0
RP11-734K21.3	ENSG00000244310	-2.55139	-3.80811	0.738929	0.390006	1	0	0	2	0	0	0
RP11-756P10.1	ENSG00000250523	-2.55139	-3.80811	0.738929	0.390006	1	0	0	2	0	0	0
RP11-759A24.3	ENSG00000275443	-2.55139	-3.80811	0.738929	0.390006	1	0	0	2	0	0	0
RP11-803B1.2	ENSG00000244699	-2.55139	-3.80811	0.738929	0.390006	1	0	0	2	0	0	0
RP11-811O14.1	ENSG00000283428	-2.55139	-3.80811	0.738929	0.390006	1	0	0	2	0	0	0
RP11-867O8.5	ENSG00000255478	-2.55139	-3.80811	0.738929	0.390006	1	0	0	2	0	0	0
RP13-122B23.9	ENSG00000270259	-2.55139	-3.80811	0.738929	0.390006	1	0	0	2	0	0	0
RP3-395M20.3	ENSG00000229393	-2.55139	-3.80811	0.738929	0.390006	1	0	0	2	0	0	0
RP3-430A16.1	ENSG00000236336	-2.55139	-3.80811	0.738929	0.390006	1	0	0	2	0	0	0
RP4-583P15.16	ENSG00000274501	-2.55139	-3.80811	0.738929	0.390006	1	0	0	2	0	0	0
RP4-655J12.5	ENSG00000230381	-2.55139	-3.80811	0.738929	0.390006	1	0	0	2	0	0	0
RP4-676L2.1	ENSG00000260253	-2.55139	-3.80811	0.738929	0.390006	1	0	0	2	0	0	0
RP4-734C18.1	ENSG00000230990	-2.55139	-3.80811	0.738929	0.390006	1	0	0	2	0	0	0
RP5-1039K5.18	ENSG00000273214	-2.55139	-3.80811	0.738929	0.390006	1	0	0	2	0	0	0
RP5-1092A11.5	ENSG00000227589	-2.55139	-3.80811	0.738929	0.390006	1	0	0	2	0	0	0
RPEP3	ENSG00000230833	-2.55139	-3.80811	0.738929	0.390006	1	0	0	2	0	0	0
RPL17P3	ENSG00000271705	-2.55139	-3.80811	0.738929	0.390006	1	0	0	2	0	0	0
RPL18AP16	ENSG00000237793	-2.55139	-3.80811	0.738929	0.390006	1	0	0	2	0	0	0
RPL23AP94	ENSG00000248439	-2.55139	-3.80811	0.738929	0.390006	1	0	0	2	0	0	0
RPL36P2	ENSG00000231302	-2.55139	-3.80811	0.738929	0.390006	1	0	0	2	0	0	0
RPL3P1	ENSG00000228149	-2.55139	-3.80811	0.738929	0.390006	1	0	0	2	0	0	0
RPL7AP15	ENSG00000236806	-2.55139	-3.80811	0.738929	0.390006	1	0	0	2	0	0	0
RPS14P4	ENSG00000226928	-2.55139	-3.80811	0.738929	0.390006	1	0	0	2	0	0	0
SCARNA11	ENSG00000251898	-2.55139	-3.80811	0.738929	0.390006	1	0	0	2	0	0	0
SIGLEC22P	ENSG00000268849	-2.55139	-3.80811	0.738929	0.390006	1	0	0	2	0	0	0
SLC51B	ENSG00000186198	-2.55139	-3.80811	0.738929	0.390006	1	0	0	2	0	0	0
SLC52A3	ENSG00000101276	-2.55139	-3.80811	0.738929	0.390006	1	0	0	2	0	0	0
SLC9A9-AS1	ENSG00000240012	-2.55139	-3.80811	0.738929	0.390006	1	0	0	2	0	0	0
SNCA-AS1	ENSG00000247775	-2.55139	-3.80811	0.738929	0.390006	1	0	0	2	0	0	0
SNORD15A	ENSG00000206941	-2.55139	-3.80811	0.738929	0.390006	1	0	0	2	0	0	0
SNORD3B-2	ENSG00000262074	-2.55139	-3.80811	0.738929	0.390006	1	0	0	2	0	0	0
SNORD41	ENSG00000209702	-2.55139	-3.80811	0.738929	0.390006	1	0	0	2	0	0	0
SNORD70	ENSG00000212309	-2.55139	-3.80811	0.738929	0.390006	1	0	0	2	0	0	0
SPINK4	ENSG00000122711	-2.55139	-3.80811	0.738929	0.390006	1	0	0	2	0	0	0
SYNPR-AS1	ENSG00000241359	-2.55139	-3.80811	0.738929	0.390006	1	0	0	2	0	0	0
TACSTD2	ENSG00000184292	-2.55139	-3.80811	0.738929	0.390006	1	0	0	2	0	0	0
TNFRSF18	ENSG00000186891	-2.55139	-3.80811	0.738929	0.390006	1	0	0	2	0	0	0
TRPM1	ENSG00000134160	-2.55139	-3.80811	0.738929	0.390006	1	0	0	2	0	0	0
XXbac-B476C20.14	ENSG00000235445	-2.55139	-3.80811	0.738929	0.390006	1	0	0	2	0	0	0
Y_RNA	ENSG00000199362	-2.55139	-3.80811	0.738929	0.390006	1	0	0	2	0	0	0
Y_RNA	ENSG00000252250	-2.55139	-3.80811	0.738929	0.390006	1	0	0	2	0	0	0
ZSCAN10	ENSG00000130182	-2.55139	-3.80811	0.738929	0.390006	1	0	0	2	0	0	0
RTN4RL1	ENSG00000185924	-2.55021	-0.710513	34.2742	4.79945e-09	1.04755e-07	29	36	30	4	5	7
RP11-455O6.9	ENSG00000275542	-2.54918	-2.01775	9.58665	0.00196044	0.0149385	17	9	6	5	0	1
ADAMTSL1	ENSG00000178031	-2.54606	0.392148	65.0847	7.24152e-16	3.73753e-14	81	56	74	10	8	19
COL17A1	ENSG00000065618	-2.54357	1.08239	86.2684	1.59664e-20	1.34161e-18	95	118	132	14	22	24
AC008088.4	ENSG00000260907	-2.54355	0.0745151	55.1011	1.15257e-13	4.64945e-12	56	44	67	15	5	9
TUBB6	ENSG00000176014	-2.54197	7.7599	268.732	2.50279e-60	3.41863e-57	12528	12591	10793	2356	1812	2042
RP11-70P17.1	ENSG00000225643	-2.54129	-2.24545	7.33659	0.00675747	0.0448475	10	13	4	5	0	0
TNFRSF1B	ENSG00000028137	-2.53834	1.99004	110.676	7.15558e-26	9.91234e-24	219	234	201	32	42	39
PLEKHS1	ENSG00000148735	-2.53693	-2.61257	4.39771	0.0359894	0.191644	5	2	10	3	0	0
CTB-30L5.1	ENSG00000267052	-2.53561	-1.18613	22.809	1.79144e-06	2.57137e-05	17	31	17	1	3	7
UBA52P6	ENSG00000215221	-2.53367	-1.00699	25.3892	4.69228e-07	7.46991e-06	45	17	13	6	2	5
DRGX	ENSG00000165606	-2.53262	-1.79871	12.4876	0.000409809	0.00366293	17	9	12	0	5	2
DNAJC15	ENSG00000120675	-2.53225	1.88105	107.401	3.72749e-25	4.87604e-23	204	230	174	37	37	31
RP11-159D12.11	ENSG00000278642	-2.53092	-2.96923	2.68672	0.101191	0.45291	2	3	6	0	0	2
SAA4	ENSG00000148965	-2.53062	-2.91189	3.0199	0.0822511	0.382564	3	3	6	1	0	1
RP11-298A8.2	ENSG00000229269	-2.52475	-0.879696	29.7466	4.93367e-08	9.16153e-07	32	28	23	5	5	5
CADM4	ENSG00000105767	-2.52425	6.00511	201.574	1.03333e-45	5.89251e-43	3720	3658	3242	713	562	584
PGF	ENSG00000119630	-2.52139	-3.2887	1.6295	0.201775	0.773478	1	6	1	1	0	0
RP11-4C20.4	ENSG00000227076	-2.52127	-2.61109	4.634	0.0313465	0.170634	5	5	8	2	1	0
RP1-182O16.1	ENSG00000217239	-2.5205	-3.29239	1.68007	0.194918	0.754333	2	1	4	0	1	0
RP11-379K22.3	ENSG00000270919	-2.5205	-3.29239	1.68007	0.194918	0.754333	2	1	4	0	1	0
RP11-567F11.2	ENSG00000281772	-2.5205	-3.29239	1.68007	0.194918	0.754333	2	1	4	0	1	0
RP11-798K3.2	ENSG00000259347	-2.52018	-0.517446	38.2594	6.21419e-10	1.53875e-08	35	34	38	5	7	7
PROM2	ENSG00000155066	-2.51541	-1.64737	14.7697	0.000121534	0.00121544	16	16	12	3	2	3
ITGA3	ENSG00000005884	-2.51509	9.80562	360.635	2.70377e-80	8.3582e-77	46328	55878	45838	7900	8827	9221
RP4-717I23.2	ENSG00000229567	-2.51388	-2.60744	4.60449	0.0318904	0.173077	9	7	3	1	1	1
CT62	ENSG00000225362	-2.51374	-0.226185	45.3978	1.61552e-11	5.00992e-10	52	36	47	4	9	10
PLEKHA6	ENSG00000143850	-2.51197	0.407062	64.317	1.06895e-15	5.42182e-14	75	72	65	5	17	16
HTR3E	ENSG00000186038	-2.50861	-1.98693	9.79278	0.00175241	0.0135378	10	18	6	0	3	3
CDT1	ENSG00000167513	-2.5086	4.72106	161.446	5.7818e-37	1.9139e-34	1358	1719	1279	319	221	231
AKR1B10P1	ENSG00000213606	-2.50834	-3.29166	1.6723	0.195953	0.756991	1	2	4	1	0	0
FST	ENSG00000134363	-2.50819	7.88088	264.369	2.22413e-59	2.77946e-56	13919	11461	13351	1700	2138	3209
RP3-495K2.2	ENSG00000229720	-2.50654	-1.95944	10.3002	0.00133051	0.0105634	15	11	8	2	1	3
NES	ENSG00000132688	-2.5056	-2.96797	2.60611	0.106456	0.47165	1	6	5	0	0	2
REC8	ENSG00000100918	-2.50177	7.57853	253.649	4.77387e-57	5.09806e-54	10566	11509	9437	2323	1728	1592
NPM1P9	ENSG00000231066	-2.50131	-1.16703	22.594	2.00342e-06	2.84436e-05	29	25	12	2	2	7
TNS4	ENSG00000131746	-2.50004	-2.18564	7.57032	0.00593464	0.0399305	4	8	14	0	4	1
SERPINB9P1	ENSG00000230438	-2.49737	1.57601	97.3394	5.96202e-23	6.44897e-21	149	195	145	27	29	30
S100A2	ENSG00000196754	-2.49643	2.15403	111.456	4.82962e-26	6.85658e-24	286	234	211	50	39	40
CYTH4	ENSG00000100055	-2.49601	-2.14365	8.1802	0.00423575	0.0297165	8	16	6	1	1	3
ACR	ENSG00000100312	-2.49521	-3.29031	1.58993	0.207339	0.790066	5	1	1	0	1	0
RMI2	ENSG00000175643	-2.49232	3.10547	129.632	5.11573e-30	1.02201e-27	509	495	412	99	66	90
POU2F3	ENSG00000137709	-2.49222	-3.36426	1.49767	0.221032	0.827742	2	3	1	0	1	0
RP11-12K11.1	ENSG00000239227	-2.4908	-3.2918	1.54549	0.213806	0.809454	4	0	3	0	0	1
RP11-90C4.1	ENSG00000234810	-2.4908	-3.2918	1.54549	0.213806	0.809454	4	0	3	0	0	1
PIF1	ENSG00000140451	-2.48767	3.37526	134.691	4.01152e-31	8.53683e-29	571	495	639	102	90	113
RP11-688I9.2	ENSG00000255317	-2.48564	-0.840755	29.9124	4.52935e-08	8.4535e-07	28	29	28	5	3	7
RIBC2	ENSG00000128408	-2.48436	2.09423	109.242	1.47379e-25	1.99453e-23	243	240	217	50	36	39
ENG	ENSG00000106991	-2.48244	5.82035	188.358	7.83201e-43	3.62215e-40	3026	3716	2575	670	500	500
LINC01364	ENSG00000227290	-2.48236	-3.36327	1.39537	0.237503	0.871425	2	5	0	0	1	0
RPL34P26	ENSG00000223676	-2.48236	-3.36327	1.39537	0.237503	0.871425	2	5	0	0	1	0
SAPCD2	ENSG00000186193	-2.48012	4.69797	157.952	3.34622e-36	1.05143e-33	1256	1623	1396	295	217	257
CDCA3	ENSG00000111665	-2.47815	4.86628	161.551	5.48468e-37	1.83035e-34	1681	1677	1438	303	232	336
RRAD	ENSG00000166592	-2.46963	-1.07174	24.0549	9.37546e-07	1.41669e-05	14	34	23	6	3	4
RP11-359M6.1	ENSG00000257474	-2.46961	-2.9087	2.85566	0.0910557	0.415857	2	8	3	1	0	1
RPL5P12	ENSG00000242697	-2.46792	-2.9668	2.6856	0.101262	0.453114	3	6	3	0	1	1
CNGA1	ENSG00000198515	-2.46528	-1.58194	15.14	9.98818e-05	0.00101603	14	15	17	2	1	6
S100A10	ENSG00000197747	-2.46458	8.83831	298.946	6.76732e-67	1.37062e-63	27749	27075	20387	5723	4164	3867
MMP1	ENSG00000196611	-2.46457	5.54356	176.427	3.1243e-40	1.24834e-37	1828	1824	3983	251	437	723
CCNB2	ENSG00000157456	-2.46411	6.39171	205.409	1.50929e-46	9.04571e-44	4898	4441	4461	860	794	855
ARHGEF19	ENSG00000142632	-2.4638	-0.77265	31.0425	2.52996e-08	4.94334e-07	30	33	26	5	4	7
RP5-827E24.1	ENSG00000277270	-2.46357	-2.91172	2.77032	0.0960299	0.433853	8	1	4	0	2	0
PLK1	ENSG00000166851	-2.46349	5.80033	186.278	2.22422e-42	1.00492e-39	3125	3119	2914	573	504	593
EBI3	ENSG00000105246	-2.46281	0.504013	65.4977	5.87307e-16	3.0554e-14	75	83	70	16	13	12
ADM	ENSG00000148926	-2.4613	0.397212	61.8847	3.67244e-15	1.77385e-13	68	63	79	19	11	8
FAM83A	ENSG00000147689	-2.46088	-2.21528	7.53004	0.00606878	0.0407417	10	8	9	3	2	0
TGM5	ENSG00000104055	-2.45957	-1.98633	9.1631	0.00246997	0.0183659	5	22	7	2	3	1
MESTP1	ENSG00000220884	-2.4595	-3.29308	1.54146	0.214403	0.810515	1	1	5	0	1	0
BDKRB1	ENSG00000100739	-2.45827	3.48368	133.483	7.36828e-31	1.54013e-28	532	716	591	120	111	103
MCM5	ENSG00000100297	-2.4582	5.65773	180.98	3.17744e-41	1.36224e-38	2910	2882	2501	540	451	524
MESTP3	ENSG00000250927	-2.45794	0.557386	65.702	5.29522e-16	2.77444e-14	92	55	88	12	17	13
AC007879.2	ENSG00000234902	-2.45681	-1.40979	17.4359	2.9737e-05	0.000337378	27	14	13	4	3	3
AC079466.1	ENSG00000266976	-2.45441	-2.01896	9.33457	0.00224922	0.0169022	14	11	7	2	3	1
AOX3P	ENSG00000244301	-2.45432	-3.36466	1.35822	0.243848	0.887898	0	5	2	0	1	0
KIFC1	ENSG00000237649	-2.45245	5.95427	188.965	5.77389e-43	2.71304e-40	3299	3688	3188	672	519	684
SPC25	ENSG00000152253	-2.45238	4.12526	144.609	2.73584e-33	7.07884e-31	930	966	964	157	168	202
E2F1	ENSG00000101412	-2.45141	5.20365	166.064	5.68347e-38	1.99891e-35	2089	2233	1724	418	289	408
PSCA	ENSG00000167653	-2.45114	-0.412721	38.6032	5.2107e-10	1.30512e-08	46	30	39	13	4	6
SAA2	ENSG00000134339	-2.44949	1.68625	91.8966	9.30154e-22	8.97087e-20	90	125	308	18	26	47
LINC01085	ENSG00000248698	-2.44928	4.2845	145.263	1.96867e-33	5.16204e-31	1003	951	1216	115	217	279
VSIG2	ENSG00000019102	-2.44864	-2.21597	7.42796	0.00642277	0.0428342	6	10	10	1	3	1
GLYATL1P2	ENSG00000254717	-2.44776	-2.39775	5.74604	0.0165274	0.0979949	12	6	5	2	1	1
LGR6	ENSG00000133067	-2.44501	-2.21466	7.4698	0.00627519	0.0419652	9	9	9	3	0	2
RP4-597N16.4	ENSG00000273416	-2.44277	-2.40034	5.82014	0.0158452	0.0945225	8	6	9	2	1	1
RNU6-529P	ENSG00000200253	-2.44093	-2.70434	3.87308	0.0490688	0.249464	8	3	5	0	3	0
Metazoa_SRP	ENSG00000278771	-2.44046	-1.87346	10.8038	0.00101324	0.00827602	16	14	7	4	2	1
RP11-148O21.6	ENSG00000269954	-2.44013	0.574549	65.9973	4.55869e-16	2.4057e-14	82	76	80	22	6	17
TIMP3	ENSG00000100234	-2.43994	4.81996	156.877	5.7406e-36	1.79348e-33	1338	1658	1632	256	338	265
RP11-367H1.1	ENSG00000273113	-2.43827	-2.65539	4.13471	0.0420145	0.21877	9	5	4	0	2	1
CA9	ENSG00000107159	-2.43568	-0.907971	26.6801	2.40477e-07	4.00012e-06	14	39	28	6	3	6
C19orf33	ENSG00000167644	-2.43419	0.390085	60.6797	6.77055e-15	3.19926e-13	87	59	63	15	9	14
AP000580.1	ENSG00000219529	-2.43367	-2.40236	5.22406	0.0222783	0.127015	10	1	11	3	0	1
ENAM	ENSG00000132464	-2.43303	-3.02681	2.13041	0.144405	0.601022	0	7	4	0	2	0
RPL7P6	ENSG00000227525	-2.43021	-1.64669	13.2878	0.000267252	0.00248764	26	10	9	1	2	5
RP4-616B8.5	ENSG00000274825	-2.42943	-1.25757	20.2462	6.81538e-06	8.7041e-05	19	24	17	7	3	2
HBD	ENSG00000223609	-2.42905	-2.61049	4.14807	0.0416843	0.217301	1	8	9	3	0	0
RP11-455O6.2	ENSG00000262115	-2.42828	-3.29265	1.50879	0.219327	0.82397	1	1	5	1	0	0
RPL21P3	ENSG00000225419	-2.42828	-3.29265	1.50879	0.219327	0.82397	1	1	5	1	0	0
SGIP1	ENSG00000118473	-2.42828	-3.29265	1.50879	0.219327	0.82397	1	1	5	1	0	0
AL050303.10	ENSG00000279773	-2.42819	-2.24504	6.7453	0.00940068	0.0599706	9	15	3	3	2	0
RP1-144F13.4	ENSG00000225333	-2.42661	-3.29111	1.44845	0.228779	0.848318	5	0	2	0	0	1
SEMA3B	ENSG00000012171	-2.42518	4.4387	146.974	8.32881e-34	2.244e-31	1024	1393	1136	249	224	190
MUC1	ENSG00000185499	-2.4238	2.23318	107.579	3.40824e-25	4.47837e-23	274	288	204	54	56	35
Sept4	ENSG00000108387	-2.42251	1.59999	92.4004	7.2126e-22	7.10792e-20	143	193	154	35	43	17
AC004775.5	ENSG00000272203	-2.4203	-3.36344	1.33497	0.247926	0.89761	4	2	0	1	0	0
RP11-440G5.2	ENSG00000233081	-2.4203	-3.36344	1.33497	0.247926	0.89761	4	2	0	1	0	0
PHGDH	ENSG00000092621	-2.41947	5.36142	167.272	3.09923e-38	1.13064e-35	2258	2389	2073	483	356	429
snoZ196	ENSG00000281780	-2.41906	-3.36483	1.45595	0.227578	0.844826	2	2	2	1	0	0
RFPL3S	ENSG00000205853	-2.41686	-3.36443	1.36308	0.243007	0.885658	4	1	1	1	0	0
RPL21P120	ENSG00000244582	-2.41686	-3.36443	1.36308	0.243007	0.885658	4	1	1	1	0	0
CDA	ENSG00000158825	-2.41681	-0.184235	43.9282	3.42113e-11	1.01793e-09	58	45	36	8	8	9
AC104654.1	ENSG00000214691	-2.41636	-3.36595	1.41935	0.233513	0.860853	1	2	3	0	1	0
LINC01602	ENSG00000205293	-2.41636	-3.36595	1.41935	0.233513	0.860853	1	2	3	0	1	0
RPS12P26	ENSG00000225193	-2.41636	-3.36595	1.41935	0.233513	0.860853	1	2	3	0	1	0
KCNJ6	ENSG00000157542	-2.41291	-2.05181	8.83579	0.00295439	0.021548	10	10	11	4	1	1
GABRE	ENSG00000102287	-2.40908	3.59623	130.369	3.5293e-30	7.09909e-28	593	610	766	92	149	135
GAL	ENSG00000069482	-2.40722	1.60892	91.4283	1.17831e-21	1.12533e-19	199	191	108	37	28	27
AC087491.2	ENSG00000214546	-2.40388	-2.43546	5.26561	0.0217525	0.124465	8	11	3	1	2	1
MOV10L1	ENSG00000073146	-2.40197	0.0622677	50.5442	1.17171e-12	4.19894e-11	62	59	44	13	9	9
KRTAP2-3	ENSG00000212724	-2.4015	3.01557	119.634	7.84753e-28	1.30205e-25	467	391	455	64	77	112
KRT8P2	ENSG00000258828	-2.40139	-3.36506	1.43663	0.230687	0.853722	2	2	2	0	0	1
RP11-176H8.3	ENSG00000283016	-2.40139	-3.36506	1.43663	0.230687	0.853722	2	2	2	0	0	1
RP11-274H2.2	ENSG00000243415	-2.40139	-3.36506	1.43663	0.230687	0.853722	2	2	2	0	0	1
SFRP1	ENSG00000104332	-2.40112	5.09399	158.105	3.09848e-36	9.89071e-34	1703	1795	2064	267	416	388
RP3-473B4.3	ENSG00000236091	-2.3997	-1.62085	13.7608	0.000207714	0.00198375	14	23	9	4	4	1
LTF	ENSG00000012223	-2.39892	1.52019	89.5719	3.00895e-21	2.75281e-19	174	172	119	36	29	23
AFAP1L1	ENSG00000157510	-2.39723	0.547487	63.4066	1.69645e-15	8.47288e-14	71	71	89	10	13	22
SBSN	ENSG00000189001	-2.39706	0.30661	56.7167	5.06922e-14	2.16067e-12	56	74	66	19	6	12
MYEOV	ENSG00000172927	-2.3959	3.81846	133.022	9.28981e-31	1.92126e-28	747	778	770	108	165	171
CADM3-AS1	ENSG00000225670	-2.39278	-3.36476	1.40178	0.236429	0.868186	1	3	2	0	0	1
CKS1BP6	ENSG00000178556	-2.39278	-3.36476	1.40178	0.236429	0.868186	1	3	2	0	0	1
RP11-159J3.1	ENSG00000250982	-2.39231	-2.43901	5.39051	0.0202483	0.11696	8	7	7	1	1	2
TMSB15A	ENSG00000158164	-2.39214	0.953361	74.7546	5.39567e-18	3.56084e-16	117	102	92	19	20	20
TGFB1I1	ENSG00000140682	-2.39103	4.7415	149.67	2.14857e-34	6.15591e-32	1410	1618	1337	278	261	294
LINC01119	ENSG00000239332	-2.39036	0.0540112	50.0212	1.5294e-12	5.38545e-11	57	61	46	11	10	10
UCP2	ENSG00000175567	-2.38956	5.46568	166.664	4.20536e-38	1.51535e-35	2794	2449	1964	550	409	421
SP5	ENSG00000204335	-2.38908	0.280527	54.5341	1.5378e-13	6.12355e-12	42	93	59	19	12	6
AC104389.16	ENSG00000224091	-2.38704	-3.36605	1.38061	0.24	0.878444	2	1	3	0	0	1
TRIM29	ENSG00000137699	-2.3862	1.35479	84.1523	4.65198e-20	3.74807e-18	129	170	115	31	17	31
SNORD69	ENSG00000212452	-2.38512	-2.65772	3.91172	0.0479529	0.244714	8	2	7	1	2	0
RP11-30P6.6	ENSG00000234155	-2.38335	0.298951	56.4067	5.9344e-14	2.49325e-12	67	63	64	15	7	15
AC114730.3	ENSG00000224272	-2.38089	-2.24936	6.77112	0.00926562	0.0592247	12	7	7	3	1	1
CSPG4	ENSG00000173546	-2.37969	5.19357	158.044	3.19368e-36	1.01395e-33	1934	2179	1837	296	463	403
U1	ENSG00000277918	-2.37424	-3.36284	1.30525	0.253258	0.91141	2	5	0	1	0	0
HMGB1P10	ENSG00000213707	-2.37378	-2.70419	3.72513	0.0536019	0.268765	6	3	6	2	1	0
TACC3	ENSG00000013810	-2.37251	6.74733	202.86	5.42043e-46	3.15217e-43	5935	6202	5341	1316	1020	1067
RP11-617F23.2	ENSG00000273691	-2.37195	-2.70232	3.7779	0.0519362	0.261686	6	6	4	1	0	2
CBR3	ENSG00000159231	-2.36849	2.95927	115.531	6.19695e-27	9.50333e-25	399	486	376	111	70	67
AC021016.7	ENSG00000230580	-2.36768	-2.75559	3.15527	0.0756848	0.357247	1	5	9	0	0	3
RP11-589N15.2	ENSG00000269899	-2.36764	0.34497	56.4578	5.78211e-14	2.43472e-12	74	82	47	15	8	16
FAM167A	ENSG00000154319	-2.36688	6.83847	204.193	2.7783e-46	1.64831e-43	6103	5862	6589	897	1332	1449
TRIM50	ENSG00000146755	-2.3658	-3.36374	1.21276	0.270789	0.952478	5	1	0	1	0	0
CTD-2626G11.2	ENSG00000268416	-2.36499	-3.36546	1.29694	0.254774	0.913954	0	3	3	0	0	1
TMEM130	ENSG00000166448	-2.36468	0.175883	52.4276	4.49116e-13	1.70847e-11	61	60	57	8	14	13
RP5-943J3.2	ENSG00000272931	-2.36225	0.638171	64.2339	1.11495e-15	5.64055e-14	84	90	74	22	8	19
EXTL1	ENSG00000158008	-2.36224	-3.36555	1.37561	0.240853	0.879592	3	1	2	0	1	0
CASP5	ENSG00000137757	-2.36147	-2.4357	4.85342	0.0275934	0.152737	2	15	5	2	2	0
RAET1E	ENSG00000164520	-2.36069	-2.04696	7.83825	0.00511604	0.0350631	4	22	6	0	2	4
OSR2	ENSG00000164920	-2.3592	-3.36407	1.38154	0.239841	0.877974	2	3	1	0	0	1
HMGN1P30	ENSG00000235028	-2.35784	-3.36536	1.36009	0.243524	0.886975	3	1	2	0	0	1
COL16A1	ENSG00000084636	-2.35656	0.795958	67.9671	1.67939e-16	9.30554e-15	82	79	115	16	20	17
KRT15	ENSG00000171346	-2.35578	3.26758	119.702	7.58203e-28	1.26156e-25	510	485	557	69	103	142
ROR2	ENSG00000169071	-2.35562	1.32282	81.6258	1.66862e-19	1.27281e-17	116	138	146	24	39	17
AC022210.2	ENSG00000213399	-2.35483	-2.70019	3.63019	0.0567429	0.281771	6	8	2	2	0	1
NTNG1	ENSG00000162631	-2.3548	1.97277	96.9711	7.17976e-23	7.7519e-21	191	222	220	31	45	49
UBE2C	ENSG00000175063	-2.35383	5.90241	174.449	8.43349e-40	3.32444e-37	3230	3478	3007	652	578	679
RP11-25G10.2	ENSG00000232739	-2.35379	-2.24956	6.64654	0.00993605	0.0629415	5	11	9	2	0	3
DDIT4	ENSG00000168209	-2.35261	1.64881	89.1618	3.70145e-21	3.33955e-19	124	179	201	24	34	41
RP11-328L11.1	ENSG00000253945	-2.35253	-2.21455	6.39874	0.0114215	0.0710334	17	3	6	1	0	4
ECM2	ENSG00000106823	-2.34878	-0.650132	30.0801	4.15412e-08	7.80776e-07	32	17	46	6	8	4
LOXL1	ENSG00000129038	-2.3485	5.94359	174.145	9.82212e-40	3.84602e-37	3455	3897	2637	845	583	551
CDC45	ENSG00000093009	-2.34733	4.58908	141.782	1.13315e-32	2.84426e-30	1358	1327	1217	256	223	294
HJURP	ENSG00000123485	-2.3464	4.6732	143.265	5.37694e-33	1.3791e-30	1264	1480	1392	268	237	315
RP11-360I2.1	ENSG00000272130	-2.34503	-3.36354	1.32295	0.250066	0.902855	1	5	1	1	0	0
PRTN3	ENSG00000196415	-2.34257	-1.82261	10.8909	0.000966647	0.00794293	14	13	11	5	3	0
FMO1	ENSG00000010932	-2.34149	-2.25148	6.63037	0.0100266	0.0634401	9	7	10	2	1	2
CLCA2	ENSG00000137975	-2.34078	-0.562223	31.1176	2.43389e-08	4.76833e-07	23	26	51	1	16	4
NRTN	ENSG00000171119	-2.34069	-2.75037	3.3469	0.0673344	0.324946	8	6	2	2	1	0
SNAI1	ENSG00000124216	-2.34031	-0.524886	33.7546	6.26822e-09	1.34858e-07	30	43	34	9	5	7
IL18RAP	ENSG00000115607	-2.34025	-3.36552	1.35667	0.244118	0.8887	1	2	3	1	0	0
ADORA1	ENSG00000163485	-2.33952	0.548604	60.2106	8.59124e-15	4.01118e-13	72	105	57	24	11	11
RP1-140K8.5	ENSG00000260604	-2.33886	-0.111593	43.262	4.80799e-11	1.40426e-09	48	55	39	1	15	13
CTC-277H1.7	ENSG00000262691	-2.33829	-0.00938673	46.2219	1.06093e-11	3.37197e-10	61	45	48	15	5	12
SPOCD1	ENSG00000134668	-2.33825	2.96645	113.649	1.59959e-26	2.37853e-24	418	455	391	68	83	102
SLPI	ENSG00000124107	-2.33704	6.66886	193.349	6.40177e-44	3.15973e-41	4894	6895	4716	1343	1091	852
NA	ENSG00000285868	-2.33552	-3.02652	2.26121	0.132653	0.562676	3	5	3	0	1	1
RP11-164P12.5	ENSG00000278978	-2.3352	1.17877	77.1922	1.57133e-18	1.0961e-16	127	124	109	33	29	12
RP11-380J14.1	ENSG00000204362	-2.33461	1.09094	75.2441	4.21135e-18	2.81724e-16	110	103	127	19	25	22
RP11-154D6.2	ENSG00000276127	-2.33154	-2.28427	6.32693	0.0118931	0.073655	10	9	6	3	1	1
RP11-818F20.5	ENSG00000257732	-2.3304	4.39307	136.829	1.36826e-31	3.0557e-29	1139	1171	1092	235	216	228
MMP3	ENSG00000149968	-2.33017	3.29984	116.497	3.80971e-27	5.96702e-25	481	303	815	92	81	130
LIMS2	ENSG00000072163	-2.32985	1.72142	89.8973	2.55295e-21	2.35028e-19	177	184	169	40	36	30
ADRA1D	ENSG00000171873	-2.32984	-1.31441	17.9071	2.32132e-05	0.000268443	15	24	18	5	5	2
PTTG1	ENSG00000164611	-2.32979	6.82307	198.507	4.81221e-45	2.54635e-42	6983	5841	5482	1440	953	1296
C4BPAP2	ENSG00000232621	-2.32941	-3.36664	1.24416	0.264673	0.939878	0	2	4	0	1	0
EEF1B2P2	ENSG00000213864	-2.32753	-0.696465	27.3952	1.66123e-07	2.82983e-06	60	15	19	7	4	7
BMPER	ENSG00000164619	-2.32721	2.55438	104.614	1.5199e-24	1.88336e-22	333	251	355	39	56	102
ACSM5	ENSG00000183549	-2.32719	-3.36447	1.25029	0.2635	0.936616	0	5	2	0	0	1
RP11-274B21.10	ENSG00000271553	-2.32571	-1.79549	11.0775	0.00087407	0.00725017	11	16	12	5	0	3
SKA3	ENSG00000165480	-2.32498	4.8876	145.289	1.94349e-33	5.11886e-31	1543	1563	1677	288	292	385
S100A6	ENSG00000197956	-2.32434	9.90201	315.323	1.87096e-70	4.22658e-67	48565	58857	47439	12105	8726	10328
AC093107.7	ENSG00000223718	-2.32394	-3.02772	1.95053	0.162533	0.659241	6	0	4	2	0	0
MT1G	ENSG00000125144	-2.3234	-1.81744	10.4338	0.00123763	0.00989816	13	20	6	6	1	1
KLF17	ENSG00000171872	-2.32266	-0.875116	25.7189	3.95545e-07	6.37025e-06	31	36	15	7	5	4
AKNAD1	ENSG00000162641	-2.32083	-3.36612	1.24227	0.265037	0.9401	3	0	3	1	0	0
ANXA3	ENSG00000138772	-2.32054	8.14732	242.168	1.50174e-54	1.33643e-51	14807	14999	16019	2620	3466	3180
ZNF703	ENSG00000183779	-2.31911	4.84783	143.148	5.70323e-33	1.45643e-30	1642	1783	1233	392	272	275
MPP4	ENSG00000082126	-2.31899	0.910348	68.6126	1.21078e-16	6.84184e-15	112	75	111	17	28	14
ARAP3	ENSG00000120318	-2.3185	2.97278	112.615	2.6932e-26	3.91547e-24	436	424	407	83	88	83
RP11-554I8.2	ENSG00000223784	-2.31835	3.87634	126.645	2.29948e-29	4.40198e-27	883	745	742	179	126	176
RAD54L	ENSG00000085999	-2.3164	2.87108	109.912	1.05148e-25	1.4396e-23	366	413	396	54	82	107
TM4SF1	ENSG00000169908	-2.31483	7.03574	203.997	3.06528e-46	1.80039e-43	7295	7692	6245	1348	1500	1425
KCNK7	ENSG00000173338	-2.31375	-2.2853	6.28504	0.0121774	0.0752174	9	9	7	2	2	1
OLR1	ENSG00000173391	-2.31287	3.63263	121.925	2.47591e-28	4.32805e-26	651	579	771	129	148	125
INSRR	ENSG00000027644	-2.31235	-3.29061	1.29248	0.255593	0.916341	6	0	1	0	1	0
TGM4	ENSG00000163810	-2.3122	-2.0552	7.92675	0.00487173	0.0335925	13	5	12	1	2	3
PLP2	ENSG00000102007	-2.30775	7.93321	231.746	2.78326e-52	2.20912e-49	14792	13408	11270	3169	2293	2564
HPCAL1	ENSG00000115756	-2.30682	6.61383	188.7	6.59743e-43	3.0754e-40	5473	5434	4905	1207	948	1064
SNORA51	ENSG00000206878	-2.30673	-3.02681	2.21631	0.136562	0.575351	4	3	3	0	1	1
NA	ENSG00000285835	-2.3066	-3.36704	1.20417	0.272491	0.955623	2	0	4	0	0	1
RNU6ATAC2P	ENSG00000210678	-2.3066	-3.36704	1.20417	0.272491	0.955623	2	0	4	0	0	1
C1QTNF4	ENSG00000172247	-2.30342	-2.75225	3.24922	0.0714599	0.341097	2	8	5	0	1	2
SCARA3	ENSG00000168077	-2.30312	5.8052	165.165	8.92822e-38	3.12142e-35	2940	3288	2805	570	625	640
FPR1	ENSG00000171051	-2.30281	-2.75416	3.23539	0.0720655	0.343151	2	6	7	0	1	2
GALNT15	ENSG00000131386	-2.30251	-1.33177	17.2401	3.29644e-05	0.000369991	24	18	14	6	2	4
LINC00525	ENSG00000146666	-2.30207	-0.560148	32.1682	1.41716e-08	2.87818e-07	39	31	33	9	5	7
CD9	ENSG00000010278	-2.30202	5.0009	144.745	2.55423e-33	6.63817e-31	1577	1741	1838	269	402	392
FHL1	ENSG00000022267	-2.30092	3.89534	124.64	6.31119e-29	1.16203e-26	984	785	632	157	200	131
ANO4	ENSG00000151572	-2.30047	-1.53655	14.1407	0.000169715	0.00165146	11	21	16	3	4	3
JARID2-AS1	ENSG00000235488	-2.29985	-3.08741	1.99317	0.158013	0.644999	4	3	2	2	0	0
RP11-478C6.4	ENSG00000250321	-2.2998	1.66761	77.8732	1.11334e-18	7.86909e-17	359	98	67	42	17	31
HNRNPA1P50	ENSG00000257195	-2.2998	-3.02688	2.16156	0.141503	0.590871	5	2	3	1	1	0
ANKRD2	ENSG00000165887	-2.29929	-0.509091	32.7972	1.02539e-08	2.12739e-07	42	44	22	9	8	5
BIRC5	ENSG00000089685	-2.29889	7.02343	200.476	1.79259e-45	9.74888e-43	7844	7110	6037	1601	1199	1488
RPS20P23	ENSG00000242399	-2.29807	-3.36694	1.26191	0.261292	0.931813	1	1	4	0	1	0
SHISA2	ENSG00000180730	-2.29715	-0.690282	29.3815	5.95595e-08	1.09388e-06	27	32	34	5	7	7
KRT16	ENSG00000186832	-2.2945	2.37152	98.7627	2.90738e-23	3.25267e-21	232	383	221	75	52	42
RP11-1113L8.1	ENSG00000262769	-2.28871	-2.52135	4.48968	0.0341021	0.183233	5	8	6	1	0	3
NUSAP1	ENSG00000137804	-2.28795	3.32863	115.433	6.51062e-27	9.95837e-25	629	540	448	131	98	103
GPR162	ENSG00000250510	-2.28585	0.492837	57.3479	3.67799e-14	1.59312e-12	69	86	66	21	15	9
RPRML	ENSG00000179673	-2.28497	-2.32229	5.71755	0.0167977	0.0994413	12	6	6	3	2	0
UHRF1	ENSG00000276043	-2.28238	5.88458	164.595	1.18865e-37	4.10679e-35	2931	3359	3212	533	761	684
KRT8P45	ENSG00000224520	-2.28171	-0.665184	29.2399	6.40731e-08	1.17092e-06	38	26	30	4	4	12
PRKCDBP	ENSG00000170955	-2.27828	3.21191	110.529	7.70563e-26	1.05993e-23	492	556	429	165	68	88
ASF1B	ENSG00000105011	-2.27687	5.67975	158.252	2.87777e-36	9.23637e-34	2918	2940	2399	613	530	563
SLC25A10	ENSG00000183048	-2.27588	3.80664	120.742	4.49198e-28	7.64743e-26	810	843	592	217	128	128
PDLIM2	ENSG00000120913	-2.27466	4.83115	138.559	5.73233e-32	1.36865e-29	1479	1700	1401	356	322	274
HBB	ENSG00000244734	-2.27425	0.0131502	44.4172	2.66507e-11	8.03145e-10	46	44	65	15	9	7
SLC8A1	ENSG00000183023	-2.27218	1.94136	89.7979	2.68438e-21	2.4674e-19	241	171	201	38	53	36
RP11-800A3.4	ENSG00000260401	-2.27217	-2.04488	7.38774	0.00656796	0.0437033	8	22	3	1	2	3
TGM2	ENSG00000198959	-2.27053	2.97687	107.761	3.1099e-25	4.09552e-23	294	423	547	68	85	107
TUBB2BP1	ENSG00000216819	-2.26982	1.21708	74.6707	5.62959e-18	3.70273e-16	153	116	102	27	23	26
DMBX1	ENSG00000197587	-2.26937	-1.82341	10.2677	0.00135414	0.0107292	16	10	11	2	1	5
NFIB	ENSG00000147862	-2.26749	4.10663	125.207	4.74329e-29	8.84436e-27	1026	951	794	179	198	197
ORC1	ENSG00000085840	-2.26745	3.96029	123.204	1.30021e-28	2.30023e-26	854	865	781	158	190	174
BTF3P9	ENSG00000224834	-2.26707	-2.75394	3.15523	0.0756865	0.357247	6	2	6	1	0	2
FOXM1	ENSG00000111206	-2.26683	6.01146	166.096	5.59337e-38	1.97908e-35	3571	3426	3368	643	729	796
SLC14A1	ENSG00000141469	-2.26564	-3.36651	1.23215	0.266991	0.943092	1	1	4	1	0	0
CATSPER1	ENSG00000175294	-2.26422	-1.07837	21.0799	4.40971e-06	5.83606e-05	19	21	28	7	2	6
AKR1B10	ENSG00000198074	-2.26326	4.96429	139.66	3.29455e-32	7.99609e-30	1321	1840	1864	324	351	365
AURKB	ENSG00000178999	-2.2622	5.40698	149.294	2.59445e-34	7.3616e-32	2354	2434	2031	479	430	518
SENCR	ENSG00000254703	-2.2619	-1.65382	12.0915	0.000506697	0.00442935	14	9	19	4	3	2
HMGB2	ENSG00000164104	-2.26118	7.20776	200.873	1.46873e-45	8.1383e-43	7830	8306	7617	1762	1578	1637
GLYAT	ENSG00000149124	-2.26049	-3.36337	1.23942	0.265585	0.940329	3	3	0	0	0	1
RPL12P50	ENSG00000270916	-2.25972	-3.36774	1.09961	0.294354	1	1	0	5	0	0	1
RP11-324E6.10	ENSG00000274191	-2.25797	-1.58089	13.2557	0.000271873	0.00252505	14	16	15	4	1	5
RP11-392A14.8	ENSG00000279489	-2.25762	-3.088	1.79072	0.180841	0.714447	6	1	2	2	0	0
ARPC3P1	ENSG00000226284	-2.25306	-2.80626	2.90648	0.0882268	0.405319	3	3	7	0	3	0
KRT80	ENSG00000167767	-2.25227	7.18483	198.678	4.41775e-45	2.35888e-42	7513	7733	8085	1410	1740	1791
AC012360.4	ENSG00000235319	-2.25203	-3.36308	1.21329	0.270684	0.952297	2	5	0	0	0	1
PRG2	ENSG00000186652	-2.25203	-3.36308	1.21329	0.270684	0.952297	2	5	0	0	0	1
APITD1-CORT	ENSG00000251503	-2.25142	-2.75136	3.1922	0.073993	0.350482	8	5	3	1	0	2
OPRK1	ENSG00000082556	-2.25103	-2.05146	7.81703	0.00517646	0.0354276	9	14	8	0	5	2
TCF19	ENSG00000137310	-2.25041	4.87974	136.913	1.31208e-31	2.94141e-29	1540	1698	1484	299	349	349
SDC1	ENSG00000115884	-2.24912	6.83111	186.654	1.84199e-42	8.38678e-40	5853	6410	5996	1342	1127	1399
RP11-426C22.5	ENSG00000260517	-2.24883	-2.28786	5.83416	0.0157195	0.0938868	4	9	11	2	2	1
RGS10	ENSG00000148908	-2.24847	4.08013	123.051	1.40414e-28	2.47663e-26	864	1009	841	210	181	181
SDR16C5	ENSG00000170786	-2.24393	-2.118	7.15998	0.00745582	0.0488638	11	6	12	1	2	3
AK5	ENSG00000154027	-2.24346	3.83572	118.88	1.1474e-27	1.86167e-25	723	744	815	144	141	204
TUBB2B	ENSG00000137285	-2.2423	5.46726	148.008	4.95286e-34	1.35937e-31	2479	2430	2157	664	409	456
LY75	ENSG00000054219	-2.23891	0.512096	55.4469	9.66723e-14	3.94309e-12	68	78	75	11	28	10
TBX4	ENSG00000121075	-2.23792	-3.08992	1.91052	0.166908	0.672061	3	2	4	0	2	0
MISP	ENSG00000099812	-2.23628	1.25139	73.7179	9.11936e-18	5.87309e-16	117	144	116	32	29	20
ITGA11	ENSG00000137809	-2.23344	3.00696	105.703	8.77783e-25	1.11353e-22	344	480	462	78	98	96
SPANXA1	ENSG00000198021	-2.2334	-2.5239	4.22121	0.0399238	0.209387	9	3	7	0	3	1
SPANXA2	ENSG00000203926	-2.2334	-2.5239	4.22121	0.0399238	0.209387	9	3	7	0	3	1
KRT16P6	ENSG00000226145	-2.23245	0.883283	64.2285	1.11799e-15	5.65106e-14	89	97	103	32	13	19
ERHP1	ENSG00000254270	-2.23199	-3.44212	1.0495	0.305623	1	2	3	0	0	1	0
LINC01133	ENSG00000224259	-2.23011	2.00924	88.7859	4.47542e-21	3.99489e-19	221	260	162	44	55	38
FCRLA	ENSG00000132185	-2.22929	-3.08937	1.8227	0.176995	0.703698	4	1	4	2	0	0
TLL1	ENSG00000038295	-2.22771	-1.80283	9.99727	0.00156812	0.0122462	11	8	18	2	4	2
CALY	ENSG00000130643	-2.22716	-3.44311	1.1068	0.292781	1	2	2	1	0	1	0
EMP2	ENSG00000213853	-2.22693	4.27405	124.204	7.859e-29	1.41162e-26	1082	1092	921	231	234	198
Y_RNA	ENSG00000200788	-2.22657	-3.44182	0.999361	0.317467	1	1	5	0	0	1	0
C4A	ENSG00000244731	-2.22519	5.46443	145.969	1.38049e-33	3.70243e-31	1898	3092	2107	487	531	474
ZG16B	ENSG00000162078	-2.22354	-2.85562	2.56091	0.109538	0.482469	8	2	3	3	0	0
IRX4	ENSG00000113430	-2.22313	1.31234	73.2994	1.12715e-17	7.2038e-16	135	169	91	38	20	26
RP11-314N13.9	ENSG00000280162	-2.22169	-2.3244	5.52787	0.0187175	0.109282	6	7	10	3	1	1
PPIAP30	ENSG00000206448	-2.22115	-2.56549	4.05097	0.0441483	0.22802	6	6	6	1	0	3
NMU	ENSG00000109255	-2.21596	3.87072	116.05	4.77274e-27	7.43572e-25	830	809	686	232	126	157
MDK	ENSG00000110492	-2.21586	2.88727	102.348	4.76474e-24	5.73478e-22	373	402	403	100	76	79
DDX11L10	ENSG00000233614	-2.21424	-3.44381	1.09264	0.295889	1	1	2	2	0	1	0
RP11-540B6.2	ENSG00000260382	-2.21424	-3.44381	1.09264	0.295889	1	1	2	2	0	1	0
COL9A3	ENSG00000092758	-2.21401	-1.74739	10.8332	0.000997281	0.00816608	14	13	12	3	5	1
RP11-364L4.1	ENSG00000228981	-2.21353	-2.3225	5.52716	0.0187251	0.109304	5	10	8	2	1	2
AGT	ENSG00000135744	-2.21337	-2.56382	4.03272	0.0446282	0.230095	5	8	5	3	0	1
RP11-41O4.1	ENSG00000266258	-2.20963	-2.17935	6.58789	0.0102687	0.0647068	10	11	6	2	3	1
PTGIS	ENSG00000124212	-2.20841	5.19683	138.343	6.39113e-32	1.51364e-29	1832	2234	1776	342	556	391
RP11-370A5.2	ENSG00000273232	-2.20834	-3.44252	0.980322	0.322121	1	0	5	1	0	1	0
ADRA2A	ENSG00000150594	-2.20785	-3.02876	1.96472	0.161012	0.654558	4	1	5	0	1	1
CIART	ENSG00000159208	-2.20753	2.03157	88.0125	6.6148e-21	5.82489e-19	236	218	195	46	48	46
RIN1	ENSG00000174791	-2.20634	4.53172	124.869	5.62405e-29	1.04205e-26	1170	1399	1116	341	212	258
CYP24A1	ENSG00000019186	-2.20563	3.80219	113.362	1.84837e-26	2.74151e-24	547	615	1053	92	182	214
KIF18B	ENSG00000186185	-2.2046	5.31285	140.595	2.05894e-32	5.05992e-30	2075	2091	2166	398	455	536
S100A11	ENSG00000163191	-2.2025	8.3183	224.919	8.5228e-51	6.10471e-48	19137	17312	14413	4454	2963	3751
FAM64A	ENSG00000129195	-2.20198	3.68783	112.832	2.41463e-26	3.51918e-24	632	761	662	164	140	143
KCNJ9	ENSG00000162728	-2.20085	-3.44351	1.01634	0.313392	1	0	3	2	0	1	0
SLC47A1P1	ENSG00000228983	-2.19886	-3.02944	1.91883	0.165989	0.669001	3	1	6	0	1	1
RP11-855A2.3	ENSG00000266717	-2.19773	-2.80228	2.86712	0.090409	0.413468	6	5	3	2	0	1
CDCA5	ENSG00000146670	-2.19596	5.93306	154.317	2.07858e-35	6.32568e-33	3353	3492	2895	743	626	766
C15orf59-AS1	ENSG00000260469	-2.19568	-3.08846	1.86028	0.172596	0.690512	2	5	3	0	1	1
SLC27A2	ENSG00000140284	-2.19507	3.43481	108.839	1.80572e-25	2.43814e-23	620	592	508	149	127	103
FDPSP7	ENSG00000231087	-2.19486	-3.44268	1.0812	0.298432	1	2	2	1	1	0	0
MIR193A	ENSG00000207614	-2.19486	-3.44268	1.0812	0.298432	1	2	2	1	1	0	0
POTEF	ENSG00000196604	-2.19486	-3.44268	1.0812	0.298432	1	2	2	1	1	0	0
PTGDR2	ENSG00000183134	-2.19474	-3.36621	1.14989	0.283574	0.984955	0	2	4	1	0	0
SYT16	ENSG00000139973	-2.19407	0.698366	57.5201	3.3698e-14	1.46286e-12	69	77	105	8	25	23
RNU6-2	ENSG00000207357	-2.19136	-1.52261	12.3691	0.000436667	0.00387719	18	5	24	4	3	3
CDKN3	ENSG00000100526	-2.19068	5.18331	136.354	1.73781e-31	3.83724e-29	2073	1909	1804	443	392	437
IGHEP2	ENSG00000254017	-2.18992	-3.08725	1.82251	0.177018	0.703698	2	6	2	1	1	0
NA	ENSG00000285108	-2.18865	1.24317	70.5356	4.56985e-17	2.70848e-15	114	102	154	22	25	35
RP11-79C6.2	ENSG00000279737	-2.18839	-3.08715	1.78671	0.18133	0.715694	5	3	1	1	1	0
LCN2	ENSG00000148346	-2.18746	0.277662	43.453	4.36097e-11	1.28071e-09	34	30	118	10	4	28
C4B	ENSG00000224389	-2.18624	5.49359	142.079	9.76003e-33	2.47093e-30	1901	3184	2124	498	574	483
RP11-108B14.4	ENSG00000227462	-2.18572	-1.55326	11.1745	0.000829532	0.00692395	34	8	5	6	0	4
STAT4	ENSG00000138378	-2.18512	0.259587	47.6798	5.04359e-12	1.66694e-10	62	51	71	11	15	14
TNFRSF10C	ENSG00000173535	-2.18336	-3.44298	1.03785	0.308325	1	3	1	1	1	0	0
RP11-229P13.2	ENSG00000213590	-2.1831	-1.79528	9.91752	0.00163754	0.0127359	11	16	11	7	0	2
NA	ENSG00000285984	-2.17995	-3.08588	1.68653	0.194062	0.752021	4	6	0	1	1	0
IYD	ENSG00000009765	-2.17716	-3.15136	1.50213	0.220346	0.82671	1	7	1	0	2	0
RP5-1172A22.1	ENSG00000233521	-2.17595	3.53656	107.879	2.9301e-25	3.86741e-23	773	602	473	143	123	137
DMRT1	ENSG00000137090	-2.17551	-2.56532	3.86618	0.049271	0.250275	3	8	7	3	1	0
GJB5	ENSG00000189280	-2.17424	-0.858218	23.7141	1.11908e-06	1.66403e-05	26	25	29	7	8	3
HNRNPA1P12	ENSG00000220157	-2.17389	-3.44242	1.00577	0.31592	1	3	2	0	0	1	0
BATF2	ENSG00000168062	-2.17244	0.448232	51.8675	5.97287e-13	2.24021e-11	74	78	59	18	15	13
RP11-2N1.2	ENSG00000267774	-2.17173	-2.21392	6.09934	0.0135246	0.0825147	8	13	6	0	3	3
COTL1	ENSG00000103187	-2.17033	9.19226	250.654	2.13943e-56	2.16654e-53	32595	31757	28531	7974	6157	6674
IL12RB1	ENSG00000096996	-2.16905	-1.28786	15.4664	8.40343e-05	0.000869889	24	30	6	5	5	3
SHCBP1	ENSG00000171241	-2.16748	5.37425	136.745	1.42738e-31	3.17566e-29	2288	1955	2328	381	546	555
RP11-540A21.2	ENSG00000245522	-2.16739	0.0796374	42.8764	5.85475e-11	1.68899e-09	55	45	61	14	13	9
LINC00632	ENSG00000203930	-2.16713	3.3722	103.231	3.05201e-24	3.71138e-22	611	556	463	75	180	122
RP11-977B10.2	ENSG00000258101	-2.16576	-0.225066	35.765	2.23247e-09	5.12404e-08	48	38	42	14	5	11
RNU6-33P	ENSG00000207524	-2.16572	-2.35922	4.92134	0.0265288	0.147722	3	13	7	3	2	0
CARD10	ENSG00000100065	-2.16563	3.98792	113.876	1.42671e-26	2.13226e-24	880	902	736	208	192	164
SORBS3	ENSG00000120896	-2.16284	6.82356	172.365	2.40074e-39	9.03893e-37	6029	6749	5157	1781	1140	1163
RP11-818F20.4	ENSG00000257193	-2.16241	-2.56594	3.82044	0.0506334	0.256231	3	8	7	1	2	1
HMGB2P1	ENSG00000267736	-2.16173	-2.36009	5.09776	0.0239586	0.135191	6	9	7	2	1	2
HOXB8	ENSG00000120068	-2.16147	-0.472076	30.5286	3.29669e-08	6.31544e-07	41	36	31	14	5	7
RPL5P1	ENSG00000241061	-2.16039	2.70193	94.3439	2.70383e-22	2.77155e-20	460	292	281	74	66	87
MIR137HG	ENSG00000225206	-2.16027	-0.0582709	39.4848	3.31769e-10	8.58057e-09	41	55	50	14	13	7
OR2T32P	ENSG00000197067	-2.15859	-2.21753	6.0569	0.0138535	0.0842848	8	8	10	1	4	1
RP11-211G23.2	ENSG00000260877	-2.15857	0.812871	58.4616	2.08858e-14	9.36432e-13	77	113	83	27	9	26
SSC4D	ENSG00000146700	-2.15836	0.96243	59.4658	1.25412e-14	5.76361e-13	60	133	109	43	15	12
EVA1A	ENSG00000115363	-2.15821	3.74634	109.646	1.20257e-25	1.63881e-23	744	738	645	143	163	172
FTH1P19	ENSG00000219186	-2.15741	-2.80429	2.78158	0.0953567	0.431726	3	5	6	2	0	1
HMGA2	ENSG00000149948	-2.1571	0.357112	48.9518	2.63728e-12	9.01108e-11	64	56	76	12	16	16
RPS26P3	ENSG00000212829	-2.15532	-2.91126	2.34226	0.125909	0.540274	4	5	3	0	3	0
SH2D4A	ENSG00000104611	-2.15317	5.90938	148.177	4.5493e-34	1.26637e-31	3704	3066	2767	669	761	709
KRT18P29	ENSG00000213958	-2.15013	-3.08764	1.80309	0.179342	0.710292	4	3	2	1	0	1
CTD-2323K18.2	ENSG00000259931	-2.14835	-3.44411	1.04358	0.306994	1	2	1	2	0	1	0
LINC01603	ENSG00000253479	-2.14835	-3.44411	1.04358	0.306994	1	2	1	2	0	1	0
RP4-761J14.9	ENSG00000270068	-2.14835	-3.44411	1.04358	0.306994	1	2	1	2	0	1	0
SLC25A48	ENSG00000145832	-2.14835	-3.44411	1.04358	0.306994	1	2	1	2	0	1	0
SNAP47-AS1	ENSG00000230005	-2.14835	-3.44411	1.04358	0.306994	1	2	1	2	0	1	0
EXOC3L4	ENSG00000205436	-2.14828	-2.0186	7.34846	0.00671299	0.0445825	13	11	6	7	1	0
RP11-446H18.1	ENSG00000241218	-2.14818	-2.40069	4.48563	0.0341831	0.183571	2	10	9	0	2	3
CERS3-AS1	ENSG00000259430	-2.14698	-2.14643	6.27106	0.0122739	0.0757098	16	7	5	0	2	4
CACNG6	ENSG00000130433	-2.14696	-2.21356	5.98886	0.0143979	0.0871908	10	11	5	0	3	3
RP11-190C22.8	ENSG00000272662	-2.14668	-2.85572	2.54825	0.110419	0.485512	5	5	3	0	0	3
FXYD6	ENSG00000137726	-2.14619	-1.79636	9.71009	0.00183303	0.0140773	15	13	10	5	3	1
NGEF	ENSG00000066248	-2.14584	2.93166	97.3972	5.79055e-23	6.27506e-21	430	455	322	96	104	74
SLC12A8	ENSG00000221955	-2.14458	2.98492	97.9747	4.32689e-23	4.75028e-21	397	402	447	80	85	122
AACSP1	ENSG00000250420	-2.14382	-3.44152	0.844726	0.35805	1	0	6	0	0	1	0
AC104654.2	ENSG00000234362	-2.14255	0.0017212	40.2531	2.23906e-10	5.92928e-09	45	52	55	16	12	7
CTSLP4	ENSG00000230011	-2.1422	-3.44391	1.02915	0.310361	1	2	1	2	0	0	1
RP11-84A19.3	ENSG00000254545	-2.1422	-3.44391	1.02915	0.310361	1	2	1	2	0	0	1
RPL29P14	ENSG00000241112	-2.1422	-3.44391	1.02915	0.310361	1	2	1	2	0	0	1
RPL10P13	ENSG00000258245	-2.14176	-3.36843	0.8985	0.343186	1	0	0	6	0	0	1
TMEM52B	ENSG00000165685	-2.14032	-1.72615	10.0267	0.00154325	0.0120732	16	6	17	4	2	3
C2-AS1	ENSG00000281756	-2.13729	-3.15237	1.59478	0.206647	0.788054	4	2	2	2	0	0
RGS14	ENSG00000169220	-2.13673	2.01916	81.878	1.46881e-19	1.12478e-17	186	270	181	64	53	31
RP4-809F18.1	ENSG00000255595	-2.13615	-2.97232	1.74514	0.186491	0.730677	2	0	9	0	1	1
TMPRSS6	ENSG00000187045	-2.13597	-2.11258	6.66212	0.00984956	0.0624813	10	13	6	5	2	0
TM4SF4	ENSG00000169903	-2.13556	-0.874588	21.773	3.07228e-06	4.20336e-05	21	46	13	3	9	6
AC111200.7	ENSG00000231351	-2.13472	-3.44238	1.01734	0.313152	1	1	3	1	1	0	0
MASP1	ENSG00000127241	-2.13472	-3.44238	1.01734	0.313152	1	1	3	1	1	0	0
RP11-151A10.3	ENSG00000282787	-2.13472	-3.44238	1.01734	0.313152	1	1	3	1	1	0	0
RP11-779O18.1	ENSG00000253295	-2.13472	-3.44238	1.01734	0.313152	1	1	3	1	1	0	0
POU5F1P5	ENSG00000236375	-2.13468	-2.85821	2.48625	0.114848	0.501232	5	2	5	0	3	0
[truncated: 31,056 more rows]

## Sheet: REN
							siCont#1	siCont#2	siCont#3	siYB1#1	siYB1#2	siYB1#3
GeneName	EnsemblID	logFC	logCPM	F	PValue	FDR(Qvalue)	rc1	rc5	rc8	ryb1	ryb5	ryb8
DOCK2	ENSG00000134516	-9.53683	0.555936	246.122	2.07112e-55	4.2534e-53	89	103	85	0	0	0
KRT86	ENSG00000170442	-9.09482	0.110445	185.528	3.24089e-42	3.9657e-40	45	102	57	0	0	0
TNS4	ENSG00000131746	-8.44808	-0.542595	116.119	4.60787e-27	2.43165e-25	25	38	64	0	0	0
OR51E1	ENSG00000180785	-8.43141	-0.534466	118.333	1.51064e-27	8.14016e-26	31	43	53	0	0	0
CD34	ENSG00000174059	-8.23756	-0.661671	105.559	9.43693e-25	4.35411e-23	40	47	26	0	0	0
MESTP3	ENSG00000250927	-8.21245	-0.689091	104.11	1.95919e-24	8.81112e-23	42	35	33	0	0	0
YBX1P10	ENSG00000213866	-8.05295	0.869304	280.553	6.73369e-63	1.78155e-60	128	89	125	0	1	0
C11orf86	ENSG00000173237	-7.76685	-1.12512	72.5019	1.68803e-17	4.58798e-16	20	33	27	0	0	0
CES1P2	ENSG00000260765	-7.75154	-1.17438	68.6485	1.18896e-16	3.01918e-15	13	27	38	0	0	0
AC090505.5	ENSG00000234805	-7.63811	-1.20259	66.3409	3.82972e-16	9.33356e-15	28	21	24	0	0	0
CDH3	ENSG00000062038	-7.48715	-1.36854	56.8174	4.81628e-14	9.89451e-13	16	27	23	0	0	0
GAL3ST1	ENSG00000128242	-7.46996	-1.38864	55.6676	8.64076e-14	1.7345e-12	15	26	24	0	0	0
RP1-186E20.1	ENSG00000228997	-7.45231	-1.38983	55.4097	9.85169e-14	1.96816e-12	17	27	21	0	0	0
VRTN	ENSG00000133980	-7.38085	-1.4547	51.8077	6.15765e-13	1.14998e-11	18	18	25	0	0	0
GGT2	ENSG00000133475	-7.24781	-1.54391	46.9729	7.23277e-12	1.21689e-10	18	22	16	0	0	0
LAD1	ENSG00000159166	-7.21017	-1.63362	42.6059	6.72277e-11	1.02615e-09	9	17	27	0	0	0
ZG16	ENSG00000174992	-7.12501	-1.66221	41.6234	1.11088e-10	1.6594e-09	15	17	19	0	0	0
HAPLN1	ENSG00000145681	-7.04948	-0.130724	147.578	6.14725e-34	4.80771e-32	57	43	67	0	0	1
AL162759.1	ENSG00000235269	-6.98903	-1.74103	37.4655	9.33389e-10	1.27643e-08	18	15	14	0	0	0
GJB4	ENSG00000189433	-6.97299	-1.789	35.6853	2.32575e-09	3.04305e-08	10	22	14	0	0	0
CNN1	ENSG00000130176	-6.97233	4.52951	922.124	9.24459e-202	4.17678e-198	1299	1706	1304	10	11	13
TNNI1	ENSG00000159173	-6.90121	-1.8697	31.9446	1.59e-08	1.90589e-07	6	24	15	0	0	0
RP11-1069G10.2	ENSG00000259727	-6.89643	0.949595	277.589	2.96964e-62	7.58356e-60	78	164	125	0	2	1
LINC00601	ENSG00000235180	-6.88828	-1.82069	34.052	5.37998e-09	6.74622e-08	16	17	11	0	0	0
STAT4	ENSG00000138378	-6.87427	-1.8483	33.1616	8.50192e-09	1.04666e-07	15	12	16	0	0	0
PDZK1IP1	ENSG00000162366	-6.83741	-1.87445	31.8925	1.63322e-08	1.9553e-07	12	20	10	0	0	0
ECEL1P2	ENSG00000244280	-6.80179	-0.34106	123.956	8.90611e-29	5.13347e-27	40	67	38	0	0	1
LINC01293	ENSG00000230836	-6.77486	-1.93114	29.3812	5.95678e-08	6.72183e-07	9	22	9	0	0	0
RAB9B	ENSG00000123570	-6.66547	-1.9396	27.657	1.45103e-07	1.56868e-06	21	11	7	0	0	0
SERPINA2	ENSG00000258597	-6.65672	-2.02577	26.9364	2.10605e-07	2.23687e-06	11	12	14	0	0	0
CPA4	ENSG00000128510	-6.63585	2.58135	538.138	8.87731e-119	1.04282e-115	315	380	428	5	2	4
CES4A	ENSG00000172824	-6.62851	-2.02624	26.5415	2.58348e-07	2.7184e-06	12	15	9	0	0	0
KRT81	ENSG00000205426	-6.57483	1.0013	280.353	7.44309e-63	1.9604e-60	86	157	135	0	2	2
ARHGDIB	ENSG00000111348	-6.57144	3.06532	611.638	1.09177e-134	1.64424e-131	351	611	607	3	5	8
MYH15	ENSG00000144821	-6.53507	3.16116	623.834	2.50907e-137	4.09362e-134	358	609	709	1	9	8
RP11-893F2.5	ENSG00000249406	-6.4467	-2.15834	22.2741	2.36646e-06	2.22854e-05	10	15	7	0	0	0
RP11-16K12.1	ENSG00000177699	-6.43936	-2.19337	21.6951	3.1995e-06	2.96174e-05	9	8	14	0	0	0
ITGB2-AS1	ENSG00000227039	-6.40501	-2.19464	21.5363	3.47562e-06	3.20372e-05	11	9	10	0	0	0
LTF	ENSG00000012223	-6.38707	1.76674	393.01	2.54579e-87	1.20586e-84	186	239	214	1	4	3
CRYGC	ENSG00000163254	-6.38212	-0.732057	91.5457	1.11048e-21	4.12027e-20	26	48	34	1	0	0
CTCFL	ENSG00000124092	-6.37894	-2.19438	21.0107	4.57187e-06	4.14588e-05	11	14	6	0	0	0
KRT83	ENSG00000170523	-6.37771	-2.22862	20.7307	5.2914e-06	4.75651e-05	9	13	9	0	0	0
FXYD7	ENSG00000221946	-6.35906	1.0522	280.603	6.56717e-63	1.74535e-60	80	132	180	1	0	3
RP11-155L15.1	ENSG00000249697	-6.3434	-2.2643	19.728	8.93665e-06	7.78082e-05	7	14	9	0	0	0
CTD-2143L24.1	ENSG00000249781	-6.33544	-2.26344	19.2196	1.16609e-05	9.99862e-05	6	18	7	0	0	0
COL5A3	ENSG00000080573	-6.32206	5.42972	1045.96	1.86764e-228	1.56709e-224	2670	2827	2485	45	19	36
XIRP1	ENSG00000168334	-6.30127	-0.789453	86.0507	1.7823e-20	6.03363e-19	29	50	24	0	0	1
BMP4	ENSG00000125378	-6.28558	6.09647	1200.71	9.04743e-262	1.3285e-257	4400	4300	3954	65	53	43
RP11-284G10.1	ENSG00000228714	-6.23924	-2.34155	17.8579	2.38202e-05	0.000195676	7	11	10	0	0	0
ALPP	ENSG00000163283	-6.22333	5.01764	935.206	1.39485e-204	6.82723e-201	1728	2351	1928	26	14	39
GJA5	ENSG00000265107	-6.20873	2.95448	575.548	7.05832e-127	9.64117e-124	475	503	466	9	3	8
NLRP10	ENSG00000182261	-6.19189	-2.3819	16.5623	4.71079e-05	0.000371294	7	6	14	0	0	0
Sept8	ENSG00000183378	-6.15792	-0.88403	77.2467	1.52861e-18	4.47127e-17	42	18	33	0	1	0
YBX1P1	ENSG00000224861	-6.15008	5.40361	1012.57	2.93203e-221	1.91348e-217	2663	2570	2591	37	37	34
C1orf143	ENSG00000228208	-6.14801	-0.246771	127.073	1.85399e-29	1.10777e-27	31	64	61	1	0	1
YBX1	ENSG00000065978	-6.13429	8.98299	1836.53	0	0	29723	31340	32313	452	483	384
CXCL14	ENSG00000145824	-6.12808	0.603649	216.053	7.25711e-49	1.19063e-46	79	109	96	3	0	1
LINC01151	ENSG00000253819	-6.11725	-2.46184	14.5905	0.000133656	0.000986095	2	11	13	0	0	0
RP1-65P5.5	ENSG00000255375	-6.10935	-2.42377	15.6229	7.73597e-05	0.000591092	8	6	11	0	0	0
GDF15	ENSG00000130513	-6.09754	2.53552	502.531	4.58007e-111	3.8987e-108	377	313	387	6	3	7
MEST	ENSG00000106484	-6.06786	5.595	1041.58	1.64303e-227	1.20629e-223	2933	3058	2937	45	48	39
RP11-879F14.2	ENSG00000267279	-6.04716	-2.50547	13.8035	0.000203049	0.00145956	2	11	11	0	0	0
SFTA1P	ENSG00000225383	-6.02129	3.55702	646.85	2.63402e-142	4.99062e-139	528	901	762	14	14	5
STRA6	ENSG00000137868	-6.01504	-2.42633	14.9143	0.000112567	0.000840101	11	8	5	0	0	0
MEGF10	ENSG00000145794	-5.98385	-2.50912	13.9558	0.000187244	0.00135285	7	6	10	0	0	0
INMT	ENSG00000241644	-5.98164	-2.54968	12.7709	0.000352199	0.002438	1	12	10	0	0	0
RP11-244F12.1	ENSG00000259394	-5.96655	-2.50811	13.8233	0.000200919	0.00144496	6	12	6	0	0	0
COL13A1	ENSG00000197467	-5.95485	0.0430781	154.019	2.41469e-35	2.04067e-33	48	71	71	0	2	1
MFSD6L	ENSG00000185156	-5.92737	-2.55253	13.2473	0.000273089	0.00192417	5	9	8	0	0	0
SLC1A7	ENSG00000162383	-5.91597	2.76082	525.061	6.03379e-116	6.11025e-113	340	477	446	4	5	12
CAMK2A	ENSG00000070808	-5.91179	-1.15936	61.6642	4.10738e-15	9.18687e-14	17	28	32	1	0	0
AQP5	ENSG00000161798	-5.91162	0.0482695	152.269	5.81857e-35	4.80666e-33	55	83	53	2	0	1
TGM2	ENSG00000198959	-5.90713	5.99995	1094.85	5.51783e-239	6.48179e-235	3201	4252	4350	43	56	101
OR10Y1P	ENSG00000254403	-5.89669	-2.55314	13.0545	0.000302681	0.00211492	6	11	6	0	0	0
ANKRD1	ENSG00000148677	-5.89477	4.6863	826.475	4.03552e-181	1.58017e-177	1502	1635	1617	29	24	26
DEUP1	ENSG00000165325	-5.89366	-2.55489	12.7925	0.000348161	0.00241232	8	4	10	0	0	0
SGCA	ENSG00000108823	-5.88603	-2.55476	13.0517	0.000303141	0.00211737	8	6	8	0	0	0
PIK3R6	ENSG00000276231	-5.87881	-1.13442	61.571	4.30641e-15	9.60642e-14	32	26	18	0	0	1
RP11-211G23.2	ENSG00000260877	-5.78468	-1.25464	55.7837	8.1455e-14	1.64013e-12	22	24	25	1	0	0
GGTLC3	ENSG00000274252	-5.78092	-2.64609	11.5418	0.000680703	0.00450339	4	9	7	0	0	0
PTGIR	ENSG00000160013	-5.77653	-2.64691	11.6035	0.000658493	0.00436736	5	7	8	0	0	0
KRT15	ENSG00000171346	-5.77244	0.937461	252.674	7.77986e-57	1.63196e-54	98	137	122	0	0	6
RP11-419C23.1	ENSG00000254038	-5.76852	-2.64684	11.5779	0.000667628	0.00442287	5	8	7	0	0	0
HAS1	ENSG00000105509	-5.75585	-2.64596	11.2208	0.000809125	0.00528161	4	12	5	0	0	0
YBX1P2	ENSG00000231167	-5.75164	4.71549	810.153	1.34905e-177	4.66098e-174	1447	1700	1698	28	35	26
ANKRD34C	ENSG00000235711	-5.72302	-1.27876	52.8801	3.56742e-13	6.79858e-12	29	21	17	1	0	0
CNGB1	ENSG00000070729	-5.64864	-0.221957	122.523	1.83179e-28	1.03452e-26	37	47	72	1	2	0
RBP3	ENSG00000265203	-5.64048	-2.6495	10.3822	0.0012727	0.00802666	9	9	1	0	0	0
RP11-807H22.6	ENSG00000255860	-5.63483	-2.69877	9.93366	0.00162324	0.0100667	8	1	9	0	0	0
LGALS17A	ENSG00000226025	-5.63392	-0.641957	89.0349	3.94651e-21	1.40569e-19	45	44	23	0	0	2
SLC9A4	ENSG00000180251	-5.60411	-2.74684	9.90418	0.00164945	0.0102152	4	8	6	0	0	0
RP3-453C12.14	ENSG00000275894	-5.59051	-2.74678	9.7672	0.00177696	0.0109265	4	9	5	0	0	0
CDC42EP5	ENSG00000167617	-5.56709	-0.830443	78.582	7.77867e-19	2.33579e-17	24	27	48	0	0	2
ZBED2	ENSG00000177494	-5.55057	4.34355	721.46	1.9485e-158	4.76855e-155	1141	1290	1305	25	26	28
LRRN4	ENSG00000125872	-5.54738	-2.74821	9.62135	0.00192374	0.0117417	6	8	3	0	0	0
HRAT17	ENSG00000234520	-5.5424	-1.43659	44.5832	2.44855e-11	3.90273e-10	23	22	15	1	0	0
CCKBR	ENSG00000110148	-5.52809	-2.80009	9.09877	0.00255836	0.0152044	4	5	8	0	0	0
RP6-91H8.3	ENSG00000269927	-5.51922	0.284459	169.055	1.26556e-38	1.29499e-36	52	97	77	1	2	2
RNU6ATAC35P	ENSG00000221571	-5.51288	-2.79995	9.128	0.00251781	0.0149983	4	7	6	0	0	0
MAP1LC3C	ENSG00000197769	-5.51214	0.884016	236.852	2.15489e-53	4.1362e-51	116	98	126	2	0	5
MYOZ1	ENSG00000177791	-5.47915	-1.54137	40.6334	1.84317e-10	2.70309e-09	13	24	19	0	1	0
KRT17	ENSG00000128422	-5.4743	-2.7504	9.12808	0.00251769	0.0149983	9	6	2	0	0	0
GGT5	ENSG00000099998	-5.46903	4.86291	787.983	8.27001e-173	2.31304e-169	1374	2127	1852	38	35	45
XDH	ENSG00000158125	-5.4343	-2.80126	8.63604	0.00329641	0.0191812	6	8	2	0	0	0
ZNF101P1	ENSG00000237746	-5.43353	-2.80208	8.77079	0.00306154	0.01793	7	6	3	0	0	0
AC093063.2	ENSG00000268088	-5.43339	-2.85272	7.87257	0.00501986	0.0281714	1	11	5	0	0	0
ITIH3	ENSG00000162267	-5.43095	1.15774	267.628	4.3504e-60	1.01397e-57	103	183	129	4	3	3
HMGN1P17	ENSG00000250787	-5.42253	-2.75189	8.66773	0.00323957	0.0188748	10	4	2	0	0	0
CST6	ENSG00000175315	-5.4016	0.147619	147.874	5.29919e-34	4.15552e-32	25	95	88	1	1	3
RP11-320G24.1	ENSG00000236393	-5.39574	-1.59074	38.2219	6.33462e-10	8.8125e-09	16	20	17	0	0	1
LLNLR-271C9.1	ENSG00000283525	-5.3851	-2.85492	8.11412	0.00439294	0.0249608	4	8	3	0	0	0
NA	ENSG00000285671	-5.37698	0.973693	242.247	1.44365e-54	2.87434e-52	127	140	95	3	2	3
CCL2	ENSG00000108691	-5.37429	3.09115	528.642	1.01135e-116	1.08003e-113	528	543	498	10	13	13
TMEM92	ENSG00000167105	-5.37366	-0.513067	97.6307	5.14692e-23	2.09788e-21	30	45	50	0	1	2
HIF1A-AS2	ENSG00000258667	-5.36375	-1.5709	37.8354	7.72182e-10	1.06515e-08	22	12	19	0	1	0
RP4-530I15.6	ENSG00000234693	-5.34293	-2.85403	7.38739	0.00656925	0.0358792	3	12	1	0	0	0
LGALS9C	ENSG00000171916	-5.34009	-2.91077	7.46867	0.00627913	0.0344452	2	7	6	0	0	0
RP11-19G24.1	ENSG00000274308	-5.32823	-2.85718	7.95284	0.00480201	0.0270652	7	5	3	0	0	0
SLCO4A1-AS1	ENSG00000232803	-5.32615	-2.91153	7.53853	0.00604026	0.0332809	3	6	6	0	0	0
CTA-363E6.2	ENSG00000259925	-5.32454	-2.9107	7.37155	0.00662733	0.0361662	2	8	5	0	0	0
UPK3B	ENSG00000243566	-5.3171	6.2	984.595	3.13079e-215	1.83887e-211	3821	5274	4342	190	79	81
KRT13	ENSG00000171401	-5.31292	-2.91242	7.29333	0.00692211	0.037628	4	2	8	0	0	0
HTR2C	ENSG00000147246	-5.30673	-1.61953	35.6218	2.40272e-09	3.13678e-08	23	13	15	0	0	1
TLR8-AS1	ENSG00000233338	-5.30382	-2.75407	7.42674	0.00642713	0.0351848	13	1	1	0	0	0
FSCN1	ENSG00000075618	-5.29101	6.67907	1082.12	3.04499e-236	2.9808e-232	5207	7056	6474	153	151	166
KLK5	ENSG00000167754	-5.25181	-2.91373	7.30434	0.00687982	0.0374154	6	4	5	0	0	0
WNT7B	ENSG00000188064	-5.24814	3.89945	617.231	6.72898e-136	1.06818e-132	835	944	958	23	20	28
PTGIS	ENSG00000124212	-5.24056	-2.96956	6.6051	0.0101699	0.0532332	1	7	6	0	0	0
RP3-416H24.1	ENSG00000257671	-5.23848	-2.97045	6.61936	0.0100888	0.0528935	2	4	8	0	0	0
RP11-46E17.6	ENSG00000227880	-5.23345	-2.97052	6.42893	0.0112289	0.0582058	2	2	9	0	0	0
FLJ43879	ENSG00000227744	-5.22923	-2.97032	6.74104	0.00942312	0.0497409	2	6	6	0	0	0
RP11-380I10.4	ENSG00000253690	-5.22923	-2.97032	6.74104	0.00942312	0.0497409	2	6	6	0	0	0
TLE6	ENSG00000104953	-5.22708	-0.608856	89.3125	3.43016e-21	1.22549e-19	32	45	39	1	2	0
RP11-1275H24.2	ENSG00000272953	-5.20126	-2.97101	6.75487	0.00935039	0.0493925	3	6	5	0	0	0
PLEK2	ENSG00000100558	-5.19428	0.2404	157.439	4.32822e-36	3.80566e-34	57	92	67	3	2	1
KRT18P2	ENSG00000234439	-5.19167	-2.9719	6.59274	0.0102408	0.0535516	4	2	7	0	0	0
SNCG	ENSG00000173267	-5.17156	2.19645	382.76	4.26547e-85	1.95728e-82	148	299	404	8	2	13
RP11-555G19.1	ENSG00000255327	-5.1682	-1.78961	29.7244	4.99028e-08	5.68472e-07	9	21	15	0	0	1
IGFN1	ENSG00000163395	-5.16681	-2.9717	6.66929	0.00981	0.0516022	4	6	3	0	0	0
RP11-187O7.3	ENSG00000259124	-5.16233	-2.97259	6.56222	0.0104179	0.054405	5	2	6	0	0	0
XXbac-BPG27H4.8	ENSG00000237923	-5.15945	-2.97265	6.36127	0.0116651	0.0602119	5	1	7	0	0	0
RASGRP4	ENSG00000171777	-5.15526	1.35592	283.571	1.48677e-63	4.06166e-61	141	177	153	7	4	3
RP11-88I21.1	ENSG00000239620	-5.14247	-3.03092	5.83535	0.0157088	0.0787116	0	6	7	0	0	0
RP11-24F11.2	ENSG00000223552	-5.14034	2.43333	419.433	4.71798e-93	2.61425e-90	269	452	277	9	9	9
KRT31	ENSG00000094796	-5.13382	-3.03112	5.44323	0.019646	0.096231	0	2	10	0	0	0
CACNG4	ENSG00000075461	-5.13365	3.21696	520.562	5.68706e-115	5.56716e-112	530	608	567	16	12	19
ENAM	ENSG00000132464	-5.1178	-2.97321	6.48977	0.010851	0.0564609	6	4	3	0	0	0
MS4A12	ENSG00000071203	-5.11653	-0.74931	78.4646	8.2546e-19	2.4749e-17	27	27	50	0	1	2
KRT8P14	ENSG00000214282	-5.08755	-3.03313	6.11556	0.0134011	0.0682664	3	4	6	0	0	0
IP6K3	ENSG00000161896	-5.08401	-1.8719	26.624	2.47552e-07	2.61369e-06	8	20	15	0	1	0
C8orf34	ENSG00000165084	-5.06389	-1.82057	27.9106	1.27276e-07	1.38488e-06	15	18	10	1	0	0
LINC00229	ENSG00000234300	-5.06252	-3.033	6.06813	0.0137657	0.0699902	3	6	3	0	0	0
RP11-126O1.6	ENSG00000275418	-5.06127	-1.19821	53.643	2.41971e-13	4.66891e-12	20	24	30	1	1	0
FER1L5	ENSG00000249715	-5.03473	-1.87541	26.513	2.62187e-07	2.75582e-06	12	15	14	0	1	0
RP13-580F15.2	ENSG00000262823	-5.03204	-2.97466	6.00504	0.0142665	0.0722241	8	2	2	0	0	0
CHMP4BP1	ENSG00000258469	-5.02449	-3.03458	5.9317	0.0148723	0.0749229	5	2	5	0	0	0
HRCT1	ENSG00000196196	-5.02371	1.29636	269.896	1.39744e-60	3.32302e-58	122	182	149	3	3	8
RP11-119J18.1	ENSG00000250378	-5.02361	-2.9173	5.79232	0.0160979	0.0804964	10	1	1	0	0	0
RP4-675C20.4	ENSG00000279513	-5.01407	-3.03471	5.48179	0.0192173	0.0943198	5	0	7	0	0	0
PRSS8	ENSG00000052344	-5.00841	1.08127	243.823	6.55464e-55	1.31845e-52	120	130	137	1	6	5
CICP8	ENSG00000225371	-4.99858	-1.23879	50.8091	1.02384e-12	1.86872e-11	26	24	21	2	0	0
KRT8P13	ENSG00000241416	-4.99706	-3.03445	5.87472	0.0153613	0.0771081	5	5	2	0	0	0
CD248	ENSG00000174807	-4.98506	3.30314	511.695	4.73819e-113	4.41743e-110	449	694	666	17	17	22
PLAC8	ENSG00000145287	-4.96973	6.44423	952.871	2.16321e-208	1.15506e-204	4930	5657	5225	191	153	156
YBX1P5	ENSG00000251108	-4.947	-3.09792	5.42457	0.0198571	0.0970949	3	2	6	0	0	0
SERPINB7	ENSG00000166396	-4.92881	-1.32932	46.2602	1.0404e-11	1.72474e-10	15	24	27	1	0	1
CTGF	ENSG00000118523	-4.92247	5.48235	788.399	6.72693e-173	2.07951e-169	2446	3311	2366	95	104	66
CDH5	ENSG00000179776	-4.91564	-1.31265	46.8944	7.52818e-12	1.26428e-10	21	25	21	1	1	0
PLA2G3	ENSG00000100078	-4.91284	-3.09861	5.3944	0.0202031	0.0985492	4	2	5	0	0	0
CAPN11	ENSG00000137225	-4.91284	-3.09861	5.3944	0.0202031	0.0985492	4	2	5	0	0	0
RP11-64C1.1	ENSG00000240708	-4.90383	-3.09855	5.4257	0.0198442	0.0970402	4	4	3	0	0	0
FRMD6-AS2	ENSG00000258537	-4.90383	-3.09855	5.4257	0.0198442	0.0970402	4	4	3	0	0	0
IL22RA2	ENSG00000164485	-4.88788	-1.99361	22.5489	2.05102e-06	1.94458e-05	9	12	16	0	1	0
RP11-347C12.3	ENSG00000258130	-4.88377	-3.09848	5.3395	0.0208492	0.101383	4	5	2	0	0	0
NA	ENSG00000285777	-4.88377	-3.09848	5.3395	0.0208492	0.101383	4	5	2	0	0	0
RP11-80B9.1	ENSG00000226919	-4.87881	2.16931	367.24	9.95735e-82	4.33219e-79	344	245	228	13	6	8
KRT8P8	ENSG00000223940	-4.8736	-1.40926	42.0783	8.80383e-11	1.32895e-09	11	28	23	0	0	2
RP5-875H18.9	ENSG00000276851	-4.8729	-3.09937	5.17523	0.022913	0.110239	5	1	5	0	0	0
TLE2	ENSG00000065717	-4.85925	1.8481	328.504	2.56304e-73	8.70175e-71	188	251	222	4	7	12
KRT18P1	ENSG00000228666	-4.85412	-3.09924	5.24854	0.021967	0.106262	5	4	2	0	0	0
NLRP7	ENSG00000167634	-4.84769	-3.16334	4.68597	0.0304118	0.141833	0	6	5	0	0	0
RP11-169K16.4	ENSG00000224459	-4.84769	-3.16334	4.68597	0.0304118	0.141833	0	6	5	0	0	0
IL16	ENSG00000172349	-4.8401	0.834005	205.965	1.14201e-46	1.7155e-44	103	135	87	3	6	3
OR5E1P	ENSG00000170688	-4.83958	-1.37513	43.1184	5.17389e-11	7.99075e-10	24	18	21	2	0	0
KRT87P	ENSG00000135477	-4.8329	-3.03659	4.97914	0.0256566	0.121907	8	4	0	0	0	0
NWD1	ENSG00000188039	-4.82277	-3.16327	4.58284	0.0322957	0.149538	0	7	3	0	0	0
LINC01218	ENSG00000251636	-4.82159	-3.10013	4.82997	0.0279711	0.131588	6	0	5	0	0	0
CCR5	ENSG00000160791	-4.82053	-0.967435	63.5408	1.58476e-15	3.68054e-14	27	30	30	0	2	1
AC115522.3	ENSG00000268601	-4.81699	3.96029	566.825	5.45867e-125	7.12478e-122	894	1038	895	41	30	28
NA	ENSG00000284681	-4.81434	1.03845	227.876	1.93556e-51	3.48728e-49	99	166	112	7	4	3
OR7E18P	ENSG00000180926	-4.81226	-3.165	4.63868	0.0312611	0.145355	2	1	7	0	0	0
RP11-679B17.2	ENSG00000271897	-4.80377	-3.1648	4.88099	0.027156	0.128154	2	5	3	0	0	0
KB-1930G5.4	ENSG00000254084	-4.79194	-3.09993	4.96224	0.0259085	0.122988	6	4	1	0	0	0
CTD-3116E22.6	ENSG00000267490	-4.79194	-3.09993	4.96224	0.0259085	0.122988	6	4	1	0	0	0
PGC	ENSG00000096088	-4.78931	-3.16563	4.84266	0.027766	0.130686	3	2	5	0	0	0
RP11-818F20.4	ENSG00000257193	-4.78554	-2.08944	19.9067	8.13912e-06	7.12021e-05	8	14	13	0	0	1
HPN-AS1	ENSG00000227392	-4.78029	-3.16556	4.87354	0.0272734	0.128615	3	4	3	0	0	0
RP11-359G22.4	ENSG00000283072	-4.7766	-3.16473	4.75366	0.029238	0.136934	2	6	2	0	0	0
IER3	ENSG00000137331	-4.77599	3.77634	537.854	1.02293e-118	1.17807e-115	705	922	863	33	16	41
TEX26-AS1	ENSG00000224743	-4.76804	-3.10083	4.65884	0.0308961	0.143783	7	0	3	0	0	0
OR2S1P	ENSG00000228307	-4.76515	-3.10076	4.79679	0.0285147	0.133824	7	1	2	0	0	0
AP000462.3	ENSG00000256972	-4.7583	-3.16549	4.78988	0.0286293	0.134309	3	5	2	0	0	0
NLRP5	ENSG00000171487	-4.75581	2.23605	366.888	1.18727e-81	5.12754e-79	243	365	254	12	10	8
PSAPL1	ENSG00000178597	-4.7518	2.38277	385.274	1.21413e-85	5.65967e-83	313	358	279	15	7	12
RP1-167A14.2	ENSG00000227598	-4.74657	-3.16632	4.76691	0.0290139	0.13595	4	2	3	0	0	0
NPPB	ENSG00000120937	-4.74655	2.82443	434.325	2.7813e-96	1.71958e-93	392	506	391	21	18	9
AOX1	ENSG00000138356	-4.73956	-1.49814	37.7481	8.0753e-10	1.11182e-08	14	17	26	0	1	1
BPIFA2	ENSG00000131050	-4.73026	-3.16626	4.73797	0.0295059	0.138035	4	4	2	0	0	0
GABRA5	ENSG00000186297	-4.73026	-3.16626	4.73797	0.0295059	0.138035	4	4	2	0	0	0
KRT8P11	ENSG00000255815	-4.73026	-3.16626	4.73797	0.0295059	0.138035	4	4	2	0	0	0
AVPR2	ENSG00000126895	-4.72959	3.26006	480.029	3.44166e-106	2.49563e-103	528	662	551	28	18	19
GS1-600G8.5	ENSG00000235385	-4.72018	0.223116	140.424	2.24346e-32	1.59721e-30	87	78	42	3	2	3
ODAM	ENSG00000109205	-4.71409	-0.0021405	124.453	6.93287e-29	4.02374e-27	52	51	76	4	2	1
C4BPB	ENSG00000123843	-4.70697	5.80607	788.031	8.0781e-173	2.31304e-169	2922	3768	3417	160	100	124
RP11-702B10.2	ENSG00000273415	-4.70106	-3.16708	4.5541	0.032842	0.151732	5	1	3	0	0	0
RP1-261D10.1	ENSG00000259079	-4.69998	-3.23446	4.12802	0.0421808	0.189006	0	4	6	0	0	0
RP11-345J4.3	ENSG00000258150	-4.69914	-3.16619	4.57706	0.0324048	0.149909	4	5	1	0	0	0
CTD-3128G10.7	ENSG00000276980	-4.69914	-3.16619	4.57706	0.0324048	0.149909	4	5	1	0	0	0
RP13-631K18.3	ENSG00000254991	-4.69512	-2.0928	19.1434	1.21363e-05	0.000103787	12	13	8	0	0	1
RP1-60O19.1	ENSG00000235142	-4.69135	-3.16702	4.59567	0.0320549	0.148552	5	2	2	0	0	0
KRT4	ENSG00000170477	-4.681	-0.709463	73.2982	1.12787e-17	3.10719e-16	28	57	22	1	1	2
CD38	ENSG00000004468	-4.677	-3.23515	4.27543	0.0386693	0.175237	1	4	5	0	0	0
RP11-666F17.1	ENSG00000234428	-4.677	-3.23515	4.27543	0.0386693	0.175237	1	4	5	0	0	0
AC016735.2	ENSG00000231826	-4.66919	-3.23432	4.08619	0.0432373	0.192931	0	6	3	0	0	0
CYB5R2	ENSG00000166394	-4.65978	-0.28536	101.876	6.04575e-24	2.6284e-22	41	46	58	1	2	3
RP11-672A2.5	ENSG00000255363	-4.65541	-2.18864	16.1087	5.98465e-05	0.000465204	2	11	19	0	1	0
ANKRD55	ENSG00000164512	-4.65044	-3.23592	4.27165	0.0387555	0.175573	2	2	5	0	0	0
FSCN1P1	ENSG00000261559	-4.64269	-0.11486	114.497	1.04331e-26	5.39427e-25	38	66	62	1	2	3
AC108032.1	ENSG00000227004	-4.64153	-3.23585	4.3021	0.0380674	0.172856	2	4	3	0	0	0
TNFSF14	ENSG00000125735	-4.63968	-3.16778	4.35362	0.0369326	0.168328	6	1	2	0	0	0
LIN28A	ENSG00000131914	-4.63519	3.42835	483.878	5.04288e-107	3.74928e-104	605	549	789	15	18	48
TNNT2	ENSG00000118194	-4.63014	3.75327	506.686	5.76505e-112	5.05388e-109	470	913	1069	31	22	41
CPA2	ENSG00000158516	-4.61047	-3.23668	4.14329	0.0418021	0.187566	3	1	5	0	0	0
LINC01350	ENSG00000228309	-4.61047	-3.23668	4.14329	0.0418021	0.187566	3	1	5	0	0	0
PPP1R14A	ENSG00000167641	-4.60954	-3.23661	4.24262	0.0394235	0.178118	3	2	3	0	0	0
GFY	ENSG00000261949	-4.60954	-3.23661	4.24262	0.0394235	0.178118	3	2	3	0	0	0
RP11-87G24.3	ENSG00000267568	-4.60954	-3.23661	4.24262	0.0394235	0.178118	3	2	3	0	0	0
C2orf78	ENSG00000187833	-4.60401	-1.56518	34.4438	4.39921e-09	5.56031e-08	13	21	19	2	0	0
RP11-168K11.3	ENSG00000233817	-4.59543	-0.492934	84.2075	4.52407e-20	1.4878e-18	53	44	25	2	1	2
TRIM55	ENSG00000147573	-4.59204	-3.23655	4.21484	0.040074	0.180682	3	4	2	0	0	0
SYCP2L	ENSG00000153157	-4.59204	-3.23655	4.21484	0.040074	0.180682	3	4	2	0	0	0
LTB	ENSG00000227507	-4.58953	-1.58194	31.1817	2.35493e-08	2.77633e-07	3	20	32	1	1	0
RP11-494M8.4	ENSG00000254951	-4.5824	-0.813612	67.3306	2.31885e-16	5.75889e-15	42	27	26	3	0	1
ICAM2	ENSG00000108622	-4.58223	-3.23495	3.89571	0.048412	0.213474	1	7	1	0	0	0
AC006483.5	ENSG00000228974	-4.57672	-3.23419	3.66607	0.0555333	0.240258	0	8	1	0	0	0
RP11-119K6.6	ENSG00000244332	-4.57672	-3.23419	3.66607	0.0555333	0.240258	0	8	1	0	0	0
AC104654.2	ENSG00000234362	-4.56354	-3.23738	4.07098	0.0436283	0.194468	4	1	3	0	0	0
RP11-757F18.3	ENSG00000244144	-4.56354	-3.23738	4.07098	0.0436283	0.194468	4	1	3	0	0	0
AC078852.2	ENSG00000253399	-4.56354	-3.23738	4.07098	0.0436283	0.194468	4	1	3	0	0	0
RP11-885L14.1	ENSG00000254471	-4.56354	-3.23738	4.07098	0.0436283	0.194468	4	1	3	0	0	0
MMP10	ENSG00000166670	-4.56228	2.30178	360.537	2.83983e-80	1.17463e-77	279	311	304	16	9	12
FPR1	ENSG00000171051	-4.55682	-3.23648	4.05834	0.0439561	0.195855	3	5	1	0	0	0
NA	ENSG00000285904	-4.55663	3.65635	498.232	3.91075e-110	3.28139e-107	755	676	841	31	24	40
TINAGL1	ENSG00000142910	-4.55577	5.92175	770.005	6.32043e-169	1.68741e-165	2933	4248	3735	141	143	171
CTD-2228A4.1	ENSG00000271892	-4.55405	-3.23731	4.11207	0.0425804	0.190549	4	2	2	0	0	0
SNORD91B	ENSG00000275084	-4.55405	-3.23731	4.11207	0.0425804	0.190549	4	2	2	0	0	0
TSPAN18	ENSG00000157570	-4.52569	-3.23724	4.00884	0.0452645	0.200953	4	4	1	0	0	0
LYPD5	ENSG00000159871	-4.5205	6.25294	806.73	7.3974e-177	2.41381e-173	4805	4601	4278	219	174	198
GALNTL5	ENSG00000106648	-4.51234	-3.30905	3.60293	0.0576804	0.248304	0	4	5	0	0	0
RP11-809N8.4	ENSG00000256448	-4.51234	-3.30905	3.60293	0.0576804	0.248304	0	4	5	0	0	0
RPL23AP67	ENSG00000240991	-4.51226	-3.23488	3.53228	0.0601876	0.257336	1	8	0	0	0	0
NTF3	ENSG00000185652	-4.51209	-3.30912	3.52814	0.0603378	0.257891	0	2	6	0	0	0
MCAM	ENSG00000076706	-4.50946	4.62414	592.394	1.59405e-130	2.28358e-127	1279	1757	1406	74	56	61
RERGL	ENSG00000111404	-4.5004	-3.23814	3.7723	0.0521104	0.227443	5	0	3	0	0	0
OR10A3	ENSG00000170683	-4.49637	-1.68727	29.8696	4.63048e-08	5.29333e-07	12	18	18	0	1	1
STAB1	ENSG00000010327	-4.49506	-3.30898	3.58115	0.0584411	0.25088	0	5	3	0	0	0
KRT16	ENSG00000186832	-4.49506	-3.30898	3.58115	0.0584411	0.25088	0	5	3	0	0	0
ECSCR	ENSG00000249751	-4.49506	-3.30898	3.58115	0.0584411	0.25088	0	5	3	0	0	0
RP11-24M17.3	ENSG00000260815	-4.49506	-3.30898	3.58115	0.0584411	0.25088	0	5	3	0	0	0
AC005256.1	ENSG00000267073	-4.49506	-3.30898	3.58115	0.0584411	0.25088	0	5	3	0	0	0
CTB-113P19.5	ENSG00000272112	-4.49506	-3.30898	3.58115	0.0584411	0.25088	0	5	3	0	0	0
OR5P3	ENSG00000182334	-4.49083	-3.30982	3.67359	0.0552835	0.239354	1	2	5	0	0	0
TRIM51BP	ENSG00000204455	-4.48531	-1.68897	29.6795	5.10725e-08	5.80558e-07	14	19	15	0	0	2
RP11-15I11.2	ENSG00000229983	-4.48221	-3.30975	3.7036	0.0542975	0.235746	1	4	3	0	0	0
LINC00545	ENSG00000236094	-4.48221	-3.30975	3.7036	0.0542975	0.235746	1	4	3	0	0	0
RP11-60L3.6	ENSG00000277749	-4.48221	-3.30975	3.7036	0.0542975	0.235746	1	4	3	0	0	0
CEACAMP8	ENSG00000236932	-4.48072	-3.30989	3.5316	0.0602122	0.257411	1	1	6	0	0	0
TMEM71	ENSG00000165071	-4.48057	-3.23801	3.87145	0.0491164	0.216062	5	2	1	0	0	0
KBTBD13	ENSG00000234438	-4.47585	-3.23718	3.75106	0.0527765	0.229922	4	5	0	0	0	0
KRT7	ENSG00000135480	-4.46856	3.17336	439.19	2.45067e-97	1.54774e-94	459	674	498	30	21	22
RP4-734G22.3	ENSG00000272078	-4.46443	-1.24909	45.0453	1.93401e-11	3.11986e-10	11	33	26	2	0	1
LLNLF-18A12.1	ENSG00000275201	-4.45915	-3.30892	3.46167	0.0628092	0.266997	0	6	2	0	0	0
ADGRG1	ENSG00000205336	-4.45692	1.98128	314.332	3.07034e-70	9.6955e-68	194	224	297	9	8	15
COL26A1	ENSG00000160963	-4.45671	0.551654	164.218	1.43643e-37	1.38537e-35	80	86	97	2	4	6
CIB4	ENSG00000157884	-4.45385	-3.31052	3.7012	0.0543757	0.236015	2	2	3	0	0	0
CTD-2527I21.15	ENSG00000179066	-4.45385	-3.31052	3.7012	0.0543757	0.236015	2	2	3	0	0	0
RP1-156L9.1	ENSG00000236485	-4.45385	-3.31052	3.7012	0.0543757	0.236015	2	2	3	0	0	0
STON1-GTF2A1L	ENSG00000068781	-4.45257	-3.31058	3.60398	0.0576439	0.248183	2	1	5	0	0	0
CNNM1	ENSG00000119946	-4.45257	-3.31058	3.60398	0.0576439	0.248183	2	1	5	0	0	0
GABBR2	ENSG00000136928	-4.45257	-3.31058	3.60398	0.0576439	0.248183	2	1	5	0	0	0
FXNP2	ENSG00000177736	-4.45257	-3.31058	3.60398	0.0576439	0.248183	2	1	5	0	0	0
RP5-865E18.2	ENSG00000273773	-4.45257	-3.31058	3.60398	0.0576439	0.248183	2	1	5	0	0	0
PADI2	ENSG00000117115	-4.45077	-1.64412	29.7025	5.04702e-08	5.74489e-07	23	11	15	1	1	0
TNF	ENSG00000232810	-4.44989	-3.30995	3.26275	0.0708726	0.29592	1	0	7	0	0	0
TLE3	ENSG00000140332	-4.44566	2.50949	371.587	1.13415e-82	5.0086e-80	300	348	381	18	16	13
TAS2R1	ENSG00000169777	-4.44285	-1.66738	29.5051	5.5879e-08	6.32624e-07	20	14	14	0	1	1
KCNJ12	ENSG00000184185	-4.43864	-2.34026	13.3508	0.000258421	0.00182806	4	11	13	0	1	0
CPA5	ENSG00000158525	-4.4358	-1.71483	28.0569	1.18012e-07	1.28766e-06	16	20	10	0	2	0
HAUS1P2	ENSG00000224224	-4.4349	-3.31045	3.67462	0.0552494	0.239241	2	4	2	0	0	0
RP11-47I22.2	ENSG00000250548	-4.4349	-3.31045	3.67462	0.0552494	0.239241	2	4	2	0	0	0
USP30-AS1	ENSG00000256262	-4.4349	-3.31045	3.67462	0.0552494	0.239241	2	4	2	0	0	0
CTA-992D9.8	ENSG00000280025	-4.4349	-3.31045	3.67462	0.0552494	0.239241	2	4	2	0	0	0
PDGFB	ENSG00000100311	-4.43323	3.70517	486.29	1.51312e-107	1.1542e-104	743	754	847	31	33	44
PSORS1C1	ENSG00000204540	-4.4273	-0.943577	58.785	1.77214e-14	3.77537e-13	15	40	34	3	1	0
RP11-432J24.3	ENSG00000234311	-4.42439	-2.30326	14.0618	0.000176988	0.00128227	7	8	13	1	0	0
PLAU	ENSG00000122861	-4.42403	-0.305613	95.8376	1.27215e-22	5.04861e-21	40	50	53	1	2	3
ALPPL2	ENSG00000163286	-4.42342	3.09426	428.306	5.61624e-95	3.2987e-92	473	513	551	16	22	33
KRT80	ENSG00000167767	-4.41324	6.68906	835.694	4.1272e-183	1.73151e-179	6667	6141	5625	363	210	297
WNT10A	ENSG00000135925	-4.41293	5.16977	636.175	5.36593e-140	9.55055e-137	1846	2475	2134	126	77	97
RP11-879F14.3	ENSG00000267316	-4.40834	-3.31128	3.57726	0.0585782	0.251403	3	1	3	0	0	0
CICP11	ENSG00000237799	-4.40564	-3.30962	3.43212	0.0639424	0.271206	1	6	1	0	0	0
RP11-395C3.1	ENSG00000230929	-4.39932	-3.31122	3.61788	0.0571641	0.246334	3	2	2	0	0	0
RP11-157E16.1	ENSG00000270207	-4.39932	-3.31122	3.61788	0.0571641	0.246334	3	2	2	0	0	0
TGM4	ENSG00000163810	-4.39641	-0.294997	95.6312	1.41186e-22	5.59931e-21	42	53	48	5	1	1
LINC01208	ENSG00000223715	-4.39465	-3.31135	3.38943	0.0656183	0.277193	3	0	5	0	0	0
SMIM2-IT1	ENSG00000235285	-4.39465	-3.31135	3.38943	0.0656183	0.277193	3	0	5	0	0	0
MIR122	ENSG00000267391	-4.39427	-3.31038	3.52262	0.0605391	0.258688	2	5	1	0	0	0
KRT18P8	ENSG00000264644	-4.38825	0.613889	165.54	7.39709e-38	7.30739e-36	69	119	88	4	6	3
MYH2	ENSG00000125414	-4.38426	0.641477	165.569	7.28973e-38	7.22028e-36	81	134	66	5	5	3
FAM9B	ENSG00000177138	-4.38304	-3.2387	3.50122	0.061326	0.261544	6	2	0	0	0	0
XRCC6P1	ENSG00000237417	-4.37952	0.286193	138.064	7.35202e-32	5.05645e-30	59	99	61	7	4	0
PHLDA2	ENSG00000181649	-4.36989	2.41943	353.273	1.07171e-78	4.16867e-76	233	355	380	11	21	14
RP11-4C20.3	ENSG00000232259	-4.36733	-3.31115	3.51768	0.06072	0.259298	3	4	1	0	0	0
KRT8P10	ENSG00000231203	-4.36294	-1.81848	25.05	5.59437e-07	5.66038e-06	9	18	16	0	0	2
LGALS12	ENSG00000133317	-4.35096	-1.82138	24.8324	6.2626e-07	6.29949e-06	13	12	17	0	0	2
TGM1	ENSG00000092295	-4.34967	5.25244	636.701	4.12958e-140	7.57971e-137	2117	2511	2190	124	106	100
CCR2	ENSG00000121807	-4.34756	0.255703	136.002	2.07487e-31	1.38329e-29	73	72	66	4	2	4
RP11-378G13.2	ENSG00000219951	-4.34552	-3.31198	3.45187	0.0631828	0.268333	4	1	2	0	0	0
RP11-6J21.2	ENSG00000237074	-4.34552	-3.31198	3.45187	0.0631828	0.268333	4	1	2	0	0	0
ANXA2P3	ENSG00000216740	-4.34197	-3.31205	3.32063	0.0684179	0.28712	4	0	3	0	0	0
AP000619.5	ENSG00000225678	-4.33653	-2.3019	12.5483	0.000396727	0.00272919	5	20	3	0	0	1
SHANK2	ENSG00000162105	-4.32918	-2.34489	12.4738	0.000412858	0.00283418	10	12	3	0	1	0
CTC-429C10.7	ENSG00000283285	-4.31203	0.40702	141.884	1.07652e-32	7.80606e-31	111	65	56	1	7	3
TUBA3C	ENSG00000198033	-4.30874	-3.31108	3.26637	0.0707164	0.29533	3	5	0	0	0	0
PLAC9	ENSG00000189129	-4.30343	3.20881	416.323	2.22995e-92	1.19069e-89	328	717	626	27	30	24
RP11-556I14.1	ENSG00000248373	-4.30099	-0.338598	88.3351	5.62001e-21	1.97778e-19	46	63	29	4	0	3
TEK	ENSG00000120156	-4.29625	-0.0588291	110.216	9.02053e-26	4.42535e-24	61	54	53	4	1	3
MUC5AC	ENSG00000215182	-4.29316	-3.38765	3.06456	0.0800192	0.328207	0	4	3	0	0	0
KCNIP1	ENSG00000182132	-4.28507	-3.38779	2.89665	0.0887667	0.358085	0	1	6	0	0	0
RP11-24F11.5	ENSG00000283646	-4.28303	2.56581	361.208	2.03077e-80	8.45937e-78	359	410	293	19	21	13
SLC7A4	ENSG00000099960	-4.279	-1.09829	50.7402	1.06042e-12	1.93248e-11	26	22	29	0	2	2
AC002984.2	ENSG00000267005	-4.27396	-2.42569	11.5021	0.000695416	0.00459258	9	6	9	0	0	1
NA	ENSG00000285244	-4.27326	-3.31185	3.21937	0.0727743	0.302581	4	4	0	0	0	0
CLDN5	ENSG00000184113	-4.27218	-3.38842	3.13516	0.0766235	0.316109	1	2	3	0	0	0
RP11-849I19.2	ENSG00000279416	-4.27218	-3.38842	3.13516	0.0766235	0.316109	1	2	3	0	0	0
PPP1R14D	ENSG00000166143	-4.27155	-1.84827	23.2836	1.39961e-06	1.35252e-05	12	9	19	1	0	1
Y_RNA	ENSG00000199550	-4.26872	-3.31275	3.16169	0.0753878	0.311846	5	0	2	0	0	0
KRT18P15	ENSG00000234737	-4.26761	0.453168	148.962	3.06619e-34	2.44691e-32	74	93	77	3	0	9
CRB2	ENSG00000148204	-4.26413	3.69348	461.794	3.08312e-102	2.13044e-99	818	769	724	40	38	40
NA	ENSG00000285954	-4.26373	-2.38353	11.8889	0.000564903	0.00378719	9	12	5	1	0	0
CGREF1	ENSG00000138028	-4.26044	-0.827369	61.7274	3.97772e-15	8.90025e-14	17	31	49	3	1	1
RPL12P18	ENSG00000213400	-4.25925	-3.31268	3.2193	0.0727772	0.302581	5	1	1	0	0	0
CTC-471C19.1	ENSG00000261037	-4.25925	-3.31268	3.2193	0.0727772	0.302581	5	1	1	0	0	0
SFN	ENSG00000175793	-4.25753	4.18045	503.028	3.57552e-111	3.08835e-108	795	1128	1321	49	49	69
KRT18P17	ENSG00000213943	-4.25521	-0.601663	73.3618	1.09209e-17	3.01145e-16	37	52	24	1	3	2
KCNIP4-IT1	ENSG00000280650	-4.24997	-2.38531	11.9079	0.000559158	0.00375167	10	6	8	0	1	0
NA	ENSG00000285588	-4.24831	-0.611234	73.6115	9.62429e-18	2.66266e-16	33	50	30	3	2	1
KRT18P28	ENSG00000176855	-4.24538	-1.16147	47.1585	6.57942e-12	1.11335e-10	17	37	21	0	3	1
RPL9P31	ENSG00000239659	-4.24479	-2.46454	10.8454	0.000990684	0.00636002	5	12	7	0	1	0
CORO2B	ENSG00000103647	-4.23764	-1.13112	48.2128	3.84364e-12	6.6634e-11	25	18	32	4	0	0
POM121L1P	ENSG00000183169	-4.23549	-3.38856	2.81294	0.0935093	0.374541	1	0	6	0	0	0
PTMAP8	ENSG00000243014	-4.22919	-3.38919	3.06869	0.0798166	0.327582	2	1	3	0	0	0
SLC18A3	ENSG00000187714	-4.22243	3.3956	424.102	4.58332e-94	2.56382e-91	389	725	777	30	28	40
COL24A1	ENSG00000171502	-4.22109	-3.38912	3.10883	0.0778717	0.320473	2	2	2	0	0	0
KRT18P65	ENSG00000215807	-4.22109	-3.38912	3.10883	0.0778717	0.320473	2	2	2	0	0	0
HNRNPCP3	ENSG00000259419	-4.22109	-3.38912	3.10883	0.0778717	0.320473	2	2	2	0	0	0
RP11-114H24.6	ENSG00000259792	-4.22109	-3.38912	3.10883	0.0778717	0.320473	2	2	2	0	0	0
WFDC21P	ENSG00000261040	-4.22034	1.08407	204.866	1.98257e-46	2.94057e-44	94	154	135	7	5	8
RP11-277P12.10	ENSG00000256288	-4.21935	-0.452653	80.1311	3.55315e-19	1.09436e-17	21	50	58	3	2	2
FAM69C	ENSG00000187773	-4.20855	-3.38926	2.88483	0.0894202	0.360374	2	0	5	0	0	0
MESTP1	ENSG00000220884	-4.20855	-3.38926	2.88483	0.0894202	0.360374	2	0	5	0	0	0
KRT18P54	ENSG00000250834	-4.20434	-2.42174	10.6864	0.00107956	0.00689065	4	17	5	0	0	1
UPK3BP1	ENSG00000242435	-4.20359	-0.289812	91.7135	1.02025e-21	3.81198e-20	47	51	43	3	2	3
ANGPT2	ENSG00000091879	-4.20316	-3.38829	2.96243	0.0852225	0.346332	1	5	1	0	0	0
ZG16B	ENSG00000162078	-4.20316	-3.38829	2.96243	0.0852225	0.346332	1	5	1	0	0	0
RPS24P13	ENSG00000233190	-4.20316	-3.38829	2.96243	0.0852225	0.346332	1	5	1	0	0	0
OR7E102P	ENSG00000168992	-4.20124	-3.38752	2.8018	0.0941615	0.376793	0	6	1	0	0	0
RP3-467K16.7	ENSG00000236045	-4.20124	-3.38752	2.8018	0.0941615	0.376793	0	6	1	0	0	0
GGTLC4P	ENSG00000230712	-4.18423	-3.38906	3.01172	0.082667	0.337554	2	4	1	0	0	0
RP11-302L19.3	ENSG00000273100	-4.18423	-3.38906	3.01172	0.082667	0.337554	2	4	1	0	0	0
IGFL2	ENSG00000204866	-4.18212	0.80943	174.396	8.66111e-40	9.42056e-38	79	90	145	4	5	8
SVOPL	ENSG00000157703	-4.18104	-1.90048	21.2248	4.08881e-06	3.73204e-05	6	17	18	1	1	0
SEMA4A	ENSG00000196189	-4.17062	-0.721504	67.0719	2.64374e-16	6.52437e-15	23	45	37	1	2	3
RNA5SP160	ENSG00000201736	-4.16797	-3.38989	2.98941	0.0838134	0.341452	3	1	2	0	0	0
RPL10P1	ENSG00000217026	-4.16797	-3.38989	2.98941	0.0838134	0.341452	3	1	2	0	0	0
KRT8P35	ENSG00000242841	-4.16797	-3.38989	2.98941	0.0838134	0.341452	3	1	2	0	0	0
RP11-8P11.4	ENSG00000276807	-4.16797	-3.38989	2.98941	0.0838134	0.341452	3	1	2	0	0	0
RP11-632P5.1	ENSG00000279205	-4.16797	-3.38989	2.98941	0.0838134	0.341452	3	1	2	0	0	0
HEG1	ENSG00000173706	-4.16533	5.557	631.564	5.3364e-139	9.21862e-136	2947	2794	2610	123	150	190
LINC01203	ENSG00000226985	-4.16218	-1.82649	22.1952	2.46572e-06	2.31496e-05	21	13	7	0	0	2
AC105339.1	ENSG00000228141	-4.15996	-3.38996	2.86047	0.0907834	0.365267	3	0	3	0	0	0
SCNN1A	ENSG00000111319	-4.14583	1.41805	234.302	7.73036e-53	1.45994e-50	141	189	149	10	8	8
MIR3681HG	ENSG00000224184	-4.14378	-3.38982	2.95781	0.0854664	0.347084	3	2	1	0	0	0
CA1	ENSG00000133742	-4.14022	-3.31338	2.86005	0.0908072	0.365288	6	1	0	0	0	0
RP11-245P10.6	ENSG00000270104	-4.14022	-3.31338	2.86005	0.0908072	0.365288	6	1	0	0	0	0
CCRL2	ENSG00000121797	-4.13406	4.41976	507.771	3.35597e-112	2.98656e-109	1218	1462	1126	74	70	68
XXbac-BPG170G13.32	ENSG00000272236	-4.12056	-3.38822	2.67797	0.101748	0.401356	1	6	0	0	0	0
RP11-240E2.2	ENSG00000213557	-4.11338	-3.38899	2.76704	0.0962267	0.383803	2	5	0	0	0	0
RP11-547C5.1	ENSG00000257849	-4.11338	-3.38899	2.76704	0.0962267	0.383803	2	5	0	0	0	0
MUC3A	ENSG00000169894	-4.10878	2.06466	294.715	5.62231e-66	1.61876e-63	194	280	276	17	9	16
OLFML1	ENSG00000183801	-4.10791	6.76801	761.483	4.38075e-167	1.11871e-163	6647	6498	6139	384	330	393
TRIM51EP	ENSG00000237706	-4.1005	-1.54554	31.3433	2.16681e-08	2.56226e-07	16	22	15	1	0	2
FGF1	ENSG00000113578	-4.09642	-1.23702	42.682	6.46623e-11	9.8879e-10	20	21	27	2	1	1
EGFL6	ENSG00000198759	-4.09558	-1.48605	31.7986	1.7141e-08	2.04671e-07	27	13	14	0	1	2
RP11-505P4.7	ENSG00000229862	-4.09064	-0.216568	92.4802	6.9278e-22	2.61506e-20	39	73	39	4	2	3
RP11-451L19.1	ENSG00000265644	-4.08663	-2.51102	9.79235	0.00175283	0.0107984	9	7	6	1	0	0
IL2RG	ENSG00000147168	-4.0863	-3.39066	2.74037	0.0978445	0.388856	4	0	2	0	0	0
DPPA5	ENSG00000203909	-4.0863	-3.39066	2.74037	0.0978445	0.388856	4	0	2	0	0	0
CTD-2560E9.3	ENSG00000254664	-4.0863	-3.39066	2.74037	0.0978445	0.388856	4	0	2	0	0	0
RNU6-37P	ENSG00000199562	-4.08418	-3.38976	2.7634	0.0964459	0.384442	3	4	0	0	0	0
TCEAL5	ENSG00000204065	-4.08418	-3.38976	2.7634	0.0964459	0.384442	3	4	0	0	0	0
LINC01356	ENSG00000215866	-4.08418	-3.38976	2.7634	0.0964459	0.384442	3	4	0	0	0	0
KRTAP9-7	ENSG00000180386	-4.07837	-3.39059	2.79757	0.09441	0.377659	4	1	1	0	0	0
KRT18	ENSG00000111057	-4.07531	11.0507	1318.15	5.08098e-287	1.49216e-282	95328	142638	137190	6525	6129	9404
RORC	ENSG00000143365	-4.07031	-2.59887	8.77811	0.00304928	0.0178689	3	8	9	0	0	1
RP11-20D14.6	ENSG00000249790	-4.06874	0.216384	123.387	1.1857e-28	6.75479e-27	78	61	63	5	1	6
SLC17A4	ENSG00000146039	-4.06769	0.819285	171.234	4.23706e-39	4.48403e-37	105	121	87	10	2	6
ZFHX4-AS1	ENSG00000253661	-4.056	2.47715	330.329	1.02911e-73	3.5348e-71	347	315	327	17	14	28
KLHDC7A	ENSG00000179023	-4.05125	1.07927	195.75	1.91939e-44	2.56216e-42	112	155	110	2	10	10
OR4N2	ENSG00000176294	-4.05121	-3.47079	2.53126	0.111614	0.433975	0	2	3	0	0	0
RNA5SP464	ENSG00000252060	-4.05121	-3.47079	2.53126	0.111614	0.433975	0	2	3	0	0	0
MYBPC3	ENSG00000134571	-4.04084	-3.47085	2.43841	0.118399	0.455085	0	1	5	0	0	0
CCDC73	ENSG00000186714	-4.04084	-3.47085	2.43841	0.118399	0.455085	0	1	5	0	0	0
RP1-276E15.1	ENSG00000254686	-4.04084	-3.47085	2.43841	0.118399	0.455085	0	1	5	0	0	0
SYT8	ENSG00000149043	-4.04044	-2.55352	9.08949	0.00257138	0.0152771	5	5	11	0	1	0
VDR	ENSG00000111424	-4.03706	3.99705	452.641	2.9717e-100	2.00624e-97	949	1017	858	82	43	48
FCMR	ENSG00000162894	-4.0344	-1.26931	40.087	2.43769e-10	3.54137e-09	12	25	31	3	1	0
SSX1	ENSG00000126752	-4.03108	-3.39052	2.66866	0.102345	0.403221	4	2	0	0	0	0
AC027612.4	ENSG00000223703	-4.02846	-3.31414	2.5197	0.112434	0.436743	7	0	0	0	0	0
LINC01192	ENSG00000241369	-4.02788	-3.47072	2.50716	0.113333	0.439553	0	4	2	0	0	0
ALDH1L1-AS2	ENSG00000246022	-4.02788	-3.47072	2.50716	0.113333	0.439553	0	4	2	0	0	0
SYNPO2L	ENSG00000166317	-4.01912	-1.61697	28.6046	8.89365e-08	9.81947e-07	17	15	17	0	2	1
KRTAP2-2	ENSG00000214518	-4.01532	-3.47156	2.53808	0.111133	0.432513	1	1	3	0	0	0
GCGR	ENSG00000215644	-4.01532	-3.47156	2.53808	0.111133	0.432513	1	1	3	0	0	0
KRT18P25	ENSG00000249064	-4.01532	-3.47156	2.53808	0.111133	0.432513	1	1	3	0	0	0
RMST	ENSG00000255794	-4.01532	-3.47156	2.53808	0.111133	0.432513	1	1	3	0	0	0
RP11-449G16.1	ENSG00000273035	-4.01532	-3.47156	2.53808	0.111133	0.432513	1	1	3	0	0	0
EPHA2	ENSG00000142627	-4.01264	6.1564	663.595	6.29891e-146	1.23322e-142	4084	4299	4195	248	303	225
LINC01366	ENSG00000235172	-4.00896	-3.47149	2.57773	0.10838	0.423727	1	2	2	0	0	0
RP1-69M21.2	ENSG00000235643	-4.00896	-3.47149	2.57773	0.10838	0.423727	1	2	2	0	0	0
CTD-2314B22.1	ENSG00000258314	-4.00896	-3.47149	2.57773	0.10838	0.423727	1	2	2	0	0	0
RP11-125H8.1	ENSG00000258988	-4.00265	-1.59653	28.4658	9.55459e-08	1.05092e-06	22	15	13	1	0	2
COLGALT2	ENSG00000198756	-3.99808	1.13058	197.615	7.52842e-45	1.03313e-42	133	145	110	8	8	8
NTM	ENSG00000182667	-3.99801	3.41517	401.797	3.15751e-89	1.55845e-86	628	659	601	51	27	40
TGFBI	ENSG00000120708	-3.99513	2.52562	323.284	3.48794e-72	1.15092e-69	241	493	297	20	21	21
RPL5P22	ENSG00000239198	-3.99281	-3.47092	2.21682	0.136517	0.511797	0	0	6	0	0	0
KRT18P38	ENSG00000214012	-3.98976	-2.55518	8.8457	0.00293839	0.017269	8	9	3	1	0	0
CACNA1G	ENSG00000006283	-3.98926	-2.59983	8.62942	0.00330841	0.0192453	5	6	9	0	1	0
TBC1D28	ENSG00000189375	-3.98911	-2.64756	8.10941	0.00440437	0.025016	4	6	9	0	0	1
RP11-632K5.2	ENSG00000255440	-3.98359	-3.47162	2.35826	0.124624	0.474848	1	0	5	0	0	0
TRIML2	ENSG00000179046	-3.98178	2.97566	364.424	4.06964e-81	1.71964e-78	383	504	509	19	39	30
RP11-27M24.2	ENSG00000260310	-3.98	-3.39136	2.51608	0.112693	0.437652	5	0	1	0	0	0
RP11-10O17.1	ENSG00000260103	-3.97884	0.633616	151.015	1.09258e-34	8.93773e-33	78	93	103	3	10	4
KIAA1755	ENSG00000149633	-3.97883	0.157191	115.295	6.97819e-27	3.64324e-25	41	83	74	6	3	3
ARL14	ENSG00000179674	-3.97788	-1.3127	37.7414	8.10282e-10	1.11509e-08	18	32	15	1	1	2
CTD-2128A3.2	ENSG00000258902	-3.97097	-2.55433	8.55196	0.00345216	0.0200121	6	2	13	0	1	0
MYEOV	ENSG00000172927	-3.96848	2.91573	358.45	8.05741e-80	3.28647e-77	477	426	430	31	20	34
SLC7A14	ENSG00000013293	-3.968	-3.47065	2.36453	0.124124	0.473342	0	5	1	0	0	0
CCDC33	ENSG00000140481	-3.968	-3.47065	2.36453	0.124124	0.473342	0	5	1	0	0	0
MIR3179-1	ENSG00000257264	-3.968	-3.47065	2.36453	0.124124	0.473342	0	5	1	0	0	0
KRT18P29	ENSG00000213958	-3.96695	-2.60099	8.35273	0.00385178	0.0221213	7	9	3	0	1	0
FGF18	ENSG00000156427	-3.96594	2.34866	308.366	6.07335e-69	1.87746e-66	263	352	289	29	10	18
KRT18P11	ENSG00000215089	-3.96529	-0.0994563	98.2142	3.83431e-23	1.57378e-21	38	59	66	4	3	3
HPN	ENSG00000105707	-3.96512	-3.47142	2.48381	0.115026	0.444274	1	4	1	0	0	0
LYPD6B	ENSG00000150556	-3.96512	-3.47142	2.48381	0.115026	0.444274	1	4	1	0	0	0
SDCCAG3P2	ENSG00000181101	-3.96512	-3.47142	2.48381	0.115026	0.444274	1	4	1	0	0	0
TPT1P5	ENSG00000214108	-3.96512	-3.47142	2.48381	0.115026	0.444274	1	4	1	0	0	0
RP5-1172A22.1	ENSG00000233521	-3.96512	-3.47142	2.48381	0.115026	0.444274	1	4	1	0	0	0
PKMP4	ENSG00000254023	-3.96512	-3.47142	2.48381	0.115026	0.444274	1	4	1	0	0	0
RP11-35J10.6	ENSG00000275612	-3.96512	-3.47142	2.48381	0.115026	0.444274	1	4	1	0	0	0
RP11-334A14.8	ENSG00000235563	-3.96119	0.598713	146.901	8.6419e-34	6.72294e-32	100	83	81	2	3	12
KRT18P13	ENSG00000214417	-3.96053	-1.36526	34.3208	4.68599e-09	5.90499e-08	6	35	23	1	0	3
SSTR1	ENSG00000139874	-3.95967	-3.47226	2.51447	0.112808	0.437865	2	1	2	0	0	0
LGALS9B	ENSG00000170298	-3.95967	-3.47226	2.51447	0.112808	0.437865	2	1	2	0	0	0
AC092573.2	ENSG00000236391	-3.95967	-3.47226	2.51447	0.112808	0.437865	2	1	2	0	0	0
FAM25BP	ENSG00000273225	-3.95967	-3.47226	2.51447	0.112808	0.437865	2	1	2	0	0	0
AL360294.1	ENSG00000279261	-3.95967	-3.47226	2.51447	0.112808	0.437865	2	1	2	0	0	0
GAL3ST3	ENSG00000175229	-3.95826	-2.60119	8.54901	0.00345777	0.0200387	7	6	7	0	1	0
RP11-95I16.6	ENSG00000278484	-3.95276	-2.60108	8.52266	0.00350817	0.0203127	7	6	7	1	0	0
KRT8P32	ENSG00000250221	-3.95197	-0.000749777	103.841	2.24454e-24	1.00253e-22	43	83	50	2	3	6
NA	ENSG00000285216	-3.95065	-2.02258	17.1431	3.46909e-05	0.000279272	6	20	10	2	0	0
FGD3	ENSG00000127084	-3.94955	1.26069	203.526	3.88254e-46	5.61677e-44	169	162	92	8	12	7
THAP12P8	ENSG00000223963	-3.94554	0.796934	162.106	4.15119e-37	3.87016e-35	120	80	103	5	10	4
IGSF23	ENSG00000216588	-3.94508	-0.126648	95.5416	1.47718e-22	5.85439e-21	38	72	50	3	1	6
KLRC3	ENSG00000205810	-3.94458	-3.47232	2.38785	0.122284	0.467388	2	0	3	0	0	0
MROH3P	ENSG00000233217	-3.94458	-3.47232	2.38785	0.122284	0.467388	2	0	3	0	0	0
CTD-2532D12.4	ENSG00000263574	-3.93837	-2.59884	8.45027	0.00365058	0.0210688	4	9	7	1	0	0
KB-1410C5.3	ENSG00000253282	-3.93362	-2.59816	8.36729	0.00382106	0.0219663	3	9	8	1	0	0
CXCL5	ENSG00000163735	-3.93282	-3.47219	2.4843	0.11499	0.444274	2	2	1	0	0	0
AP002856.5	ENSG00000231698	-3.93282	-3.47219	2.4843	0.11499	0.444274	2	2	1	0	0	0
RNF223	ENSG00000237330	-3.93282	-3.47219	2.4843	0.11499	0.444274	2	2	1	0	0	0
RP3-454B23.1	ENSG00000255775	-3.93282	-3.47219	2.4843	0.11499	0.444274	2	2	1	0	0	0
CCL20	ENSG00000115009	-3.93275	-0.919712	54.2898	1.74121e-13	3.40901e-12	22	34	32	1	3	2
KCNN4	ENSG00000104783	-3.92977	5.97052	614.676	2.40303e-135	3.71427e-132	2956	4465	3614	327	205	191
TRPM2	ENSG00000142185	-3.92563	3.791	417.573	1.19501e-92	6.43933e-90	612	998	841	47	49	61
DIRC3	ENSG00000231672	-3.9248	-1.38963	34.7175	3.82234e-09	4.8689e-08	11	25	25	2	0	2
GKN1	ENSG00000169605	-3.92108	-1.7187	24.7457	6.5507e-07	6.57477e-06	18	12	15	0	0	3
RP11-244F12.3	ENSG00000259498	-3.91928	-2.69636	7.39024	0.00655885	0.0358291	3	6	9	0	0	1
LGALS14	ENSG00000006659	-3.90437	-2.5968	7.94042	0.00483507	0.0272306	1	9	10	1	0	0
RP3-398G3.5	ENSG00000226193	-3.8918	-2.69488	7.16291	0.00744367	0.0401768	2	11	6	0	1	0
KRT8P45	ENSG00000224520	-3.87755	0.14763	112.316	3.13039e-26	1.57688e-24	59	80	54	4	7	3
PDE6A	ENSG00000132915	-3.87628	0.958577	174.258	9.27911e-40	1.00741e-37	105	141	97	13	4	6
NPM1P35	ENSG00000255213	-3.87569	-3.47135	2.24587	0.133974	0.50384	1	5	0	0	0	0
RP5-1186P10.2	ENSG00000273069	-3.87569	-3.47135	2.24587	0.133974	0.50384	1	5	0	0	0	0
RP4-595K12.1	ENSG00000213579	-3.87349	-3.47303	2.31273	0.128321	0.486882	3	0	2	0	0	0
CTB-43E15.1	ENSG00000253959	-3.87349	-3.47303	2.31273	0.128321	0.486882	3	0	2	0	0	0
C2orf48	ENSG00000163009	-3.86923	-0.189822	90.0599	2.35172e-21	8.49498e-20	40	60	51	4	6	1
RDH8	ENSG00000080511	-3.86827	-3.47296	2.36953	0.123727	0.471951	3	1	1	0	0	0
CYP11A1	ENSG00000140459	-3.86827	-3.47296	2.36953	0.123727	0.471951	3	1	1	0	0	0
RP11-713H12.1	ENSG00000244604	-3.86827	-3.47296	2.36953	0.123727	0.471951	3	1	1	0	0	0
OR10V3P	ENSG00000254743	-3.86827	-3.47296	2.36953	0.123727	0.471951	3	1	1	0	0	0
HSD3B1	ENSG00000203857	-3.86803	0.0329716	104.938	1.29091e-24	5.90512e-23	54	61	62	4	3	5
IGFBP5	ENSG00000115461	-3.8625	-0.469284	72.3297	1.8418e-17	4.98057e-16	44	25	53	3	1	4
CRLF2	ENSG00000205755	-3.85985	-3.47058	2.0882	0.148444	0.548389	0	6	0	0	0	0
RP5-1057B20.3	ENSG00000277550	-3.85956	-3.47212	2.29508	0.129787	0.49124	2	4	0	0	0	0
H2AFX	ENSG00000188486	-3.85672	6.84463	695.257	8.9818e-153	2.02902e-149	5393	7571	7202	490	412	463
GUCA1B	ENSG00000112599	-3.85319	-0.00673918	101.183	8.57479e-24	3.69238e-22	50	48	73	2	4	6
LINC00911	ENSG00000259107	-3.84973	1.08977	184.812	4.64105e-42	5.63206e-40	95	156	127	9	9	8
RP1-205F14P.1	ENSG00000280445	-3.84862	-2.59847	7.39312	0.00654836	0.0357817	3	15	2	0	0	1
DYNAP	ENSG00000178690	-3.84441	0.281399	120.81	4.34024e-28	2.40041e-26	69	75	67	6	1	8
GRIN2B	ENSG00000273079	-3.84431	0.00469504	101.51	7.27191e-24	3.15214e-22	62	46	64	7	1	4
GBP5	ENSG00000154451	-3.84248	-2.64962	7.38433	0.00658041	0.0359268	8	8	2	0	1	0
CIB3	ENSG00000141977	-3.84147	-0.766051	59.2231	1.41864e-14	3.04769e-13	29	41	27	4	1	2
RP5-1066H13.4	ENSG00000229528	-3.83942	-2.69766	7.31137	0.00685295	0.0372796	5	7	6	0	0	1
C15orf48	ENSG00000166920	-3.83857	1.06645	181.001	3.14419e-41	3.70088e-39	88	121	162	10	6	10
RPSAP43	ENSG00000216471	-3.83346	-2.64711	7.18991	0.0073325	0.0396716	4	2	13	1	0	0
MMP19	ENSG00000123342	-3.83097	-1.47186	30.3692	3.57899e-08	4.13967e-07	7	22	29	1	2	1
GJB3	ENSG00000188910	-3.82925	0.842755	161.78	4.88845e-37	4.54309e-35	80	130	108	7	10	5
WNT7A	ENSG00000154764	-3.82839	2.28939	289.422	7.95114e-65	2.2345e-62	236	313	315	30	13	18
CAPSL	ENSG00000152611	-3.82464	-3.39206	2.16805	0.140908	0.525507	6	0	0	0	0	0
AC005150.1	ENSG00000248431	-3.82464	-3.39206	2.16805	0.140908	0.525507	6	0	0	0	0	0
NA	ENSG00000285051	-3.82103	-2.69693	6.86563	0.00878807	0.0467247	5	11	2	0	1	0
RP11-235D19.4	ENSG00000283324	-3.81899	-2.15486	14.0388	0.000179162	0.00129738	3	15	14	1	0	1
FMO3	ENSG00000007933	-3.81172	-3.47289	2.24406	0.134131	0.504333	3	2	0	0	0	0
CSTF3-AS1	ENSG00000247151	-3.81172	-3.47289	2.24406	0.134131	0.504333	3	2	0	0	0	0
FOXC2-AS1	ENSG00000260944	-3.81172	-3.47289	2.24406	0.134131	0.504333	3	2	0	0	0	0
KRT18P10	ENSG00000214207	-3.8113	-0.48071	71.663	2.58162e-17	6.91435e-16	28	52	42	6	0	3
Metazoa_SRP	ENSG00000278100	-3.81009	-2.1287	14.6217	0.000131463	0.000971256	14	8	8	1	0	1
LINC01040	ENSG00000226037	-3.80225	-2.12774	14.6178	0.000131736	0.00097303	12	13	6	0	0	2
GAS6-AS1	ENSG00000233695	-3.79525	-0.818916	56.3881	5.99064e-14	1.22259e-12	25	33	37	3	3	1
IL4I1	ENSG00000104951	-3.79279	-1.79266	22.2208	2.43303e-06	2.2872e-05	12	15	15	1	2	0
EBLN1	ENSG00000223601	-3.78067	-2.69856	7.0679	0.00784879	0.0421966	7	6	5	0	1	0
OR10A6	ENSG00000279000	-3.78046	-2.69909	7.06894	0.00784423	0.0421771	7	6	5	0	0	1
RP11-158I23.1	ENSG00000248607	-3.77959	-2.12875	14.4307	0.000145488	0.00106882	14	9	7	0	1	1
RP11-345J18.2	ENSG00000274307	-3.77256	0.404149	126.26	2.79217e-29	1.6532e-27	74	76	80	9	6	3
RP11-151A10.3	ENSG00000282787	-3.76913	-2.69695	7.05783	0.007893	0.0424111	5	8	5	1	0	0
SAA1	ENSG00000173432	-3.76466	0.464886	129.542	5.35262e-30	3.30933e-28	60	85	97	6	7	5
RP11-644C3.1	ENSG00000232461	-3.76162	-3.47373	2.12824	0.144609	0.537061	4	0	1	0	0	0
ERMN	ENSG00000136541	-3.75879	-2.60598	7.03648	0.00798764	0.0428726	12	2	3	0	0	1
LOXL1	ENSG00000129038	-3.75266	-1.03352	46.5925	8.78181e-12	1.46701e-10	27	27	24	3	1	2
VIT	ENSG00000205221	-3.75258	4.24859	427.868	6.99093e-95	4.06547e-92	1196	1036	1086	74	75	94
FAM49A	ENSG00000197872	-3.75185	-2.1963	13.477	0.000241613	0.00171743	10	12	7	0	0	2
PDLIM2	ENSG00000120913	-3.74855	5.58231	542.101	1.23053e-119	1.47501e-116	2525	2993	2844	208	223	185
KRT3	ENSG00000186442	-3.74729	-2.69688	6.87437	0.00874517	0.0465176	5	9	3	1	0	0
MEDAG	ENSG00000102802	-3.74693	-3.55892	1.98183	0.159201	0.578271	0	1	3	0	0	0
RP11-654E17.2	ENSG00000226774	-3.74693	-3.55892	1.98183	0.159201	0.578271	0	1	3	0	0	0
RP11-366M4.1	ENSG00000240674	-3.74693	-3.55892	1.98183	0.159201	0.578271	0	1	3	0	0	0
RP11-96B2.1	ENSG00000255325	-3.74693	-3.55892	1.98183	0.159201	0.578271	0	1	3	0	0	0
RP11-114F10.3	ENSG00000257438	-3.74693	-3.55892	1.98183	0.159201	0.578271	0	1	3	0	0	0
CTD-2595P9.4	ENSG00000275155	-3.74693	-3.55892	1.98183	0.159201	0.578271	0	1	3	0	0	0
RP11-677M24.1	ENSG00000277945	-3.74693	-3.55892	1.98183	0.159201	0.578271	0	1	3	0	0	0
MUC13	ENSG00000173702	-3.74343	-3.55885	2.01995	0.155247	0.567242	0	2	2	0	0	0
FAM133CP	ENSG00000183055	-3.74343	-3.55885	2.01995	0.155247	0.567242	0	2	2	0	0	0
RNU6-1216P	ENSG00000199460	-3.74343	-3.55885	2.01995	0.155247	0.567242	0	2	2	0	0	0
TRERNA1	ENSG00000231265	-3.74343	-3.55885	2.01995	0.155247	0.567242	0	2	2	0	0	0
RN7SL704P	ENSG00000241693	-3.74343	-3.55885	2.01995	0.155247	0.567242	0	2	2	0	0	0
HNRNPA1P55	ENSG00000249920	-3.74343	-3.55885	2.01995	0.155247	0.567242	0	2	2	0	0	0
RP11-697E2.11	ENSG00000275345	-3.74343	-3.55885	2.01995	0.155247	0.567242	0	2	2	0	0	0
RP11-139E19.3	ENSG00000278351	-3.74343	-3.55885	2.01995	0.155247	0.567242	0	2	2	0	0	0
TDO2	ENSG00000151790	-3.74021	-2.79992	5.99802	0.0143234	0.0724933	2	6	8	0	0	1
RP11-389C8.2	ENSG00000261269	-3.73983	-2.7471	6.46001	0.0110342	0.0573077	3	5	9	0	1	0
RP11-206M11.7	ENSG00000244468	-3.7387	0.28675	117.255	2.59993e-27	1.38573e-25	60	75	78	5	7	4
KRT8P31	ENSG00000250148	-3.73589	-1.81935	20.462	6.0885e-06	5.42241e-05	10	8	23	0	3	0
SAA2	ENSG00000134339	-3.73303	-2.16173	13.5402	0.000233617	0.00166382	12	13	5	0	1	1
KRT38	ENSG00000171360	-3.72636	-3.47366	2.08974	0.148294	0.547973	4	1	0	0	0	0
CICP17	ENSG00000227233	-3.72636	-3.47366	2.08974	0.148294	0.547973	4	1	0	0	0	0
PSMC1P4	ENSG00000248781	-3.72636	-3.47366	2.08974	0.148294	0.547973	4	1	0	0	0	0
KB-1562D12.1	ENSG00000254024	-3.72636	-3.47366	2.08974	0.148294	0.547973	4	1	0	0	0	0
ZNF123P	ENSG00000255259	-3.72636	-3.47366	2.08974	0.148294	0.547973	4	1	0	0	0	0
RP11-114H23.2	ENSG00000258088	-3.72636	-3.47366	2.08974	0.148294	0.547973	4	1	0	0	0	0
LAMP3	ENSG00000078081	-3.72418	4.31717	428.778	4.43679e-95	2.63227e-92	1250	1168	1057	102	79	79
KCNJ15	ENSG00000157551	-3.72331	-1.52434	28.8579	7.80347e-08	8.68063e-07	18	17	18	2	1	1
DOK7	ENSG00000175920	-3.72042	4.45884	433.722	3.75819e-96	2.29935e-93	1032	1614	1200	126	84	78
FGFBP1	ENSG00000137440	-3.72006	1.51774	213.678	2.38816e-48	3.84297e-46	133	177	193	7	12	19
SDPR	ENSG00000168497	-3.71228	1.66077	221.279	5.28372e-50	9.02149e-48	247	167	135	18	8	14
PEG3	ENSG00000198300	-3.70516	-3.55963	2.02687	0.154541	0.565403	1	1	2	0	0	0
ANKRD35	ENSG00000198483	-3.70516	-3.55963	2.02687	0.154541	0.565403	1	1	2	0	0	0
MIR26A2	ENSG00000207789	-3.70516	-3.55963	2.02687	0.154541	0.565403	1	1	2	0	0	0
RP11-129H15.1	ENSG00000220326	-3.70516	-3.55963	2.02687	0.154541	0.565403	1	1	2	0	0	0
RPL31P12	ENSG00000227207	-3.70516	-3.55963	2.02687	0.154541	0.565403	1	1	2	0	0	0
RP11-215P8.4	ENSG00000250564	-3.70516	-3.55963	2.02687	0.154541	0.565403	1	1	2	0	0	0
AP000997.1	ENSG00000255599	-3.70516	-3.55963	2.02687	0.154541	0.565403	1	1	2	0	0	0
RP11-973F15.2	ENSG00000263443	-3.70516	-3.55963	2.02687	0.154541	0.565403	1	1	2	0	0	0
RP13-753N3.1	ENSG00000263531	-3.70516	-3.55963	2.02687	0.154541	0.565403	1	1	2	0	0	0
CTD-3116E22.8	ENSG00000277587	-3.70516	-3.55963	2.02687	0.154541	0.565403	1	1	2	0	0	0
SEMA3B	ENSG00000012171	-3.70321	6.00092	568.321	2.58872e-125	3.45565e-122	3126	3899	4114	286	206	366
KRT8	ENSG00000170421	-3.70093	11.734	1243.19	6.60396e-271	1.29295e-266	167136	213406	211418	14224	12333	18890
FSTL4	ENSG00000053108	-3.69728	-3.55899	1.80901	0.17863	0.630898	0	0	5	0	0	0
CDH20	ENSG00000101542	-3.69728	-3.55899	1.80901	0.17863	0.630898	0	0	5	0	0	0
ZNF847P	ENSG00000215812	-3.69728	-3.55899	1.80901	0.17863	0.630898	0	0	5	0	0	0
RP11-360A18.1	ENSG00000225960	-3.69728	-3.55899	1.80901	0.17863	0.630898	0	0	5	0	0	0
CES1P1	ENSG00000228695	-3.69728	-3.55899	1.80901	0.17863	0.630898	0	0	5	0	0	0
RNU7-45P	ENSG00000238829	-3.69728	-3.55899	1.80901	0.17863	0.630898	0	0	5	0	0	0
RP11-166A12.1	ENSG00000251538	-3.69728	-3.55899	1.80901	0.17863	0.630898	0	0	5	0	0	0
RP11-20J1.1	ENSG00000254754	-3.69728	-3.55899	1.80901	0.17863	0.630898	0	0	5	0	0	0
RP11-746P2.6	ENSG00000277544	-3.69728	-3.55899	1.80901	0.17863	0.630898	0	0	5	0	0	0
RP11-299L17.3	ENSG00000258675	-3.69637	-2.7476	6.48629	0.0108722	0.0565414	4	6	7	1	0	0
CCT5P2	ENSG00000230584	-3.69407	-2.69944	6.63216	0.0100166	0.0525571	8	2	7	0	1	0
RP11-373E16.4	ENSG00000239739	-3.69253	-1.87528	19.4303	1.04431e-05	8.99773e-05	10	18	11	1	2	0
MYL2	ENSG00000111245	-3.68891	-3.55879	1.92972	0.164792	0.593442	0	4	1	0	0	0
XKR3	ENSG00000172967	-3.68891	-3.55879	1.92972	0.164792	0.593442	0	4	1	0	0	0
CES1	ENSG00000198848	-3.68891	-3.55879	1.92972	0.164792	0.593442	0	4	1	0	0	0
BTNL10	ENSG00000215811	-3.68891	-3.55879	1.92972	0.164792	0.593442	0	4	1	0	0	0
AC091153.4	ENSG00000235085	-3.68891	-3.55879	1.92972	0.164792	0.593442	0	4	1	0	0	0
RPL32P26	ENSG00000241941	-3.68891	-3.55879	1.92972	0.164792	0.593442	0	4	1	0	0	0
RP11-329B9.5	ENSG00000272922	-3.68891	-3.55879	1.92972	0.164792	0.593442	0	4	1	0	0	0
RP11-361L15.5	ENSG00000280334	-3.68891	-3.55879	1.92972	0.164792	0.593442	0	4	1	0	0	0
FAM26E	ENSG00000178033	-3.68779	-1.82514	20.1066	7.33129e-06	6.45679e-05	18	13	9	1	0	2
PLAUR	ENSG00000011422	-3.68621	7.17622	676.559	9.9042e-149	2.07758e-145	7341	9615	8195	683	694	553
RPL13AP20	ENSG00000234498	-3.68431	1.25685	189.526	4.35864e-43	5.4819e-41	113	160	148	13	9	9
CD79A	ENSG00000105369	-3.68365	-2.80211	5.9356	0.0148395	0.0748022	5	4	7	0	0	1
SUSD2	ENSG00000099994	-3.68032	6.66698	627.432	4.17825e-138	7.0117e-135	5041	6707	5925	447	396	518
TRPM1	ENSG00000134160	-3.67934	-3.55969	1.90516	0.167504	0.601256	1	0	3	0	0	0
RP11-115L11.1	ENSG00000214846	-3.67934	-3.55969	1.90516	0.167504	0.601256	1	0	3	0	0	0
GPAA1P2	ENSG00000230596	-3.67934	-3.55969	1.90516	0.167504	0.601256	1	0	3	0	0	0
HIGD1AP15	ENSG00000237005	-3.67934	-3.55969	1.90516	0.167504	0.601256	1	0	3	0	0	0
RP11-292E2.2	ENSG00000241912	-3.67934	-3.55969	1.90516	0.167504	0.601256	1	0	3	0	0	0
RP11-725G5.3	ENSG00000258615	-3.67934	-3.55969	1.90516	0.167504	0.601256	1	0	3	0	0	0
TNC	ENSG00000041982	-3.67463	-3.55956	1.9979	0.15752	0.573472	1	2	1	0	0	0
SEZ6L	ENSG00000100095	-3.67463	-3.55956	1.9979	0.15752	0.573472	1	2	1	0	0	0
OR12D3	ENSG00000112462	-3.67463	-3.55956	1.9979	0.15752	0.573472	1	2	1	0	0	0
RP11-532L16.1	ENSG00000213045	-3.67463	-3.55956	1.9979	0.15752	0.573472	1	2	1	0	0	0
RPL23AP48	ENSG00000219135	-3.67463	-3.55956	1.9979	0.15752	0.573472	1	2	1	0	0	0
RPSAP14	ENSG00000233984	-3.67463	-3.55956	1.9979	0.15752	0.573472	1	2	1	0	0	0
KRT18P21	ENSG00000250363	-3.67463	-3.55956	1.9979	0.15752	0.573472	1	2	1	0	0	0
RP11-456I15.2	ENSG00000255928	-3.67463	-3.55956	1.9979	0.15752	0.573472	1	2	1	0	0	0
CTD-2311M21.5	ENSG00000277718	-3.67463	-3.55956	1.9979	0.15752	0.573472	1	2	1	0	0	0
CASP1	ENSG00000137752	-3.67444	3.1619	340.524	6.28512e-76	2.27874e-73	511	574	478	48	37	36
RP11-798K3.2	ENSG00000259347	-3.67431	-2.74747	6.36786	0.0116219	0.0600204	4	8	5	1	0	0
HNMT	ENSG00000150540	-3.67373	-2.26626	11.998	0.000532755	0.00359052	7	14	7	0	1	1
XXYLT1-AS2	ENSG00000230266	-3.66025	-1.85109	19.2369	1.1556e-05	9.91733e-05	16	7	16	2	1	0
S100A3	ENSG00000188015	-3.66022	3.38024	349.856	5.91624e-78	2.25643e-75	436	746	643	50	38	52
P2RX6	ENSG00000099957	-3.63727	0.979404	163.896	1.68886e-37	1.62615e-35	97	121	127	8	10	9
TMEM40	ENSG00000088726	-3.63706	4.57243	431.291	1.26504e-95	7.66004e-93	1152	1529	1459	114	99	114
WDR66	ENSG00000158023	-3.6343	3.90459	383.924	2.38444e-85	1.10276e-82	873	953	778	71	71	65
RP1-159A19.4	ENSG00000237429	-3.63364	-1.59126	26.1834	3.10973e-07	3.24249e-06	14	21	15	2	1	1
RP11-478P10.1	ENSG00000249584	-3.63321	-2.85577	5.3179	0.0211091	0.102534	3	4	8	0	0	1
TNS2	ENSG00000111077	-3.62522	4.74895	442.903	3.8405e-98	2.53451e-95	1343	1638	1690	121	132	119
SMOC2	ENSG00000112562	-3.61709	-3.5604	1.88286	0.170012	0.607436	2	0	2	0	0	0
DRICH1	ENSG00000189269	-3.61709	-3.5604	1.88286	0.170012	0.607436	2	0	2	0	0	0
SLC30A10	ENSG00000196660	-3.61709	-3.5604	1.88286	0.170012	0.607436	2	0	2	0	0	0
RP11-315I14.2	ENSG00000233906	-3.61709	-3.5604	1.88286	0.170012	0.607436	2	0	2	0	0	0
RN7SL34P	ENSG00000239868	-3.61709	-3.5604	1.88286	0.170012	0.607436	2	0	2	0	0	0
CTC-428G20.2	ENSG00000249791	-3.61709	-3.5604	1.88286	0.170012	0.607436	2	0	2	0	0	0
RP5-827E24.1	ENSG00000277270	-3.61709	-3.5604	1.88286	0.170012	0.607436	2	0	2	0	0	0
ABCC9	ENSG00000069431	-3.61604	-3.56033	1.93747	0.163946	0.591362	2	1	1	0	0	0
MTHFD2P7	ENSG00000181260	-3.61604	-3.56033	1.93747	0.163946	0.591362	2	1	1	0	0	0
NPSR1	ENSG00000187258	-3.61604	-3.56033	1.93747	0.163946	0.591362	2	1	1	0	0	0
C6orf15	ENSG00000204542	-3.61604	-3.56033	1.93747	0.163946	0.591362	2	1	1	0	0	0
RNU6-42P	ENSG00000206892	-3.61604	-3.56033	1.93747	0.163946	0.591362	2	1	1	0	0	0
KRTAP3-1	ENSG00000212901	-3.61604	-3.56033	1.93747	0.163946	0.591362	2	1	1	0	0	0
XX-FW80269A6.1	ENSG00000214915	-3.61604	-3.56033	1.93747	0.163946	0.591362	2	1	1	0	0	0
RP11-242F24.1	ENSG00000228750	-3.61604	-3.56033	1.93747	0.163946	0.591362	2	1	1	0	0	0
ACTG1P23	ENSG00000230362	-3.61604	-3.56033	1.93747	0.163946	0.591362	2	1	1	0	0	0
AC114765.2	ENSG00000235337	-3.61604	-3.56033	1.93747	0.163946	0.591362	2	1	1	0	0	0
RP11-497G19.3	ENSG00000258249	-3.61604	-3.56033	1.93747	0.163946	0.591362	2	1	1	0	0	0
CTD-2311M21.3	ENSG00000261821	-3.61604	-3.56033	1.93747	0.163946	0.591362	2	1	1	0	0	0
RP11-6N17.1	ENSG00000264243	-3.61604	-3.56033	1.93747	0.163946	0.591362	2	1	1	0	0	0
RP11-317J9.1	ENSG00000280083	-3.61604	-3.56033	1.93747	0.163946	0.591362	2	1	1	0	0	0
HNRNPA1P30	ENSG00000233780	-3.61267	-1.15969	39.0525	4.13963e-10	5.87298e-09	12	25	35	2	4	0
VTN	ENSG00000109072	-3.60891	4.47718	418.939	6.03893e-93	3.29689e-90	1125	1458	1285	121	91	100
CCBE1	ENSG00000183287	-3.60703	1.79137	226.945	3.08765e-51	5.54597e-49	152	226	229	11	16	22
KRT8P36	ENSG00000240668	-3.60206	5.10136	466.215	3.39396e-103	2.40174e-100	1757	2140	2052	161	134	190
CTD-2589M5.5	ENSG00000254639	-3.59645	-2.3078	11.0918	0.000867367	0.00562802	10	8	7	0	0	2
FAM110D	ENSG00000197245	-3.59472	0.69802	137.097	1.19618e-31	8.09418e-30	67	93	122	9	7	8
APLN	ENSG00000171388	-3.59258	3.42442	346.679	2.89633e-77	1.09049e-74	667	598	596	53	56	43
RP3-332B22.1	ENSG00000236013	-3.59243	-1.61803	24.5555	7.23004e-07	7.23189e-06	16	24	9	0	0	3
SSX4	ENSG00000268009	-3.58923	-0.85244	51.5443	7.04123e-13	1.30545e-11	29	28	32	0	5	3
SSX4B	ENSG00000269791	-3.58923	-0.85244	51.5443	7.04123e-13	1.30545e-11	29	28	32	0	5	3
SPATA19	ENSG00000166118	-3.58799	-2.30722	10.8887	0.000967809	0.00622951	11	8	6	2	0	0
CES5A	ENSG00000159398	-3.58769	-3.47443	1.81712	0.177659	0.628894	5	0	0	0	0	0
RP11-86H7.6	ENSG00000223675	-3.58769	-3.47443	1.81712	0.177659	0.628894	5	0	0	0	0	0
AC138517.4	ENSG00000249215	-3.58769	-3.47443	1.81712	0.177659	0.628894	5	0	0	0	0	0
TGFB2	ENSG00000092969	-3.58651	4.7936	437.911	4.64199e-97	2.9005e-94	1898	1431	1464	133	108	152
RAPGEF4	ENSG00000091428	-3.58373	-2.85504	5.30359	0.0212833	0.103286	3	7	5	0	1	0
RBPJL	ENSG00000124232	-3.5812	-3.55949	1.81607	0.177784	0.628894	1	4	0	0	0	0
RP11-574E24.3	ENSG00000176134	-3.5812	-3.55949	1.81607	0.177784	0.628894	1	4	0	0	0	0
AC129778.2	ENSG00000184906	-3.5812	-3.55949	1.81607	0.177784	0.628894	1	4	0	0	0	0
AC073310.4	ENSG00000214035	-3.5812	-3.55949	1.81607	0.177784	0.628894	1	4	0	0	0	0
RP11-184A2.3	ENSG00000229672	-3.5812	-3.55949	1.81607	0.177784	0.628894	1	4	0	0	0	0
RP11-219E7.4	ENSG00000258918	-3.5812	-3.55949	1.81607	0.177784	0.628894	1	4	0	0	0	0
RP11-108P20.4	ENSG00000267593	-3.5812	-3.55949	1.81607	0.177784	0.628894	1	4	0	0	0	0
RP11-64C12.3	ENSG00000267733	-3.5812	-3.55949	1.81607	0.177784	0.628894	1	4	0	0	0	0
AC005355.2	ENSG00000251169	-3.57569	-2.30656	11.0869	0.00086968	0.0056424	9	9	7	0	1	1
ACPP	ENSG00000014257	-3.57538	-1.37483	30.6123	3.15763e-08	3.68348e-07	19	9	31	3	1	1
Y_RNA	ENSG00000223220	-3.56958	-3.55872	1.70108	0.19215	0.668478	0	5	0	0	0	0
RP11-147G16.1	ENSG00000233290	-3.56958	-3.55872	1.70108	0.19215	0.668478	0	5	0	0	0	0
RNU6-678P	ENSG00000252641	-3.56958	-3.55872	1.70108	0.19215	0.668478	0	5	0	0	0	0
RP11-110A12.2	ENSG00000258763	-3.56958	-3.55872	1.70108	0.19215	0.668478	0	5	0	0	0	0
SERTAD4	ENSG00000082497	-3.56573	5.88737	524.85	6.70258e-116	6.67247e-113	3541	3204	3447	270	201	412
KRT8P48	ENSG00000248568	-3.56539	-2.85715	5.25856	0.0218408	0.105704	5	4	6	0	0	1
ART4	ENSG00000111339	-3.56527	1.26063	181.313	2.68854e-41	3.17092e-39	152	110	152	12	9	13
KRT8P3	ENSG00000254285	-3.55889	7.84122	696.092	5.92899e-153	1.39296e-149	12179	13955	13414	1007	954	1400
AL591893.1	ENSG00000229021	-3.55519	-2.85633	5.28778	0.0214773	0.104124	4	6	5	0	0	1
LINC00479	ENSG00000236384	-3.55074	-1.06548	42.747	6.25509e-11	9.575e-10	23	25	29	0	3	3
RP11-1070A24.2	ENSG00000272457	-3.5473	-2.85407	4.95566	0.0260072	0.123338	1	9	5	0	0	1
ATP1A2	ENSG00000018625	-3.54659	-3.56026	1.81692	0.177683	0.628894	2	2	0	0	0	0
ADCY4	ENSG00000129467	-3.54659	-3.56026	1.81692	0.177683	0.628894	2	2	0	0	0	0
ADAMTS18	ENSG00000140873	-3.54659	-3.56026	1.81692	0.177683	0.628894	2	2	0	0	0	0
MIR645	ENSG00000208018	-3.54659	-3.56026	1.81692	0.177683	0.628894	2	2	0	0	0	0
RP4-738P15.1	ENSG00000230725	-3.54659	-3.56026	1.81692	0.177683	0.628894	2	2	0	0	0	0
RP5-905G11.3	ENSG00000233625	-3.54659	-3.56026	1.81692	0.177683	0.628894	2	2	0	0	0	0
RP11-686G8.1	ENSG00000238168	-3.54659	-3.56026	1.81692	0.177683	0.628894	2	2	0	0	0	0
VTI1BP1	ENSG00000243974	-3.54659	-3.56026	1.81692	0.177683	0.628894	2	2	0	0	0	0
RPL30P11	ENSG00000244573	-3.54659	-3.56026	1.81692	0.177683	0.628894	2	2	0	0	0	0
CTB-7E3.1	ENSG00000254130	-3.54659	-3.56026	1.81692	0.177683	0.628894	2	2	0	0	0	0
RP11-379K22.3	ENSG00000270919	-3.54659	-3.56026	1.81692	0.177683	0.628894	2	2	0	0	0	0
RP11-164O23.8	ENSG00000275392	-3.54659	-3.56026	1.81692	0.177683	0.628894	2	2	0	0	0	0
MIR7976	ENSG00000276083	-3.54659	-3.56026	1.81692	0.177683	0.628894	2	2	0	0	0	0
SCG2	ENSG00000171951	-3.54137	-1.01352	43.772	3.70525e-11	5.81426e-10	21	21	38	4	2	1
RP11-30P6.6	ENSG00000234155	-3.53905	-1.93889	16.5583	4.72085e-05	0.000371987	17	11	8	2	1	0
KB-1183D5.16	ENSG00000226534	-3.5366	-1.52302	26.568	2.54831e-07	2.68427e-06	12	12	29	1	0	3
KLK1	ENSG00000167748	-3.53539	-1.27265	34.6041	4.05143e-09	5.14733e-08	12	24	30	2	0	3
KRT8P37	ENSG00000213771	-3.52609	-2.38313	9.85702	0.00169227	0.0104627	6	7	11	0	1	1
CTD-3105H18.14	ENSG00000268744	-3.52091	-1.06192	41.6647	1.08768e-10	1.6264e-09	18	21	38	3	1	3
KRT8P33	ENSG00000250539	-3.51276	5.83084	508.88	1.93007e-112	1.74404e-109	3009	3489	3299	281	214	368
TMEM105	ENSG00000185332	-3.51269	-2.85593	5.15132	0.0232305	0.111539	4	4	7	0	1	0
SMIM6	ENSG00000259120	-3.50983	1.25143	177.511	1.81271e-40	2.05937e-38	114	160	141	16	9	10
CYP4A22	ENSG00000162365	-3.50234	-3.5611	1.74401	0.186635	0.652787	3	0	1	0	0	0
PRSS29P	ENSG00000196364	-3.50234	-3.5611	1.74401	0.186635	0.652787	3	0	1	0	0	0
RNU6-379P	ENSG00000200683	-3.50234	-3.5611	1.74401	0.186635	0.652787	3	0	1	0	0	0
RPL12P1	ENSG00000204194	-3.50234	-3.5611	1.74401	0.186635	0.652787	3	0	1	0	0	0
AC023590.1	ENSG00000225885	-3.50234	-3.5611	1.74401	0.186635	0.652787	3	0	1	0	0	0
ST13P21	ENSG00000227832	-3.50234	-3.5611	1.74401	0.186635	0.652787	3	0	1	0	0	0
AC011747.6	ENSG00000231083	-3.50234	-3.5611	1.74401	0.186635	0.652787	3	0	1	0	0	0
LINC01517	ENSG00000232624	-3.50234	-3.5611	1.74401	0.186635	0.652787	3	0	1	0	0	0
RP4-569D19.5	ENSG00000233388	-3.50234	-3.5611	1.74401	0.186635	0.652787	3	0	1	0	0	0
GRID1-AS1	ENSG00000234942	-3.50234	-3.5611	1.74401	0.186635	0.652787	3	0	1	0	0	0
TMEM248P1	ENSG00000249555	-3.50234	-3.5611	1.74401	0.186635	0.652787	3	0	1	0	0	0
CTD-2017C7.1	ENSG00000256705	-3.50234	-3.5611	1.74401	0.186635	0.652787	3	0	1	0	0	0
CTD-2311M21.2	ENSG00000260266	-3.50234	-3.5611	1.74401	0.186635	0.652787	3	0	1	0	0	0
HPR	ENSG00000261701	-3.50234	-3.5611	1.74401	0.186635	0.652787	3	0	1	0	0	0
RP13-895J2.6	ENSG00000277011	-3.50234	-3.5611	1.74401	0.186635	0.652787	3	0	1	0	0	0
CH17-76K2.6	ENSG00000279946	-3.50234	-3.5611	1.74401	0.186635	0.652787	3	0	1	0	0	0
PCAT14	ENSG00000280623	-3.50234	-3.5611	1.74401	0.186635	0.652787	3	0	1	0	0	0
RP11-104H15.12	ENSG00000283439	-3.50234	-3.5611	1.74401	0.186635	0.652787	3	0	1	0	0	0
BATF	ENSG00000156127	-3.50026	-2.8565	5.12492	0.0235864	0.113062	5	4	6	1	0	0
RASGRF1	ENSG00000058335	-3.49669	0.81029	142.262	8.90184e-33	6.48697e-31	101	111	89	6	10	10
ANKRD2	ENSG00000165887	-3.49624	5.74138	495.008	1.95364e-109	1.59371e-106	2645	3506	3053	345	278	196
CTC-457E21.5	ENSG00000269025	-3.48776	-1.96626	15.2351	9.49779e-05	0.000716942	11	4	21	1	1	1
RP11-570G20.1	ENSG00000226701	-3.48757	-2.85499	5.13329	0.023473	0.112555	3	6	6	1	0	0
CCL28	ENSG00000151882	-3.48333	-2.80038	5.04539	0.0246934	0.11781	4	11	1	1	0	0
COL1A2	ENSG00000164692	-3.47931	3.68187	342.473	2.3722e-76	8.81842e-74	542	667	1008	45	63	89
RP11-133K1.11	ENSG00000273786	-3.47348	-1.99438	15.4073	8.67015e-05	0.00065751	9	19	8	1	1	1
RP13-890H12.2	ENSG00000267288	-3.47228	0.642703	128.1	1.10592e-29	6.67587e-28	74	111	85	8	8	8
RP11-94I2.4	ENSG00000274372	-3.4694	-2.38304	9.71175	0.00183138	0.0112305	7	9	8	1	1	0
RP11-622C24.1	ENSG00000270490	-3.46802	-2.91227	4.67158	0.0306678	0.142882	3	6	5	0	1	0
C5AR1	ENSG00000197405	-3.46802	1.12116	165.346	8.15189e-38	8.02012e-36	120	128	127	10	10	13
TMSB4XP4	ENSG00000223551	-3.46716	3.6485	338.068	2.14614e-75	7.73336e-73	567	859	741	86	54	53
RP11-737O24.5	ENSG00000272625	-3.46712	-2.75263	5.13408	0.0234624	0.112538	10	4	1	0	1	0
CILP	ENSG00000138615	-3.4621	-3.56103	1.70703	0.191374	0.666371	3	1	0	0	0	0
BCL2A1	ENSG00000140379	-3.4621	-3.56103	1.70703	0.191374	0.666371	3	1	0	0	0	0
UBASH3A	ENSG00000160185	-3.4621	-3.56103	1.70703	0.191374	0.666371	3	1	0	0	0	0
AC009238.7	ENSG00000227120	-3.4621	-3.56103	1.70703	0.191374	0.666371	3	1	0	0	0	0
RP11-431K24.3	ENSG00000227634	-3.4621	-3.56103	1.70703	0.191374	0.666371	3	1	0	0	0	0
MARK2P9	ENSG00000232709	-3.4621	-3.56103	1.70703	0.191374	0.666371	3	1	0	0	0	0
AC009237.17	ENSG00000235959	-3.4621	-3.56103	1.70703	0.191374	0.666371	3	1	0	0	0	0
GVINP2	ENSG00000254781	-3.4621	-3.56103	1.70703	0.191374	0.666371	3	1	0	0	0	0
RP11-108B14.5	ENSG00000260205	-3.4621	-3.56103	1.70703	0.191374	0.666371	3	1	0	0	0	0
CREG2	ENSG00000175874	-3.45933	-1.47911	27.2954	1.74927e-07	1.87351e-06	16	13	25	3	1	1
ELK2BP	ENSG00000234402	-3.45544	-2.91357	4.66134	0.0308511	0.143619	4	5	5	0	0	1
TRPV3	ENSG00000167723	-3.45487	0.0222572	89.7097	2.80671e-21	1.00765e-19	52	44	76	3	6	7
MIR503HG	ENSG00000223749	-3.45405	1.0514	156.989	5.42622e-36	4.75685e-34	80	150	132	12	7	12
NA	ENSG00000285709	-3.45312	-2.42449	9.11296	0.00253859	0.0151068	7	7	9	0	2	0
RP11-797H7.5	ENSG00000189316	-3.45142	-2.91234	4.64539	0.0311391	0.144856	3	5	6	0	1	0
RP11-25G10.2	ENSG00000232739	-3.4416	-2.91296	4.59847	0.0320026	0.148368	4	6	3	0	1	0
GPR4	ENSG00000177464	-3.44128	-1.26799	31.9696	1.56963e-08	1.88262e-07	7	22	38	3	1	2
ZNF467	ENSG00000181444	-3.43473	3.61913	333.385	2.2316e-74	7.80196e-72	543	723	852	62	48	84
RP11-525A16.4	ENSG00000273143	-3.43396	-2.02584	14.865	0.000115548	0.0008606	9	9	16	2	1	0
FAM65C	ENSG00000042062	-3.4325	2.69644	277.031	3.92634e-62	9.98328e-60	367	319	426	28	21	58
GIPC3	ENSG00000179855	-3.42856	-2.8577	4.86398	0.027425	0.129278	6	6	2	0	0	1
RP11-267N12.1	ENSG00000232892	-3.42582	-2.05894	14.1153	0.000172022	0.00124999	9	7	17	0	2	1
S100A10	ENSG00000197747	-3.42433	8.24587	673.673	4.16908e-148	8.44383e-145	13214	19902	18902	2002	1214	1601
RP11-991C1.1	ENSG00000258933	-3.41875	-2.9718	3.95752	0.0466647	0.206529	2	2	8	0	0	1
C1orf106	ENSG00000163362	-3.41682	2.11503	235.641	3.9533e-53	7.53887e-51	220	221	305	17	21	32
EBI3	ENSG00000105246	-3.40923	1.77749	208.545	3.13163e-47	4.81508e-45	141	246	207	10	21	23
CTB-30L5.1	ENSG00000267052	-3.40671	-2.9131	4.54729	0.0329729	0.152205	4	4	6	0	1	0
CITF22-62D4.1	ENSG00000268818	-3.40182	-1.79382	19.4546	1.03109e-05	8.89162e-05	11	13	17	1	1	2
RP11-35J10.7	ENSG00000276668	-3.3989	-2.85675	4.6665	0.0307586	0.143268	5	1	8	0	1	0
ARHGAP9	ENSG00000123329	-3.39748	-0.39116	65.9975	4.55828e-16	1.10496e-14	41	50	35	10	0	3
PPIHP1	ENSG00000230911	-3.39746	-2.97249	4.02231	0.0449045	0.199536	3	2	7	0	0	1
WNT6	ENSG00000115596	-3.39323	-0.751281	51.4856	7.25473e-13	1.34291e-11	21	43	34	3	0	6
RP11-328L11.1	ENSG00000253945	-3.38987	-2.91298	4.50567	0.0337848	0.155514	4	4	6	1	0	0
CTB-111H14.1	ENSG00000243797	-3.38855	-2.97243	4.10718	0.0427038	0.190971	3	4	6	0	0	1
CRYAB	ENSG00000109846	-3.38577	6.52874	533.575	8.63946e-118	9.39701e-115	4587	5928	5273	605	449	446
GPR65	ENSG00000140030	-3.38262	-2.06132	13.8837	0.000194571	0.0014024	13	11	8	2	1	0
IL12RB1	ENSG00000096996	-3.38049	-2.9136	4.46817	0.0345341	0.15856	5	5	3	1	0	0
RP5-1028K7.2	ENSG00000266088	-3.37475	-1.19976	35.3299	2.79104e-09	3.61881e-08	15	25	29	1	3	3
RP11-44N12.5	ENSG00000271930	-3.37287	-2.42405	8.41748	0.00371699	0.0214268	7	13	3	1	1	0
C4BPA	ENSG00000123838	-3.37171	-3.65264	1.50587	0.219773	0.740295	0	1	2	0	0	0
GIP	ENSG00000159224	-3.37171	-3.65264	1.50587	0.219773	0.740295	0	1	2	0	0	0
TM4SF20	ENSG00000168955	-3.37171	-3.65264	1.50587	0.219773	0.740295	0	1	2	0	0	0
2010-03-01	ENSG00000173838	-3.37171	-3.65264	1.50587	0.219773	0.740295	0	1	2	0	0	0
PAICSP3	ENSG00000226840	-3.37171	-3.65264	1.50587	0.219773	0.740295	0	1	2	0	0	0
SLC8A1-AS1	ENSG00000227028	-3.37171	-3.65264	1.50587	0.219773	0.740295	0	1	2	0	0	0
ACTBP1	ENSG00000229145	-3.37171	-3.65264	1.50587	0.219773	0.740295	0	1	2	0	0	0
LINC00345	ENSG00000235660	-3.37171	-3.65264	1.50587	0.219773	0.740295	0	1	2	0	0	0
CASC4P1	ENSG00000238132	-3.37171	-3.65264	1.50587	0.219773	0.740295	0	1	2	0	0	0
RP3-461F17.1	ENSG00000239701	-3.37171	-3.65264	1.50587	0.219773	0.740295	0	1	2	0	0	0
RPL30P14	ENSG00000243256	-3.37171	-3.65264	1.50587	0.219773	0.740295	0	1	2	0	0	0
CTC-232H10.1	ENSG00000243744	-3.37171	-3.65264	1.50587	0.219773	0.740295	0	1	2	0	0	0
RP11-158A14.1	ENSG00000253189	-3.37171	-3.65264	1.50587	0.219773	0.740295	0	1	2	0	0	0
CTB-23I7.1	ENSG00000253897	-3.37171	-3.65264	1.50587	0.219773	0.740295	0	1	2	0	0	0
[truncated: 32,523 more rows]
