# Supplementary material for: YB-1 Knockdown Inhibits the Proliferation of Mesothelioma Cells through Multiple Mechanisms
Source: Cancers (Basel). 2020 Aug 14;12(8):2285. doi: 10.3390/cancers12082285 (PMC7464182; doi:10.3390/cancers12082285)
Supplement: Supplementary file 1 [file cancers-12-02285-s001.zip › Supplementary Table S2.xlsx]

## Sheet: Genes in the TP53 network
IPA TP53 network Enrichment	MSTO	VMC23	REN
ABAT	2.25598	0.548066	2.06173
ABCB1	-1.31871	-3.61331	-0.933409
ABCB4	-2.60813	-0.183518	-0.15627
ABCC2	0.492718	-1.08946	-2.28793
ABCG2	-2.73219	-2.82286	-2.64049
ACAA2	2.07752	1.1763	0.0199752
ACER2	2.30474	2.69909	1.34824
ACSL6	1.93783	3.05185	N/A
ACSM5	-3.96438	-2.32719	-2.71172
ACTB	-0.807131	-1.46636	-2.18662
ADAMTSL4	-2.78377	-0.924005	-1.58737
ADGRB1	2.86119	1.1768	2.88406
ADGRB3	3.96876	4.7691	3.61336
ADORA2B	-2.22279	-1.33391	-0.602368
ALB	3.11193	1.46862	2.41918
ALDH1A3	-2.00672	-1.37164	0.945645
ANGPT1	0.755508	2.0607	-0.993742
ANK1	-3.34106	-1.50772	-2.99728
ANKRD1	-1.91833	1.70225	-5.89477
ANXA2	-2.40007	-1.59447	-1.4462
ANXA3	-2.84673	-2.32054	-2.59873
ANXA8/ANXA8L1	-2.99103	-1.76142	-0.829609
AQP3	0.0553524	-3.17236	-1.33834
ARHGAP5	1.54964	2.32968	1.57705
ASF1B	-2.81587	-2.27687	-1.60794
ASPM	-1.3577	-2.03049	-1.44509
ASS1	-2.87319	-2.73088	-2.92671
ATF3	-3.02149	-0.391558	-2.28734
ATXN1	-1.08785	-0.436824	3.08277
AURKA	-2.15352	-1.67105	-1.70291
AURKB	-3.02967	-2.2622	-2.19389
BHLHE41	1.04722	2.15446	4.22931
BIRC3	3.02717	0.435561	0.729526
BIRC5	-2.59044	-2.29889	-1.59115
BMF	-2.54615	-1.36922	0.983298
BOK	-3.25633	-1.47817	-1.2194
BUB1	-2.13714	-1.40894	-1.5451
CA9	-5.51055	-2.43568	N/A
CALCRL	1.20198	0.634504	2.54939
CAMK2B	4.41115	-0.444864	0.251321
CAMK2N1	3.77211	-0.201194	-0.158152
CARD10	-2.95619	-2.16563	-2.12585
CARD11	-1.63545	-1.43634	-2.7075
CASP1	-2.91387	-1.79017	-3.67444
CASP3	-1.52247	-2.12349	-1.51755
CAV1	-2.06435	-3.06585	-1.26328
CCDC80	0.377368	-1.37081	-2.18898
CCL2	-0.557	-1.00355	-5.37429
CCL5	4.1601	-0.200135	N/A
CCN1	-0.95747	-1.51221	-2.8106
CCN2	1.27246	-0.560724	-4.92247
CCNA2	-2.32016	-1.75884	-1.40759
CCNB1	-2.15588	-1.9691	-2.08757
CCNB2	-3.02325	-2.46411	-2.29794
CCND2	-2.11736	-0.629948	3.07507
CCNG2	0.829864	1.18301	2.7039
CDC20	-3.29153	-2.86361	-2.66278
CDC25B	-2.05718	-1.38952	-1.54758
CDC42EP3	-2.41817	-1.85164	-2.1707
CDC6	-2.97981	-2.80402	-2.58417
CDH1	-3.22044	0.577311	-2.78152
CDH10	2.26691	0.639308	-0.243763
CDH3	-2.4982	-1.58529	-7.48715
CDK1	-2.31477	-1.7726	-1.46747
CDK2	-1.62433	-2.06914	-1.48012
CDKN3	-2.07703	-2.19068	-2.17067
CDT1	-2.64074	-2.5086	-1.81541
CENPA	-2.46081	-1.93776	-1.84783
CENPF	-2.67155	-1.75995	-1.1179
CEP55	-2.44608	-2.00719	-1.75914
CGREF1	0.106464	-0.943593	-4.26044
CKB	-2.98744	-1.95137	-0.648623
CKS1B	-2.04519	-1.64679	-2.03562
CLCA2	0.0516575	-2.34078	N/A
CNN1	-4.39143	N/A	-6.97233
CNN2	-1.37842	-0.997609	-2.26216
COL13A1	-4.64297	-3.01692	-5.95485
COL1A1	-2.77641	-3.64109	-2.12325
COL1A2	N/A	-3.10487	-3.47931
CORO1A	-0.76791	-2.87435	-0.857384
CRACR2B	-2.4161	-1.37659	-0.521228
CRYAB	-0.782704	-3.44627	-3.38577
CTSH	-2.21411	-0.661662	0.625313
CXCL1	1.84434	-3.00082	N/A
CXCL10	6.96341	0.84211	N/A
CXCL8	3.24641	-0.640054	N/A
CYFIP2	1.2184	1.6806	2.96261
CYP24A1	-5.96538	-2.20563	-0.956522
DDIT4	-4.43052	-2.35261	-2.08756
DEK	-2.48717	-2.05774	-2.07963
DHFR	-2.23548	-1.58825	-2.12241
DLGAP5	-2.49884	-1.6613	-1.63714
DNAJC15	-0.690781	-2.53225	-1.10457
DPP4	-3.00465	-1.26647	-1.76737
DPYSL4	4.43055	1.3748	0.073163
DUSP4	-1.41655	-0.98764	-2.64706
DUSP6	-1.18851	-1.58627	-2.39395
E2F1	-1.75475	-2.45141	-1.57702
E2F2	-2.05958	-1.80172	-1.03872
EDN1	0.458634	0.919318	-2.01074
EFNA1	-1.50651	-2.98551	-1.00356
EGFL6	0.045189	-1.81138	-4.09558
ELF4	-2.67111	-0.818449	-0.921458
ENG	-1.11372	-2.48244	-2.70111
ENTPD8	-2.57915	-1.94661	-2.18487
EPHA2	-1.113	-1.13253	-4.01264
ESPL1	-2.28951	-1.59822	-0.737642
EXO1	-2.14283	-1.9885	-2.03681
EZR	-2.02772	-1.10497	-0.732005
F2R	-2.9404	-1.02319	0.665426
F3	-1.32529	-1.57455	-3.10564
FBL	-1.63678	-1.33553	-2.3486
FBLN2	-4.69933	-1.07351	-2.15565
FGF7	-2.36856	3.66108	3.09
FGFBP1	-4.61643	-4.03019	-3.72006
FHL1	-0.20547	-2.30092	-1.3239
FOSL1	-0.687683	-1.13226	-2.6755
FOXM1	-2.45372	-2.26683	-1.91714
FOXP3	2.47928	-0.113713	0.522676
FSTL3	-2.37704	-1.45209	-2.73491
GADD45A	-0.689112	-0.215442	-2.76224
GAS1	4.90712	-1.02691	0.914858
GAS6	-1.20273	-1.53639	-2.93118
GAS7	-0.431059	-1.57663	-2.1381
GATA6	-2.29711	-1.1238	-0.995525
GATM	2.52068	1.42642	1.3619
GBP1	1.29888	-0.164554	-2.02912
GBX2	0.6207	0.439368	-2.01064
GDF15	-2.00432	-0.242246	-6.09754
GDPD5	-2.02866	-1.56597	-1.81939
GJA1	-1.68104	-1.36242	-2.26777
GJB3	-6.33009	-3.74661	-3.82925
GLRX	-2.32159	-2.70262	-0.768199
GPR162	-0.841401	-2.28585	-1.23038
GPR4	-0.363517	1.82837	-3.44128
GPR87	-4.36224	-3.48121	N/A
GPRC5C	-3.48461	-0.842551	-0.773132
GTSE1	-2.44815	-1.95382	-1.6243
H19	-3.72365	-3.11112	-2.63513
H2AX	-3.6648	-3.62354	-3.85672
HBEGF	-1.21663	-1.55085	-2.20346
HGF	-0.463286	6.047	N/A
HJURP	-1.64055	-2.3464	-1.91267
HMGB2	-3.16173	-2.26118	-1.82972
HMOX1	3.28742	1.20755	2.64595
HYAL1	0.988719	-0.577216	-3.26494
ICAM1	-2.14237	-0.041653	-1.25053
IER3	-0.654645	-1.02208	-4.77599
IER5	-1.61284	-1.48437	-2.05692
IGDCC4	2.63636	2.12641	3.08596
IGF2BP2	-2.10174	-1.76763	-2.10693
IGFBP3	1.45142	-2.86133	-1.81974
IGFBP4	-0.59357	-2.0008	N/A
IGFBP5	-1.9825	-4.09032	-3.8625
IGFBP7	-0.710938	-1.96111	-2.06144
IL12RB1	-2.36194	-2.16905	-3.38049
IL16	0.342004	2.12979	-4.8401
IL1B	-2.52323	-1.85351	N/A
IL1RN	-4.99424	-1.66994	N/A
IL21R	-3.6343	-0.517672	-3.25211
IL4I1	-2.7682	-3.3652	-3.79279
IL6	0.664406	-1.39139	-2.96368
INHBA	-1.6921	-1.49792	-2.54097
IRF7	3.73673	-0.57734	0.423934
ISG15	2.69825	-0.146031	0.529436
ITGB4	-2.72553	-0.973558	-0.198232
KCNB1	3.47509	1.3993	-1.60356
KCNH2	1.0702	-0.225737	2.60618
KCNMA1	-2.00956	-2.76342	-1.83426
KCNN4	-4.84142	-3.75595	-3.92977
KIFC1	-2.84009	-2.45245	-1.62852
KIT	-2.21458	-1.02525	-2.5649
KRT15	-3.0074	-2.35578	-5.77244
KRT18	-3.98277	-3.78602	-4.07531
KRT8	-3.3018	-3.32814	-3.70093
LAMC2	-2.87146	-2.8892	-2.47646
LDHA	-2.00959	-1.86211	-1.16953
LGALS3	-2.88458	-0.636713	-0.755932
LHX1	-0.358766	-2.07816	-0.114883
LIF	0.564751	-0.0235305	-2.15642
LIMA1	-2.01253	-1.80245	-0.461175
LRAT	-0.581824	-0.0412775	3.26322
MAPK12	-1.06131	-0.63232	2.05402
MB	0.515496	-2.05788	-2.61576
MCAM	-1.83966	-1.43941	-4.50946
MCM2	-2.03687	-1.36159	-0.441602
MCM4	-2.26388	-1.44193	-1.28689
MCM5	-2.13936	-2.4582	-1.37022
MCM7	-2.29215	-2.01992	-1.75538
MELK	-2.14189	-1.91732	-1.35661
mir-221	-1.01161	-3.81319	1.88783
MKI67	-3.56946	-2.77731	-2.406
MMP1	-2.24191	-2.46457	-1.76737
MMP10	N/A	-0.316219	-4.56228
MMP2	-3.37847	-1.91372	N/A
MMP23B	-0.625199	-0.886406	-2.5542
MMP3	0.228888	-2.33017	0.285051
MST1	2.03166	1.27848	1.60964
MYBL2	-3.00652	-2.84397	-2.84601
MYL9	-2.80281	-1.99572	-2.39698
NCAPG	-2.04156	-2.03093	-1.56144
NCAPH	-2.58795	-1.78433	-1.36813
NDRG1	-4.33876	-1.47895	-3.36497
NEK2	-2.69964	-1.70672	-1.28488
NFE2	-2.81706	-3.44102	-2.04188
NID2	-2.86389	-1.19152	0.0508431
NMU	-4.91369	-2.21596	-2.38158
NR6A1	1.61566	3.38663	1.53674
NRARP	-2.18274	-0.906029	-0.7518
NUPR1	-4.55641	-1.43046	-0.923588
NUSAP1	-2.78434	-2.28795	-2.09883
NYNRIN	-2.01631	-0.511058	-2.02425
PADI2	-0.0551103	-0.284426	-4.45077
PBK	-2.27531	-1.64566	-1.26006
PCDH7	0.119367	0.113228	2.41452
PCLAF	-2.61824	-2.10783	-1.62038
PDE6A	-3.08107	-1.38245	-3.87628
PDGFB	-2.57237	-3.27099	-4.43323
PDGFRB	-2.87533	-3.37372	-0.269859
PDLIM1	-5.10863	-2.91941	-2.62487
PFKFB1	2.5056	0.569216	1.24811
PHGDH	-2.16594	-2.41947	-1.34025
PHLDA1	-2.16713	-1.47618	-2.3215
PIK3R5	1.80466	-0.0781164	-2.8566
PIM1	-3.13299	-1.59588	-1.77446
PKM	-2.45941	-1.75626	-2.37038
PLAAT1	1.60788	0.893797	2.96179
PLAU	-3.22018	-3.34126	-4.42403
PLAUR	-1.52673	-0.438016	-3.68621
PLK1	-3.0522	-2.46349	-2.09111
PLOD2	-2.04646	-1.34184	-0.74469
PMEPA1	-4.06865	-1.05418	-1.99254
PPARG	-2.15704	-1.87916	-0.25882
PPARGC1A	-3.69635	-1.76994	1.12309
PPP1R13L	-2.57456	-1.3765	-1.40228
PRAG1	-0.573251	-0.448297	-2.09995
PRC1	-2.18184	-1.29702	-1.59787
PRELID1	-1.48876	-1.47726	-2.00715
PRKN	4.6904	2.89813	4.51827
PSRC1	-2.5549	-3.00151	-2.36006
PTK2B	1.21764	-1.714	-2.52805
PTPN6	-3.63389	-0.36362	1.24331
PTTG1	-2.49587	-2.32979	-2.202
PYCARD	-1.38533	-2.10157	-3.20509
RAC2	-3.85881	-3.4197	-3.28097
RAD51AP1	-2.18381	-1.11869	-1.10993
RNASE4	-0.640034	-0.58083	2.65521
RPL5	-2.15929	-1.88218	-1.78646
RRAD	-1.05908	-2.46963	-1.4782
RRM2	-3.24496	-2.55219	-2.52649
RYR2	-2.2746	-0.734211	-2.07447
S100A2	-2.22455	-2.49643	-2.55254
S100A4	-3.91232	-3.4984	-3.30741
SALL2	2.05518	0.581264	N/A
SCN3B	2.57023	2.15465	3.44886
SCNN1A	-3.42156	-3.62346	-4.14583
SEMA6A	1.20572	2.46372	0.75914
SERPINE1	1.1153	-0.603465	-2.83566
SFN	-3.56426	-1.54675	-4.25753
SFRP1	-3.61881	-2.40112	N/A
SGK1	-2.7413	-1.88306	-1.5486
SLC26A7	0.546558	2.19546	-3.1303
SLC2A1	-0.888949	-1.36034	-2.10538
SLC7A5	-4.2974	-1.92868	-0.848642
SLPI	-1.25863	-2.33704	-2.75572
SNAI1	-1.21167	-2.34031	-2.14948
SOCS2	-2.19784	-1.15514	-0.955706
SORBS1	1.96128	2.03058	1.63772
SPATA18	2.2596	1.76289	N/A
SPC25	-2.61989	-2.45238	-1.89258
SPHK1	-2.34642	-0.489316	-0.702771
ST14	-1.16298	-0.618102	-2.74458
STEAP3	-3.76154	-1.24867	-0.47463
TAGLN2	-2.33729	-2.00101	-2.78383
TERT	-2.77481	-2.05302	-1.74456
TFPI2	-0.748232	-0.835293	-2.18948
TGFA	3.82208	2.27948	0.913217
TGFB1I1	-1.74225	-2.39103	-1.56063
TGFB2	2.65893	-1.04744	-3.58651
TGFBI	0.594279	-0.849196	-3.99513
TGM2	-1.4167	-2.27053	-5.90713
THBS1	-2.36118	-2.89369	-3.25062
THY1	-1.238	-3.76461	N/A
TIMP3	-3.14848	-2.43994	-1.44674
TINAGL1	-3.83544	-1.45732	-4.55577
TMSB10/TMSB4X	-2.35305	-2.68914	-3.14026
TMSB15A	N/A	-2.39214	-0.298991
TNFAIP2	-2.43819	-2.68583	-2.3877
TNFRSF10C	3.17017	-2.18336	1.8616
TNFRSF1B	-1.77367	-2.53834	-2.03486
TNFSF10	1.09822	-3.06011	-1.76737
TOB1	-2.30147	-1.69338	-0.886723
TOP2A	-2.26195	-1.22765	-1.30862
TP53INP1	0.698136	1.06835	3.2747
TPP1	2.65819	1.74599	2.22359
TPX2	-2.1734	-1.80965	-1.56041
TSC22D3	-1.46791	-2.80642	-0.536118
TTK	-2.70337	-1.95656	-1.88813
UBE2C	-2.7096	-2.35383	-1.93036
UHRF1	-2.17594	-2.28238	-1.79004
UNC5A	2.93648	0.893282	1.2109
UNC5B	2.32284	0.391977	1.94876
UPP1	-3.00266	-2.59215	-0.353944
VASN	-2.33241	-0.907351	-1.3098
VDR	-0.930884	-0.906126	-4.03706
VIM	-3.91029	-3.93625	-2.80463
VLDLR	-1.77205	-1.12083	-2.37795
WNT10A	0.976573	-1.12609	-4.41293
WNT3A	1.80466	-2.62644	2.72654
WNT5B	-0.659152	-2.63916	-2.1368
WNT7A	N/A	0.50027	-3.82839
XAF1	5.91127	0.508428	1.02027
YBX1	-6.16698	-5.5262	-6.13429
ZAP70	1.74648	-0.963237	-3.25268
ZNF365	-0.933912	-0.297123	3.6307
