# Supplementary material for: YB-1 Knockdown Inhibits the Proliferation of Mesothelioma Cells through Multiple Mechanisms
Source: Cancers (Basel). 2020 Aug 14;12(8):2285. doi: 10.3390/cancers12082285 (PMC7464182; doi:10.3390/cancers12082285)
Supplement: Supplementary file 1 [file cancers-12-02285-s001.zip › Supplementary Table S3.xlsx]

## Sheet: IARC TP53 Summary Data
MSTO	REN	VMC23	MUT_ID	hg38_Chr17_coordinates	ExonIntron	Codon_number	Description	c_description	g_description_GRCh38	ProtDescription	Splice_site	CpG_site	Context_coding_3	Type	WT_nucleotide	Mutant_nucleotide	Mut_rate	WT_codon	Mutant_codon	WT_AA	Mutant_AA	Mut_rateAA	Effect	Polymorphism	COSMIClink	CLINVARlink	TCGA_ICGC_GENIE_count	Hotspot	SNPlink	PubMedlink	Residue_function	Domain_function	Structural_motif
YES	NO	YES	708	7676154	4-exon	72	C>G	c.215C>G	g.7676154G>C	p.P72R	no	no	C_C	G:C>C:G	C	G	0.121	CCC	CGC	Pro/Arg	Arg		missense	validated	250061	12351	0	no	1042522	7927335	NA	SH3-like/Pro-rich	SH3-like/Pro-rich
NO	NO	YES	2325	7674970	6-exon	187	T>C	c.561T>C	g.7674970A>G	p.G187G	no	no	G_C	A:T>G:C	T	C	0.12	GGT	GGC	Gly	Gly	0.172	silent	no	45931		0	yes			Exposed	DNA binding	L2/L3
NO	NO	YES	2456	7674945	6-exon	196	C>A	c.586C>A	g.7674945G>T	p.R196R	no	yes	C_G	G:C>T:A	C	A	0.106	CGA	AGA	Arg	Arg	0.286	silent	no	44615		0	yes			Buried	DNA binding	NDBL/beta-sheets
NO	NO	YES	609	7676180	4-exon	63	T>C	c.189T>C	g.7676180A>G	p.A63A	no	no	C_C	A:T>G:C	T	C	0.106	GCT	GCC	Ala	Ala	0.18	silent	no			0	no			NA	SH3-like/Pro-rich	SH3-like/Pro-rich
YES	NO	NO	5878	7671461	9-intron	0	G>A	c.994-746G>A	g.7671461C>T	p.?	no	yes	C_G	G:C>A:T at CpG	G	A		NA	NA	NA	NA		intronic	validated			0	no	1641548		NA	NA	NA
YES	NO	NO	16378	7672540	9-intron	0	A>G	c.993+995A>G	g.7672540T>C	p.?	no	no	T_G	A:T>G:C	A	G		NA	NA	NA	NA		intronic	no			0	no	1201467542		NA	NA	NA
YES	NO	NO	1205	7676021	4-exon	116	T>C	c.348T>C	g.7676021A>G	p.S116S	no	no	C_G	A:T>G:C	T	C	0.156	TCT	TCC	Ser	Ser	0.24	silent	no			0	no			Partially exposed	DNA binding	L1/S/H2
YES	NO	NO	5861	7676483	2-intron	0	C>G	c.74+38C>G	g.7676483G>C	p.?	no	no	C_A	G:C>C:G	C	G		NA	NA	NA	NA		intronic	validated		137691	0	no	1642785	8168846	NA	NA	NA
NO	YES	YES	5864	7675519	4-intron	0	T>C	c.376-283T>C	g.7675519A>G	p.?	no	no	T_A	A:T>G:C	T	C		NA	NA	NA	NA		intronic	validated			0	no	1794287		NA	NA	NA
YES	YES	NO	5867	7674797	6-intron	0	A>G	c.672+62A>G	g.7674797T>C	p.?	no	no	C_G	A:T>G:C	A	G		NA	NA	NA	NA		intronic	validated		256603	0	no	1625895	1684850	NA	NA	NA
NO	YES	NO	16226	7674377	6-intron	0	C>A	c.673-87C>A	g.7674377G>T	p.?	no	no	T_A	G:C>T:A	C	A		NA	NA	NA	NA		intronic	validated			0	no	1328534495		NA	NA	NA
NO	YES	NO	5192	7674974	5-intron	0	T>G	c.560-3T>G	g.7674974A>C	p.?	no	no	T_A	A:T>C:G	T	G		NA	NA	NA	NA		splice	no	46059		2	no	763746485		NA	NA	NA
NO	YES	NO	5866	7675327	4-intron	0	G>A	c.376-91G>A	g.7675327C>T	p.?	no	yes	C_C	G:C>A:T at CpG	G	A		NA	NA	NA	NA		intronic	validated		440348	0	no	2909430		NA	NA	NA
NO	YES	NO	6668	7675337	4-intron	0	A>T	c.376-101A>T	g.7675337T>A	p.?	no	no	G_G	A:T>T:A	A	T		NA	NA	NA	NA		intronic	validated			0	no	145153611		NA	NA	NA
NO	YES	NO	6285	7669295	11-exon	0	G>A	c.*314G>A	g.7669295C>T	p.?	no	no	G_G	G:C>A:T	G	A		NA	NA	NA	NA		NA	validated			0	no	34486624		NA	NA	NA
NO	YES	NO	9674	7669200	11-exon	0	C>A	c.*409C>A	g.7669200G>T	p.?	no	no	A_C	G:C>T:A	C	A		NA	NA	NA	NA		NA	validated			0	no	191918079		NA	NA	NA
NO	YES	NO	6241	7685993	1-intron	0	C>G	c.1-9399C>G	g.7685993G>C	p.?	no	no	G_C	G:C>C:G	C	G		NA	NA	NA	NA		NA	validated			0	no	8064946		NA	NA	NA
NO	YES	NO	6247	7685152	1-intron	0	T>A	c.1-8558T>A	g.7685152A>T	p.?	no	no	T_T	A:T>T:A	T	A		NA	NA	NA	NA		NA	validated			0	no	17885845		NA	NA	NA
NO	YES	NO	6252	7683862	1-intron	0	A>G	c.1-7268A>G	g.7683862T>C	p.?	no	no	G_C	A:T>G:C	A	G		NA	NA	NA	NA		NA	validated			0	no	11656607		NA	NA	NA
NO	YES	NO	6256	7681082	1-intron	0	A>G	c.1-4488A>G	g.7681082T>C	p.?	no	no	C_G	A:T>G:C	A	G		NA	NA	NA	NA		NA	validated			0	no	11652704		NA	NA	NA
NO	YES	NO	6265	7679765	1-intron	0	C>T	c.1-3171C>T	g.7679765G>A	p.?	no	yes	C_G	G:C>A:T at CpG	C	T		NA	NA	NA	NA		NA	validated			0	no	2078486		NA	NA	NA
NO	YES	NO	6267	7679695	1-intron	0	G>C	c.1-3101G>C	g.7679695C>G	p.?	no	no	A_A	G:C>C:G	G	C		NA	NA	NA	NA		NA	validated			0	no	12602273		NA	NA	NA
NO	YES	NO	6269	7679556	1-intron	0	T>C	c.1-2962T>C	g.7679556A>G	p.?	no	no	G_G	A:T>G:C	T	C		NA	NA	NA	NA		NA	validated			0	no	12603869		NA	NA	NA
NO	YES	NO	6272	7677953	1-intron	0	G>A	c.1-1359G>A	g.7677953C>T	p.?	no	no	A_A	G:C>A:T	G	A		NA	NA	NA	NA		NA	validated			0	no	1794284		NA	NA	NA
NO	YES	NO	6297	7680714	1-intron	0	C>T	c.1-4120C>T	g.7680714G>A	p.?	no	yes	C_G	G:C>A:T at CpG	C	T		NA	NA	NA	NA		NA	validated			0	no	12945970		NA	NA	NA
NO	YES	NO	7603	7683176	1-intron	0	T>C	c.1-6582T>C	g.7683176A>G	p.?	no	no	G_G	A:T>G:C	T	C		NA	NA	NA	NA		NA	no			0	no	1017304800		NA	NA	NA
NO	YES	NO	7995	7680543	1-intron	0	C>A	c.1-3949C>A	g.7680543G>T	p.?	no	no	T_A	G:C>T:A	C	A		NA	NA	NA	NA		NA	validated			0	no	79959593		NA	NA	NA
NO	YES	NO	8245	7678986	1-intron	0	G>A	c.1-2392G>A	g.7678986C>T	p.?	no	yes	C_A	G:C>A:T at CpG	G	A		NA	NA	NA	NA		NA	validated			0	no	192049808		NA	NA	NA
NO	YES	NO	8322	7678497	1-intron	0	C>T	c.1-1903C>T	g.7678497G>A	p.?	no	no	C_T	G:C>A:T	C	T		NA	NA	NA	NA		NA	validated			0	no	188169070		NA	NA	NA
NO	YES	NO	8376	7678177	1-intron	0	C>T	c.1-1583C>T	g.7678177G>A	p.?	no	no	G_C	G:C>A:T	C	T		NA	NA	NA	NA		NA	validated			0	no	149071702		NA	NA	NA
NO	YES	NO	8562	7677029	1-intron	0	G>A	c.1-435G>A	g.7677029C>T	p.?	no	yes	C_G	G:C>A:T at CpG	G	A		NA	NA	NA	NA		NA	validated			0	no	147856400		NA	NA	NA
NO	YES	NO	15747	7679510	1-intron	0	T>A	c.1-2916T>A	g.7679510A>T	p.?	no	no	G_G	A:T>T:A	T	A		NA	NA	NA	NA		NA	no			0	no	1263013134		NA	NA	NA

## Sheet: Raw Alignments
Sample	#CHROM	POS	ID	REF	ALT	QUAL	p53.iarc.fr	CLINVAR	PUBMED
mc3	chr17	7668686	.	T	C	1.92e-14	Not found
mc3	chr17	7668836	200378797	GAAAAAAAAAAAAAAAAAAGAAAAAAGAAATTGACC	GAAAAAAAAAAAAAAAAAGAAAAAAGAAATTGACC,GAAAAAAAAAAAAAAAAGAAAAAAGAAATTGACC	799.544	c.*773C>T	325627
mc3	chr17	7676154	rs1042522	G	C	1212.14	c.215C>G	12351	7927335
mc3	chr17	7685456	.	CTTTTTTTTGAG	CTTTTTTTTTTGAG	2.46e-05	Not found
mc3	chr17	7686729	.	G	T	4.97752	Not found
mc4	chr17	7668836	200378797	GAAAAAAAAAAAAAAAAAAGAAAAAAGAAATTGACC	GAAAAAAAAAAAAAAAAAGAAAAAAGAAATTGACC,GAAAAAAAAAAAAAAAAGAAAAAAGAAATTGACC	1009	c.*773C>T	325627
mc4	chr17	7676154	rs1042522	G	C	1485.57	c.215C>G	12351	7927335
mc6	chr17	7668686	.	T	C	5.33e-14	not found
mc6	chr17	7668836	.	GAAAAAAAAAAAAAAAAAAGAAAAAAGAAATTGACC	GAAAAAAAAAAAAAAAAAGAAAAAAGAAATTGACC,GAAAAAAAAAAAAAAAAGAAAAAAGAAATTGACC	1140.65	c.*773C>T	325627
mc6	chr17	7671438	.	T	C	86.0504	not found
mc6	chr17	7671461	rs1641548	C	T	12.3944	c.994-746G>A
mc6	chr17	7671508	.	T	C	16.1532	not found
mc6	chr17	7676021	.	A	G	7.23e-15	not found
mc6	chr17	7676154	rs1042522	G	C	1973.95	c.215C>G	12351	7927335
mc6	chr17	7676938	.	ATTTTTTTTTTTTTTTTGAGATGG	ATTTTTTTTTTTTTTTGAGATGG	65.308	not found
myb3	chr17	7668836	.	GAAAAAAAAAAAAAAAAAAGAAAAAAGAAATTGACC	GAAAAAAAAAAAAAAAAAGAAAAAAGAAATTGACC,GAAAAAAAAAAAAAAAAGAAAAAAGAAATTGACC	1311.95	c.*773C>T	325627
myb3	chr17	7672540	.	T	C	52.2409	not found
myb3	chr17	7674797	rs1625895	T	C	52.2409	c.672+62A>G	256603	1684850
myb3	chr17	7676154	rs1042522	G	C	2853.59	c.215C>G	12351	7927335
myb3	chr17	7676483	rs1642785	G	C	52.2409	c.74+38C>G	137691	8168846
myb4	chr17	7668836	.	GAAAAAAAAAAAAAAAAAAGAAAAAAGAAATTGACC	GAAAAAAAAAAAAAAAAAGAAAAAAGAAATTGACC,GAAAAAAAAAAAAAAAAGAAAAAAGAAATTGACC	1698.45	c.*773C>T	325627
myb4	chr17	7671023	.	T	C	25.3999	not found
myb4	chr17	7676154	rs1042522	G	C	2065.6	c.215C>G	12351	7927335
myb4	chr17	7676483	rs1642785	G	C	76.508	c.74+38C>G	137691	8168846
myb4	chr17	7685388	.	C	G	25.3999	not found
myb6	chr17	7668836	.	GAAAAAAAAAAAAAAAAAAGAAAAAAGAAATTGACC	GAAAAAAAAAAAAAAAAAGAAAAAAGAAATTGACC,GAAAAAAAAAAAAAAAAGAAAAAAGAAATTGACC	1133.06	c.*773C>T
myb6	chr17	7668948	.	T	G	6.68e-14	not found
myb6	chr17	7676154	rs1042522	G	C	3467.55	c.215C>G	12351	7927335
myb6	chr17	7676483	rs1642785	G	C	100.777	c.74+38C>G	137691	8168846
myb6	chr17	7685456	.	CTTTTTTTTGAG	CTTTTTTTTTTTTTTGAG	2.05e-06	not found
myb6	chr17	7686669	.	C	T	33.3962	not found
myb6	chr17	7687308	.	A	G	8.53169	not found
rc1	chr17	7669200	rs191918079	G	T	52.2409	c.*409C>A
rc1	chr17	7669295	rs34486624	C	T	25.3999	c.*314G>A
rc1	chr17	7674377	.	G	T	3.67e-10	c.673-87C>A
rc1	chr17	7674382	.	G	T	6.56e-13	not found
rc1	chr17	7674394	.	T	A	1.99e-14	not found
rc1	chr17	7674664	.	AGGGGAGGC	AGGGAGGC	3030.96	not found
rc1	chr17	7674797	rs1625895	T	C	3831.83	c.672+62A>G	256603	1684850
rc1	chr17	7676938	.	ATTTTTTTTTTTTTTTTGAGATGG	ATTTTTTTTTTTTTTGAGATGG	51.7462	not found
rc1	chr17	7677317	.	T	G	0.178492	not found
rc1	chr17	7678177	rs149071702	G	A	76.508	c.1-1583C>T
rc1	chr17	7679556	rs12603869	A	G	112.818	c.1-2962T>C
rc1	chr17	7679695	rs12602273	C	G	100.777	c.1-3101G>C
rc1	chr17	7679765	rs2078486	G	A	145.046	c.1-3171C>T
rc1	chr17	7680543	rs79959593	G	T	11.494	c.1-3949C>A
rc1	chr17	7680564	.	G	T	28.4971	not found
rc1	chr17	7682207	.	CTTTTTTTTTTTTTTTTTTTTTTGAGACG	CTTTTTTTTTTTTGAGACG	65.308	c.1-5614_1-5613insA
rc1	chr17	7685459	.	TTTTTTGA	TGTTTTTGA	86.0504	c.1-8866_1-8865insN
rc1	chr17	7685993	rs8064946	G	C	116.34	c.1-9399C>G
rc5	chr17	7669200	rs191918079	G	T	52.2409	c.*409C>A
rc5	chr17	7674387	.	C	A	2.46e-14	not found
rc5	chr17	7674664	.	AGGGGAGGC	AGGGAGGC	1910.22	not found
rc5	chr17	7674797	rs1625895	T	C	2747.5	c.672+62A>G	256603	1684850
rc5	chr17	7675327	rs2909430	C	T	169.722	c.376-91G>A	440348
rc5	chr17	7675337	rs145153611	T	A	204.465	c.376-101A>T
rc5	chr17	7675393	.	CTTTTTTTTTTTTTTTTTTGAGATAG	CTTTTTTTTTTTTTTTTGAGATAG	39.0785	not found
rc5	chr17	7675435	.	T	A	0.00563196	not found
rc5	chr17	7678177	rs149071702	G	A	58.2615	c.1-1583C>T
rc5	chr17	7678448	.	TTTTCTTTTTCTTTTTTTTTTTGGA	TTTTTTCTTTTTTTTTTTTTGGA,TTTTTTCTTTTTTTTTTTGGA	112.241	not found
rc5	chr17	7678497	rs188169070	G	A	197.853	c.1-1903C>T
rc5	chr17	7678986	rs192049808	C	T	52.2409	c.1-2392G>A
rc5	chr17	7679401	.	CCT	CCTTCT	76.508	c.1-2808_1-2807insNNN
rc5	chr17	7679569	.	T	C	25.3999	not found
rc5	chr17	7679695	rs12602273	C	G	125.046	c.1-3101G>C
rc5	chr17	7679765	rs2078486	G	A	52.2409	c.1-3171C>T
rc5	chr17	7680210	.	TACAA	TACAACAA	112.818	c.1-3617_1-3616insNNN
rc5	chr17	7680496	.	CTTTTTTTTTTTTTTGAGATA	CTTTTTTTTTTTTTTTGAGATA	82.3504	c.1-3903_1-3902insA
rc5	chr17	7680543	rs79959593	G	T	8.29753	c.1-3949C>A
rc5	chr17	7680714	rs12945970	G	A	204.465	c.1-4120C>T
rc5	chr17	7681082	rs11652704	T	C	100.777	c.1-4488A>G
rc5	chr17	7682095	.	C	T	25.3999	not found
rc5	chr17	7682738	.	ATTTTTTTCCCCCCA	ATTTTTTTTCCCCCCA	5.86679	not found
rc5	chr17	7683176	.	A	G	52.2409	not found
rc5	chr17	7685459	.	TTTTTTGA	TGTTTTTGA	189.815	c.1-8866_1-8865insN
rc5	chr17	7685993	rs8064946	G	C	52.2409	c.1-9399C>G
rc5	chr17	7686315	.	C	A	0.010567	not found
rc8	chr17	7669200	rs191918079	G	T	86.0504	c.*409C>A
rc8	chr17	7674664	.	AGGGGAGGC	AGGGAGGC	1808.8	not found
rc8	chr17	7674797	rs1625895	T	C	2431.08	c.672+62A>G	256603	1684850
rc8	chr17	7674974	rs763746485	A	C	1.26e-06	not found
rc8	chr17	7675327	rs2909430	C	T	65.308	c.376-91G>A	440348
rc8	chr17	7675337	rs145153611	T	A	76.508	c.376-101A>T
rc8	chr17	7675393	.	CTTTTTTTTTTTTTTTTTTGAGATAG	CTTTTTTTTTTTTTTTTGAGATAG	52.2409	not found
rc8	chr17	7675519	rs1794287	A	G	112.818	c.376-283T>C
rc8	chr17	7678448	.	TTTTCTTTTTCTTTTTTTTTTTGGA	TTTTTTCTTTTTTTTTTTGGA	82.3504	not found
rc8	chr17	7678497	rs188169070	G	A	116.34	c.1-1903C>T
rc8	chr17	7679556	rs12603869	A	G	86.0504	c.1-2962T>C
rc8	chr17	7679695	rs12602273	C	G	52.2409	c.1-3101G>C
rc8	chr17	7679765	rs2078486	G	A	76.508	c.1-3171C>T
rc8	chr17	7680496	.	CTTTTTTTTTTTTTTGAGATA	CTTTTTTTTTTTTTTTTGAGATA	52.2409	c.1-3903_1-3902insA
rc8	chr17	7680543	rs79959593	G	T	16.2453	c.1-3949C>A
rc8	chr17	7680714	rs12945970	G	A	65.308	c.1-4120C>T
rc8	chr17	7685459	.	TTTTTTGA	TGTTTTTGA,GTTTTTGA	106.649	c.1-8866_1-8865insN
rc8	chr17	7685993	rs8064946	G	C	86.0504	c.1-9399C>G
rc8	chr17	7686327	.	T	G	16.2453	not found
ryb1	chr17	7674463	.	A	C	1.15e-14	not found
ryb1	chr17	7674464	.	T	G	1.15e-14	not found
ryb1	chr17	7674664	.	AGGGGAGGC	AGGGAGGC	1377.64	not found
ryb1	chr17	7674797	rs1625895	T	C	2141.06	c.672+62A>G
ryb1	chr17	7675393	.	CTTTTTTTTTTTTTTTTTTGAGATAG	CTTTTTTTTTTTTTTTTTGAGATAG	28.62	not found
ryb1	chr17	7675519	rs1794287	A	G	58.2615	.376-283T>C
ryb1	chr17	7675679	.	T	G	0.017205	not found
ryb1	chr17	7677953	rs1794284	C	T	58.2615	c.1-1359G>A
ryb1	chr17	7678986	rs192049808	C	T	52.2409	c.1-2392G>A
ryb1	chr17	7679401	.	CCT	CCTTCT	27.5486	c.1-2808_1-2807insNNN
ryb1	chr17	7679695	rs12602273	C	G	100.777	c.1-3101G>C
ryb1	chr17	7685456	.	CTTTTTTTTGA	TTTGTTTTTGA,CTTTGTTTTTGA	62.0132	not found
ryb1	chr17	7685653	.	C	T	2.34344	not found
ryb5	chr17	7674664	.	AGGGGAGGC	AGGGAGGC	1310.57	not found
ryb5	chr17	7674797	rs1625895	T	C	1545.88	c.672+62A>G
ryb5	chr17	7677029	rs147856400	C	T	46.8616	c.1-435G>A
ryb5	chr17	7678177	rs149071702	G	A	86.0504	c.1-1583C>T
ryb5	chr17	7678452	.	C	T	52.2409	c.1-1858_1-1855del		19877175
ryb5	chr17	7678457	.	TC	CT	52.2409	not found
ryb5	chr17	7678497	rs188169070	G	A	52.2409	c.1-1903C>T
ryb5	chr17	7679556	rs12603869	A	G	76.508	c.1-2962T>C
ryb5	chr17	7679565	.	G	T	16.4039	not found
ryb5	chr17	7679765	rs2078486	G	A	76.508	c.1-3171C>T
ryb5	chr17	7680714	rs12945970	G	A	76.508	c.1-4120C>T
ryb5	chr17	7683862	rs11656607	T	C	112.818	c.1-7268A>G
ryb5	chr17	7684353	.	T	C	58.2615	not found
ryb8	chr17	7674377	.	G	T	2.98e-07	c.673-87C>A
ryb8	chr17	7674387	.	C	A	1.13e-12	not found
ryb8	chr17	7674664	.	AGGGGAGGC	AGGGAGGC	1271.83	not found
ryb8	chr17	7674797	rs1625895	T	C	2039.87	c.672+62A>G
ryb8	chr17	7675327	rs2909430	C	T	52.2409	c.376-91G>A
ryb8	chr17	7675337	rs145153611	T	A	52.2409	c.376-101A>T
ryb8	chr17	7675519	rs1794287	A	G	139.025	c.376-283T>C
ryb8	chr17	7676340	.	GT	TC	25.3999	not found
ryb8	chr17	7679401	.	CCT	CCTTCT	100.777	c.1-2808_1-2807insNNN
ryb8	chr17	7679436	.	GCT	CCC	4.97752	not found
ryb8	chr17	7679447	.	AGGAC	GGGAT	3.24965	not found
ryb8	chr17	7679456	.	A	G	8.53168	not found
ryb8	chr17	7679462	.	TG	CA	8.53168	not found
ryb8	chr17	7679501	.	CGGG	TGGA	34.3964	not found
ryb8	chr17	7679510	.	A	T	25.3999	not found
ryb8	chr17	7679695	rs12602273	C	G	65.308	c.1-3101G>C
ryb8	chr17	7683104	.	ATTTTTTTTTTTTTTTGAGATG	ATTTTTTTTTTTGAGATG	52.2409	c.1-6511_1-6510insA
ryb8	chr17	7685152	rs17885845	A	T	52.2409	c.1-8558T>A
vc4	chr17	7668686	.	T	C	5.2e-14	not found
vc4	chr17	7668836	.	GAAAAAAAAAAAAAAAAAAGAAAAAAGAAATTGACC	GAAAAAAAAAAAAAAAAAGAAAAAAGAAATTGACC	1364.6	c.*773C>T	325627
vc4	chr17	7674970	.	A	G	25.3999	not found
vc4	chr17	7676154	rs1042522	G	C	2056.65	c.215C>G	12351	7927335
vc4	chr17	7681446	.	C	T	8.53168	not found
vc4	chr17	7686303	.	CTTTTTTTTTTTCCTCCG	CTTTTTTTTTTTTCCTCCG	8.53168	c.1-9710_1-9709insA
vyb4	chr17	7668686	.	T	C	0	not found
vyb4	chr17	7668836	.	GAAAAAAAAAAAAAAAAAAGAAAAAAGAAATTGACC	GAAAAAAAAAAAAAAAAAGAAAAAAGAAATTGACC	1125.8	c.*773C>T	325627
vyb4	chr17	7674945	.	G	T	0	not found
vyb4	chr17	7676154	rs1042522	G	C	2873.4	c.215C>G	12351	7927335
vyb4	chr17	7676180	.	A	G	0	not found
vc6	chr17	7668447	.	A	C	0	not found
vc6	chr17	7668836	.	GAAAAAAAAAAAAAAAAAAGAAAAAAGAAATTGACC	GAAAAAAAAAAAAAAAAAGAAAAAAGAAATTGACC	1675.28	c.*773C>T	325627
vc6	chr17	7668948	.	T	G	0	not found
vc6	chr17	7675519	rs1794287	A	G	52.2409	c.376-283T>C
vc6	chr17	7676154	rs1042522	G	C	1673.22	c.215C>G	12351	7927335
vc6	chr17	7678619	.	ATTTTTTGTATTTTTAG	ATTTTTTTGTATTTTTAG	52.2409	not found
vyb6	chr17	7668836	.	GAAAAAAAAAAAAAAAAAAGAAAAAAGAAATTGACC	GAAAAAAAAAAAAAAAAAGAAAAAAGAAATTGACC	828.664	c.*773C>T	325627
vyb6	chr17	7669986	.	T	C	25.3999	not found
vyb6	chr17	7670042	.	TT	CC	52.2409	not found
vyb6	chr17	7670073	.	T	C	52.2409	not found
vyb6	chr17	7676154	rs1042522	G	C	3659.75	c.215C>G	12351	7927335
vyb6	chr17	7683827	.	T	A	52.2409	not found
vyb6	chr17	7687308	.	A	G	25.8357	not found
vc9	chr17	7668836	.	GAAAAAAAAAAAAAAAAAAGAAAAAAGAAATTGACC	GAAAAAAAAAAAAAAAAAGAAAAAAGAAATTGACC	1285.53	c.*773C>T	325627
vc9	chr17	7676154	rs1042522	G	C	2715.72	c.215C>G	12351	7927335
vyb9	chr17	7668836	.	GAAAAAAAAAAAAAAAAAAGAAAAAAGAAATTGACC	GAAAAAAAAAAAAAAAAAGAAAAAAGAAATTGACC,GAAAAAAAAAAAAAAAAGAAAAAAGAAATTGACC	838.717	c.*773C>T	325627
vyb9	chr17	7676154	rs1042522	G	C	3468.01	c.215C>G	12351	7927335
