# Supplementary material for: YB-1 Knockdown Inhibits the Proliferation of Mesothelioma Cells through Multiple Mechanisms
Source: Cancers (Basel). 2020 Aug 14;12(8):2285. doi: 10.3390/cancers12082285 (PMC7464182; doi:10.3390/cancers12082285)
Supplement: Supplementary file 1 [file cancers-12-02285-s001.zip › Supplementary Table S4.xlsx]

## Sheet: Sheet1
Upregulated Genes				Downregulated Genes
Common	Johnson vs Kwon	Johnson vs Li	Li vs Kwon	Coomon	Johnson vs Kwon	Johnson vs Li	Li vs Kwon	Down	Up
-	PGBD5	ADAMTS9	SYT7	FANCB	STAC	ATF3	-	KATNAL1	PTGES
	UNC5A	CDH15			CDC6	ATOH8		IFI6	CDKN1B
	CAMK2B	CLDN2			SLC43A3	CCL20		SLC9A3R2	HIPK3
	PCDHGC5	CXXC4			TOP2A	CDC42EP3		TYW3	SRGAP1
		DIRAS2			CDC20	CEMIP		SLAIN2	LMLN
		DPY19L1			CDCA5	CHRM1		TMEM33	KRTAP2–2
		EFCAB7			NCAPG	CLDN4		PUDP	TMEM160
		GAS1			UBE2C	CLEC2L		CORO1C	KRTAP2–3
		HAL			SAPCD2	CNN1		G3BP1
		IFI44				CNN2		EFCAB14
		IFIT1				COL1A2		CALD1
		ISG15				CROCC2		ARHGAP42
		KIF12				CRYAB
		LONRF1				CTGF
		MRC1				CYR61
		PIEZO2				DCC
		PIPOX				DUSP8
		RUNDC3A				EDN1
		SIRT4				ENG
		SLC16A2				FCRL6
		SLC4A9				FHL1
		TCEANC				FOXF1
		TTC25				FRMD4B
		YPEL1				FST
						FSTL3
						FXYD5
						GLYAT
						GPRC5A
						HIST1H3B
						HIST1H3C
						HSPB2
						IL6
						INHBA
						ITGB6
						JPH2
						KIF18B
						KIF1A
						KRT80
						LPIN3
						MCAM
						MMP2
						MYH15
						MYL9
						NES
						NPPB
						PALM3
						PDGFRB
						PDZK1IP1
						PLAU
						PLXNA4
						PROCR
						PRSS23
						PSCA
						PTPRB
						RAD51AP1
						RCN3
						RRM2
						SERPINE1
						SFRP4
						SLC16A3
						SNCG
						SORBS3
						SP5
						SPC25
						SYNPO2L
						TAGLN
						TGFB1I1
						THBS1
						TIMP3
						TLL1
						TMEM130
						TMEM71
						TPM2
						TSPAN2
						UNC13D
						UPK3B
						WNT5B
						WNT7A
						XIRP2
